# Supplementary material for: Crystal structure of 2-methyl­piperazine-1,4-diium bis­(hydrogen maleate)
Source: Acta Crystallogr E Crystallogr Commun. 2015 Feb 21;71(Pt 3):o193–4. doi: 10.1107/S2056989015003102 (PMC4350694; doi:10.1107/S2056989015003102)
Supplement: Supplementary file 1 [file e-71-0o193-sup1.cif]

##############################################################################
#                                                                            #
# This CIF contains the data in a paper accepted for publication in          #
# Acta Crystallographica Section E. It conforms to the requirements of       #
# Notes for Authors for Acta Crystallographica Section E, and has been       #
# peer reviewed under the auspices of the IUCr Commission on Journals.       #
#                                                                            #
# Full details of the Crystallographic Information File format               #
# are given in the paper "The Crystallographic Information File (CIF):       #
# a New Standard Archive File for Crystallography" by S. R. Hall, F. H.      #
# Allen and I. D. Brown [Acta Cryst. (1991), A47, 655-685].                  #
#                                                                            #
# The current version of the core CIF dictionary is obtainable from          #
# ftp://ftp.iucr.org/pub/cif_core.dic.                                       #
#                                                                            #
# Software is freely available for graphical display of the structure(s)     #
# in this CIF. For information consult the CIF software page                 #
# http://www.iucr.org/resources/cif/software.                                #
#                                                                            #
# This file may be used for bona fide research purposes within the           #
# scientific community so long as proper attribution is given to the journal # 
# article from which it was obtained.                                        #
#                                                                            #
##############################################################################
data_I
_audit_creation_method     SHELXL-2013
_database_code_depnum_ccdc_archive     'CCDC 1049285'
_chemical_name_systematic
;
2-Methylpiperazine-1,4-diium bis(<i>cis</i>-3-carboxyprop-2-enoate)
;
_chemical_name_common
;
2-Methylpiperazine-1,4-diium bis(hydrogen maleate)
;
_chemical_formula_moiety     'C5 H14 N2 2+, 2(C4 H3 O4 -)'
_chemical_formula_sum     'C13 H20 N2 O8'
_chemical_formula_iupac     'C5 H14 N2 2+, 2C4 H3 O4 -'
_chemical_formula_weight     332.31
_chemical_melting_point     ?
_shelx_space_group_comment
;
The symmetry employed for this shelxl refinement is uniquely defined
by the following loop, which should always be used as a source of
symmetry information in preference to the above space-group names.
They are only intended as comments.
;
_space_group_crystal_system     triclinic
_space_group_name_H-M_alt     'P -1'
_space_group_name_Hall     '-P 1'
loop_
    _space_group_symop_operation_xyz
    'x, y, z'
    '-x, -y, -z'
_cell_length_a     11.4678(9)
_cell_length_b     11.4919(9)
_cell_length_c     13.3404(13)
_cell_angle_alpha     71.692(8)
_cell_angle_beta     75.572(8)
_cell_angle_gamma     74.303(7)
_cell_volume     1580.7(2)
_cell_formula_units_Z     4
_cell_measurement_reflns_used     3309
_cell_measurement_theta_min     2.1650
_cell_measurement_theta_max     28.5400
_cell_measurement_temperature     170(2)
_exptl_crystal_description     prism
_exptl_crystal_colour     colourless
_exptl_crystal_size_max     0.330
_exptl_crystal_size_mid     0.140
_exptl_crystal_size_min     0.070
_exptl_crystal_density_diffrn     1.396
_exptl_crystal_density_meas     ?
_exptl_crystal_density_method     ?
_exptl_crystal_F_000     704
_exptl_absorpt_coefficient_mu     0.117
_exptl_absorpt_correction_type     multi-scan
_exptl_absorpt_process_details
;
(CrysAlis PRO; Agilent, 2013)
;
_shelx_estimated_absorpt_T_min     0.963
_shelx_estimated_absorpt_T_max     0.992
_exptl_absorpt_correction_T_min     0.970
_exptl_absorpt_correction_T_max     0.990
_exptl_special_details     ?
_diffrn_ambient_temperature     170(2)
_diffrn_radiation_type     MoK\a
_diffrn_radiation_wavelength     0.71073
_diffrn_radiation_monochromator     'mirror'
_diffrn_measurement_device_type
                              'Agilent SuperNova (single source at offset, Eos)'
_diffrn_measurement_device     'Agilent CCD detector'
_diffrn_measurement_method     '\w scans'
_diffrn_detector_area_resol_mean     16.0107
_diffrn_reflns_number     10102
_diffrn_reflns_av_R_equivalents     0.0202
_diffrn_reflns_theta_min     1.909
_diffrn_reflns_theta_max     29.013
_diffrn_reflns_theta_full     25.242
_diffrn_measured_fraction_theta_max     0.832
_diffrn_measured_fraction_theta_full     0.993
_diffrn_reflns_limit_h_min     -14
_diffrn_reflns_limit_h_max     14
_diffrn_reflns_limit_k_min     -15
_diffrn_reflns_limit_k_max     11
_diffrn_reflns_limit_l_min     -17
_diffrn_reflns_limit_l_max     18
_refine_special_details     ?
_reflns_number_total     6990
_reflns_number_gt     5127
_reflns_threshold_expression     I>2\s(I)
_refine_ls_structure_factor_coef     Fsqd
_refine_ls_matrix_type     full
_refine_ls_R_factor_all     0.0719
_refine_ls_R_factor_gt     0.0494
_refine_ls_wR_factor_gt     0.1153
_refine_ls_wR_factor_ref     0.1329
_refine_ls_goodness_of_fit_ref     1.062
_refine_ls_restrained_S_all     1.063
_refine_ls_number_reflns     6990
_refine_ls_number_parameters     451
_refine_ls_number_restraints     8
_refine_ls_hydrogen_treatment     mixed
_refine_ls_weighting_scheme     calc
_refine_ls_weighting_details
              'w=1/[\s^2^(Fo^2^)+(0.0497P)^2^+0.2961P] where P=(Fo^2^+2Fc^2^)/3'
_atom_sites_solution_hydrogens     mixed
_atom_sites_solution_primary     ?
_atom_sites_solution_secondary     ?
_refine_ls_shift/su_max     0.000
_refine_ls_shift/su_mean     0.000
_refine_diff_density_max     0.267
_refine_diff_density_min     -0.230
_refine_ls_extinction_method     none
_refine_ls_extinction_coef     .
loop_
    _atom_type_symbol
    _atom_type_description
    _atom_type_scat_dispersion_real
    _atom_type_scat_dispersion_imag
    _atom_type_scat_source
    'C' 'C' 0.0033 0.0016
                         'International Tables Vol C Tables 4.2.6.8 and 6.1.1.4'
    'H' 'H' 0.0000 0.0000
                         'International Tables Vol C Tables 4.2.6.8 and 6.1.1.4'
    'N' 'N' 0.0061 0.0033
                         'International Tables Vol C Tables 4.2.6.8 and 6.1.1.4'
    'O' 'O' 0.0106 0.0060
                         'International Tables Vol C Tables 4.2.6.8 and 6.1.1.4'
_computing_data_collection
;
CrysAlis PRO (Agilent, 2013)
;
_computing_cell_refinement
;
CrysAlis PRO (Agilent, 2013)
;
_computing_data_reduction
;
CrysAlis PRO (Agilent, 2013)
;
_computing_structure_solution
;
SIR2011 (Burla <i>et al.</i>, 2012)
;
_computing_structure_refinement
;
SHELXL2013 (Sheldrick, 2008, 2015) within WinGX (Farrugia,
2012)
;
_computing_molecular_graphics
;
ORTEP-3 for Windows (Farrugia, 2012)
;
_computing_publication_material
;
SHELXL2013 (Sheldrick, 2015)
;
loop_
    _atom_site_type_symbol
    _atom_site_label
    _atom_site_fract_x
    _atom_site_fract_y
    _atom_site_fract_z
    _atom_site_U_iso_or_equiv
    _atom_site_adp_type
    _atom_site_calc_flag
    _atom_site_occupancy
    _atom_site_disorder_assembly
    _atom_site_disorder_group
    N N1 0.47112(14) -0.07313(15) 0.24023(13) 0.0264(3) Uani d 1 . .
    H H1C 0.4636(18) -0.1306(16) 0.2079(15) 0.032 Uiso d 1 . .
    H H1D 0.5432(16) -0.0963(18) 0.2683(15) 0.032 Uiso d 1 . .
    N N2 0.24684(15) 0.10974(15) 0.21164(13) 0.0289(4) Uani d 1 . .
    H H2E 0.2571(19) 0.1670(17) 0.2438(15) 0.035 Uiso d 1 . .
    H H2F 0.1734(16) 0.1357(18) 0.1822(15) 0.035 Uiso d 1 . .
    C C1 0.36652(17) -0.06564(18) 0.33304(15) 0.0285(4) Uani d 1 . .
    H H1 0.3764 -0.0068 0.3704 0.034 Uiso calc 1 . .
    C C2 0.24641(17) -0.01499(18) 0.29123(16) 0.0303(4) Uani d 1 . .
    H H2A 0.2339 -0.0745 0.2569 0.036 Uiso calc 1 . .
    H H2B 0.1773 -0.0068 0.3519 0.036 Uiso calc 1 . .
    C C3 0.35045(17) 0.10233(19) 0.11976(16) 0.0317(4) Uani d 1 . .
    H H3A 0.3505 0.1868 0.0698 0.038 Uiso calc 1 . .
    H H3B 0.3398 0.0471 0.0803 0.038 Uiso calc 1 . .
    C C4 0.47168(17) 0.05140(18) 0.15914(16) 0.0306(4) Uani d 1 . .
    H H4A 0.5394 0.0420 0.0977 0.037 Uiso calc 1 . .
    H H4B 0.4863 0.1112 0.1919 0.037 Uiso calc 1 . .
    C C5 0.3686(2) -0.19420(19) 0.41174(17) 0.0389(5) Uani d 1 . .
    H H5A 0.4474 -0.2245 0.4372 0.058 Uiso calc 1 . .
    H H5B 0.3588 -0.2526 0.3759 0.058 Uiso calc 1 . .
    H H5C 0.3011 -0.1885 0.4729 0.058 Uiso calc 1 . .
    N N1A 0.94928(15) 0.40524(14) 0.23662(13) 0.0261(3) Uani d 1 . .
    H H1E 0.9556(18) 0.3171(14) 0.2709(15) 0.031 Uiso d 1 . .
    H H1F 1.0225(15) 0.4310(18) 0.2052(15) 0.031 Uiso d 1 . .
    N N2A 0.78144(15) 0.64376(15) 0.20796(14) 0.0290(4) Uani d 1 . .
    H H2G 0.7075(15) 0.6198(19) 0.2407(16) 0.035 Uiso d 1 . .
    H H2H 0.7684(19) 0.7327(14) 0.1807(15) 0.035 Uiso d 1 . .
    C C1A 0.89052(18) 0.46035(17) 0.32972(15) 0.0294(4) Uani d 1 . .
    H H1A 0.8112 0.4321 0.3635 0.035 Uiso calc 1 . .
    C C2A 0.86258(18) 0.60249(17) 0.28913(16) 0.0306(4) Uani d 1 . .
    H H2C 0.8216 0.6396 0.3500 0.037 Uiso calc 1 . .
    H H2D 0.9404 0.6322 0.2567 0.037 Uiso calc 1 . .
    C C3A 0.83774(19) 0.58864(17) 0.11580(15) 0.0319(4) Uani d 1 . .
    H H3C 0.9137 0.6198 0.0775 0.038 Uiso calc 1 . .
    H H3D 0.7798 0.6150 0.0650 0.038 Uiso calc 1 . .
    C C4A 0.86848(18) 0.44718(17) 0.15408(15) 0.0289(4) Uani d 1 . .
    H H4C 0.7916 0.4155 0.1853 0.035 Uiso calc 1 . .
    H H4D 0.9110 0.4120 0.0924 0.035 Uiso calc 1 . .
    C C5A 0.9731(2) 0.4155(2) 0.41267(18) 0.0428(5) Uani d 1 . .
    H H5D 0.9892 0.3237 0.4373 0.064 Uiso calc 1 . .
    H H5E 0.9325 0.4506 0.4738 0.064 Uiso calc 1 . .
    H H5F 1.0511 0.4429 0.3807 0.064 Uiso calc 1 . .
    O O1 0.66248(13) -0.15326(13) 0.35791(11) 0.0348(3) Uani d 1 . .
    O O2 0.66093(13) 0.04943(13) 0.30938(12) 0.0395(4) Uani d 1 . .
    H H2 0.720(2) 0.116(2) 0.3089(19) 0.059 Uiso d 1 . .
    O O3 0.79597(13) 0.18044(12) 0.30752(11) 0.0354(3) Uani d 1 . .
    O O4 0.97246(13) 0.15407(12) 0.35879(11) 0.0326(3) Uani d 1 . .
    C C6 0.70396(18) -0.06453(18) 0.35806(15) 0.0296(4) Uani d 1 . .
    C C7 0.80662(18) -0.09258(18) 0.41811(15) 0.0319(4) Uani d 1 . .
    H H7 0.8216 -0.1751 0.4640 0.038 Uiso calc 1 . .
    C C8 0.88045(18) -0.02073(18) 0.41771(15) 0.0306(4) Uani d 1 . .
    H H8 0.9404 -0.0603 0.4626 0.037 Uiso calc 1 . .
    C C9 0.88357(18) 0.11290(17) 0.35741(15) 0.0276(4) Uani d 1 . .
    O O1A 0.26932(14) 0.25263(14) 0.33171(12) 0.0416(4) Uani d 1 . .
    O O2A 0.42635(13) 0.33042(13) 0.22241(11) 0.0342(3) Uani d 1 . .
    H H2I 0.493(2) 0.398(2) 0.2194(18) 0.051 Uiso d 1 . .
    O O3A 0.55889(13) 0.46177(13) 0.22439(11) 0.0342(3) Uani d 1 . .
    O O4A 0.58356(13) 0.55559(14) 0.33715(12) 0.0396(4) Uani d 1 . .
    C C6A 0.35063(19) 0.31324(18) 0.31199(16) 0.0311(4) Uani d 1 . .
    C C7A 0.3585(2) 0.36602(19) 0.39852(16) 0.0355(5) Uani d 1 . .
    H H7A 0.3016 0.3453 0.4632 0.043 Uiso calc 1 . .
    C C8A 0.43201(19) 0.43722(19) 0.40013(16) 0.0334(5) Uani d 1 . .
    H H8A 0.4193 0.4589 0.4657 0.040 Uiso calc 1 . .
    C C9A 0.53077(18) 0.48811(18) 0.31542(16) 0.0300(4) Uani d 1 . .
    O O1B 0.73978(12) -0.10379(12) 0.10276(11) 0.0303(3) Uani d 1 . .
    O O2B 0.91092(12) -0.12659(12) 0.16097(11) 0.0346(3) Uani d 1 . .
    H H2J 0.980(2) -0.060(2) 0.1591(18) 0.052 Uiso d 1 . .
    O O3B 1.04304(13) 0.00525(12) 0.16145(11) 0.0340(3) Uani d 1 . .
    O O4B 1.05050(12) 0.20575(12) 0.10410(11) 0.0294(3) Uani d 1 . .
    C C6B 0.82359(17) -0.05937(17) 0.11055(15) 0.0258(4) Uani d 1 . .
    C C7B 0.81991(18) 0.07654(17) 0.05890(16) 0.0307(4) Uani d 1 . .
    H H7B 0.7552 0.1182 0.0193 0.037 Uiso calc 1 . .
    C C8B 0.89284(18) 0.14906(17) 0.05930(16) 0.0307(4) Uani d 1 . .
    H H8B 0.8715 0.2341 0.0201 0.037 Uiso calc 1 . .
    C C9B 1.00213(16) 0.11871(17) 0.11108(14) 0.0243(4) Uani d 1 . .
    O O1C 0.16316(13) 0.47339(14) 0.10385(12) 0.0409(4) Uani d 1 . .
    O O2C 0.18351(13) 0.57671(13) 0.21065(11) 0.0367(3) Uani d 1 . .
    H H2K 0.250(2) 0.640(2) 0.2150(18) 0.055 Uiso d 1 . .
    O O3C 0.31604(13) 0.70898(14) 0.20988(11) 0.0373(3) Uani d 1 . .
    O O4C 0.47555(14) 0.78285(14) 0.10389(12) 0.0417(4) Uani d 1 . .
    C C6C 0.21839(17) 0.53961(18) 0.12438(15) 0.0295(4) Uani d 1 . .
    C C7C 0.32705(17) 0.57784(17) 0.04445(15) 0.0282(4) Uani d 1 . .
    H H7C 0.3474 0.5450 -0.0162 0.034 Uiso calc 1 . .
    C C8C 0.40062(17) 0.65074(17) 0.04398(15) 0.0279(4) Uani d 1 . .
    H H8C 0.4646 0.6614 -0.0169 0.033 Uiso calc 1 . .
    C C9C 0.39798(18) 0.71797(18) 0.12411(16) 0.0299(4) Uani d 1 . .
loop_
    _atom_site_aniso_label
    _atom_site_aniso_U_11
    _atom_site_aniso_U_22
    _atom_site_aniso_U_33
    _atom_site_aniso_U_12
    _atom_site_aniso_U_13
    _atom_site_aniso_U_23
    N1 0.0202(8) 0.0294(8) 0.0316(9) -0.0010(7) -0.0068(7) -0.0129(7)
    N2 0.0219(8) 0.0305(9) 0.0368(9) -0.0005(7) -0.0096(7) -0.0133(7)
    C1 0.0240(10) 0.0335(10) 0.0285(10) -0.0021(8) -0.0043(8) -0.0126(8)
    C2 0.0242(10) 0.0337(10) 0.0330(11) -0.0051(8) -0.0030(8) -0.0115(9)
    C3 0.0263(10) 0.0364(11) 0.0326(11) -0.0048(8) -0.0070(8) -0.0096(9)
    C4 0.0251(10) 0.0321(10) 0.0349(11) -0.0045(8) -0.0061(8) -0.0098(9)
    C5 0.0362(12) 0.0397(12) 0.0357(12) -0.0023(9) -0.0057(10) -0.0083(10)
    N1A 0.0256(8) 0.0214(8) 0.0313(9) -0.0044(7) -0.0039(7) -0.0084(7)
    N2A 0.0267(9) 0.0212(8) 0.0373(10) -0.0047(7) -0.0024(7) -0.0082(7)
    C1A 0.0339(11) 0.0275(10) 0.0278(10) -0.0070(8) -0.0033(8) -0.0099(8)
    C2A 0.0314(10) 0.0274(10) 0.0347(11) -0.0053(8) -0.0043(9) -0.0126(8)
    C3A 0.0361(11) 0.0268(10) 0.0311(11) -0.0056(8) -0.0049(9) -0.0071(8)
    C4A 0.0304(10) 0.0263(10) 0.0322(10) -0.0046(8) -0.0079(8) -0.0102(8)
    C5A 0.0502(14) 0.0408(12) 0.0428(13) -0.0060(10) -0.0181(11) -0.0137(10)
    O1 0.0325(8) 0.0370(8) 0.0390(8) -0.0134(6) -0.0114(6) -0.0064(6)
    O2 0.0367(8) 0.0336(8) 0.0508(9) -0.0078(7) -0.0212(7) -0.0039(7)
    O3 0.0345(8) 0.0281(7) 0.0428(8) -0.0056(6) -0.0155(7) -0.0026(6)
    O4 0.0360(8) 0.0271(7) 0.0389(8) -0.0095(6) -0.0129(6) -0.0074(6)
    C6 0.0275(10) 0.0338(11) 0.0275(10) -0.0095(8) -0.0040(8) -0.0060(8)
    C7 0.0343(11) 0.0312(10) 0.0310(11) -0.0114(9) -0.0124(9) -0.0003(8)
    C8 0.0323(11) 0.0313(10) 0.0280(10) -0.0071(8) -0.0123(9) -0.0021(8)
    C9 0.0309(10) 0.0287(10) 0.0245(10) -0.0066(8) -0.0058(8) -0.0082(8)
    O1A 0.0520(10) 0.0429(9) 0.0386(8) -0.0252(8) -0.0034(7) -0.0133(7)
    O2A 0.0387(8) 0.0358(8) 0.0315(8) -0.0115(6) -0.0028(6) -0.0131(6)
    O3A 0.0295(7) 0.0452(8) 0.0301(7) -0.0117(6) 0.0009(6) -0.0142(6)
    O4A 0.0345(8) 0.0514(9) 0.0414(8) -0.0197(7) -0.0025(7) -0.0184(7)
    C6A 0.0373(11) 0.0271(10) 0.0301(11) -0.0092(9) -0.0068(9) -0.0063(8)
    C7A 0.0437(12) 0.0416(12) 0.0248(10) -0.0203(10) -0.0005(9) -0.0085(9)
    C8A 0.0390(12) 0.0409(12) 0.0253(10) -0.0163(9) -0.0037(9) -0.0104(9)
    C9A 0.0263(10) 0.0320(10) 0.0322(11) -0.0040(8) -0.0075(8) -0.0092(9)
    O1B 0.0281(7) 0.0263(7) 0.0397(8) -0.0068(6) -0.0095(6) -0.0099(6)
    O2B 0.0296(7) 0.0244(7) 0.0501(9) -0.0057(6) -0.0167(7) -0.0026(6)
    O3B 0.0320(8) 0.0244(7) 0.0487(9) -0.0039(6) -0.0201(7) -0.0057(6)
    O4B 0.0255(7) 0.0275(7) 0.0369(8) -0.0070(6) -0.0064(6) -0.0091(6)
    C6B 0.0253(10) 0.0259(9) 0.0266(10) -0.0043(7) -0.0031(8) -0.0094(8)
    C7B 0.0295(10) 0.0258(10) 0.0372(11) -0.0042(8) -0.0155(9) -0.0028(8)
    C8B 0.0314(11) 0.0222(9) 0.0374(11) -0.0042(8) -0.0151(9) -0.0004(8)
    C9B 0.0216(9) 0.0262(9) 0.0255(9) -0.0046(7) -0.0022(7) -0.0091(8)
    O1C 0.0358(8) 0.0560(10) 0.0394(8) -0.0223(7) -0.0057(7) -0.0146(7)
    O2C 0.0316(8) 0.0453(9) 0.0355(8) -0.0138(7) 0.0037(6) -0.0167(7)
    O3C 0.0392(8) 0.0422(8) 0.0353(8) -0.0133(7) 0.0011(7) -0.0189(7)
    O4C 0.0528(10) 0.0419(9) 0.0391(8) -0.0253(8) -0.0023(7) -0.0140(7)
    C6C 0.0253(10) 0.0316(10) 0.0311(10) -0.0040(8) -0.0086(8) -0.0067(8)
    C7C 0.0287(10) 0.0294(10) 0.0258(10) -0.0027(8) -0.0063(8) -0.0079(8)
    C8C 0.0273(10) 0.0295(10) 0.0253(10) -0.0046(8) -0.0037(8) -0.0070(8)
    C9C 0.0322(11) 0.0266(10) 0.0314(11) -0.0059(8) -0.0075(9) -0.0071(8)
_geom_special_details
;
All e.s.d.'s (except the e.s.d. in the dihedral angle between two l.s. planes)
are estimated using the full covariance matrix. The cell e.s.d.'s are taken
into account individually in the estimation of e.s.d.'s in distances, angles
and torsion angles; correlations between e.s.d.'s in cell parameters are only
used when they are defined by crystal symmetry. An approximate (isotropic)
treatment of cell e.s.d.'s is used for estimating e.s.d.'s involving l.s.
planes.
;
loop_
    _geom_bond_atom_site_label_1
    _geom_bond_atom_site_label_2
    _geom_bond_site_symmetry_2
    _geom_bond_distance
    _geom_bond_publ_flag
    N1 C4 . 1.499(2) ?
    N1 C1 . 1.500(2) ?
    N1 H1C . 0.926(14) ?
    N1 H1D . 0.932(15) ?
    N2 C3 . 1.485(2) ?
    N2 C2 . 1.492(2) ?
    N2 H2E . 0.936(15) ?
    N2 H2F . 0.953(15) ?
    C1 C2 . 1.514(3) ?
    C1 C5 . 1.518(3) ?
    C1 H1 . 1.0000 ?
    C2 H2A . 0.9900 ?
    C2 H2B . 0.9900 ?
    C3 C4 . 1.510(3) ?
    C3 H3A . 0.9900 ?
    C3 H3B . 0.9900 ?
    C4 H4A . 0.9900 ?
    C4 H4B . 0.9900 ?
    C5 H5A . 0.9800 ?
    C5 H5B . 0.9800 ?
    C5 H5C . 0.9800 ?
    N1A C4A . 1.496(2) ?
    N1A C1A . 1.498(2) ?
    N1A H1E . 0.962(14) ?
    N1A H1F . 0.921(15) ?
    N2A C3A . 1.484(2) ?
    N2A C2A . 1.485(2) ?
    N2A H2G . 0.923(15) ?
    N2A H2H . 0.954(15) ?
    C1A C5A . 1.512(3) ?
    C1A C2A . 1.520(3) ?
    C1A H1A . 1.0000 ?
    C2A H2C . 0.9900 ?
    C2A H2D . 0.9900 ?
    C3A C4A . 1.512(3) ?
    C3A H3C . 0.9900 ?
    C3A H3D . 0.9900 ?
    C4A H4C . 0.9900 ?
    C4A H4D . 0.9900 ?
    C5A H5D . 0.9800 ?
    C5A H5E . 0.9800 ?
    C5A H5F . 0.9800 ?
    O1 C6 . 1.237(2) ?
    O2 C6 . 1.287(2) ?
    O2 H2 . 1.15(3) ?
    O3 C9 . 1.281(2) ?
    O3 H2 . 1.28(3) ?
    O4 C9 . 1.241(2) ?
    C6 C7 . 1.495(3) ?
    C7 C8 . 1.331(3) ?
    C7 H7 . 0.9500 ?
    C8 C9 . 1.499(3) ?
    C8 H8 . 0.9500 ?
    O1A C6A . 1.240(2) ?
    O2A C6A . 1.284(2) ?
    O2A H2I . 1.21(2) ?
    O3A C9A . 1.286(2) ?
    O3A H2I . 1.22(2) ?
    O4A C9A . 1.239(2) ?
    C6A C7A . 1.493(3) ?
    C7A C8A . 1.332(3) ?
    C7A H7A . 0.9500 ?
    C8A C9A . 1.486(3) ?
    C8A H8A . 0.9500 ?
    O1B C6B . 1.242(2) ?
    O2B C6B . 1.282(2) ?
    O2B H2J . 1.24(2) ?
    O3B C9B . 1.284(2) ?
    O3B H2J . 1.18(2) ?
    O4B C9B . 1.238(2) ?
    C6B C7B . 1.490(3) ?
    C7B C8B . 1.333(2) ?
    C7B H7B . 0.9500 ?
    C8B C9B . 1.488(3) ?
    C8B H8B . 0.9500 ?
    O1C C6C . 1.238(2) ?
    O2C C6C . 1.286(2) ?
    O2C H2K . 1.20(2) ?
    O3C C9C . 1.283(2) ?
    O3C H2K . 1.22(2) ?
    O4C C9C . 1.238(2) ?
    C6C C7C . 1.491(3) ?
    C7C C8C . 1.338(2) ?
    C7C H7C . 0.9500 ?
    C8C C9C . 1.493(3) ?
    C8C H8C . 0.9500 ?
loop_
    _geom_angle_atom_site_label_1
    _geom_angle_atom_site_label_2
    _geom_angle_atom_site_label_3
    _geom_angle_site_symmetry_1
    _geom_angle_site_symmetry_3
    _geom_angle
    _geom_angle_publ_flag
    C4 N1 C1 . . 111.81(14) ?
    C4 N1 H1C . . 109.4(12) ?
    C1 N1 H1C . . 108.5(13) ?
    C4 N1 H1D . . 107.7(12) ?
    C1 N1 H1D . . 106.4(12) ?
    H1C N1 H1D . . 113.1(17) ?
    C3 N2 C2 . . 111.34(15) ?
    C3 N2 H2E . . 107.0(13) ?
    C2 N2 H2E . . 110.0(12) ?
    C3 N2 H2F . . 106.1(12) ?
    C2 N2 H2F . . 108.9(12) ?
    H2E N2 H2F . . 113.4(17) ?
    N1 C1 C2 . . 109.12(15) ?
    N1 C1 C5 . . 109.79(15) ?
    C2 C1 C5 . . 111.37(16) ?
    N1 C1 H1 . . 108.8 ?
    C2 C1 H1 . . 108.8 ?
    C5 C1 H1 . . 108.8 ?
    N2 C2 C1 . . 110.87(16) ?
    N2 C2 H2A . . 109.5 ?
    C1 C2 H2A . . 109.5 ?
    N2 C2 H2B . . 109.5 ?
    C1 C2 H2B . . 109.5 ?
    H2A C2 H2B . . 108.1 ?
    N2 C3 C4 . . 110.34(15) ?
    N2 C3 H3A . . 109.6 ?
    C4 C3 H3A . . 109.6 ?
    N2 C3 H3B . . 109.6 ?
    C4 C3 H3B . . 109.6 ?
    H3A C3 H3B . . 108.1 ?
    N1 C4 C3 . . 110.65(16) ?
    N1 C4 H4A . . 109.5 ?
    C3 C4 H4A . . 109.5 ?
    N1 C4 H4B . . 109.5 ?
    C3 C4 H4B . . 109.5 ?
    H4A C4 H4B . . 108.1 ?
    C1 C5 H5A . . 109.5 ?
    C1 C5 H5B . . 109.5 ?
    H5A C5 H5B . . 109.5 ?
    C1 C5 H5C . . 109.5 ?
    H5A C5 H5C . . 109.5 ?
    H5B C5 H5C . . 109.5 ?
    C4A N1A C1A . . 111.40(14) ?
    C4A N1A H1E . . 110.4(12) ?
    C1A N1A H1E . . 101.4(12) ?
    C4A N1A H1F . . 108.5(12) ?
    C1A N1A H1F . . 108.9(12) ?
    H1E N1A H1F . . 116.1(18) ?
    C3A N2A C2A . . 111.72(15) ?
    C3A N2A H2G . . 109.8(13) ?
    C2A N2A H2G . . 108.4(13) ?
    C3A N2A H2H . . 107.6(12) ?
    C2A N2A H2H . . 109.1(12) ?
    H2G N2A H2H . . 110.3(18) ?
    N1A C1A C5A . . 110.46(16) ?
    N1A C1A C2A . . 109.13(15) ?
    C5A C1A C2A . . 111.50(16) ?
    N1A C1A H1A . . 108.6 ?
    C5A C1A H1A . . 108.6 ?
    C2A C1A H1A . . 108.6 ?
    N2A C2A C1A . . 110.29(15) ?
    N2A C2A H2C . . 109.6 ?
    C1A C2A H2C . . 109.6 ?
    N2A C2A H2D . . 109.6 ?
    C1A C2A H2D . . 109.6 ?
    H2C C2A H2D . . 108.1 ?
    N2A C3A C4A . . 110.50(15) ?
    N2A C3A H3C . . 109.6 ?
    C4A C3A H3C . . 109.6 ?
    N2A C3A H3D . . 109.6 ?
    C4A C3A H3D . . 109.6 ?
    H3C C3A H3D . . 108.1 ?
    N1A C4A C3A . . 110.55(15) ?
    N1A C4A H4C . . 109.5 ?
    C3A C4A H4C . . 109.5 ?
    N1A C4A H4D . . 109.5 ?
    C3A C4A H4D . . 109.5 ?
    H4C C4A H4D . . 108.1 ?
    C1A C5A H5D . . 109.5 ?
    C1A C5A H5E . . 109.5 ?
    H5D C5A H5E . . 109.5 ?
    C1A C5A H5F . . 109.5 ?
    H5D C5A H5F . . 109.5 ?
    H5E C5A H5F . . 109.5 ?
    C6 O2 H2 . . 111.4(12) ?
    C9 O3 H2 . . 111.6(11) ?
    O1 C6 O2 . . 122.17(17) ?
    O1 C6 C7 . . 118.00(17) ?
    O2 C6 C7 . . 119.83(17) ?
    C8 C7 C6 . . 130.47(18) ?
    C8 C7 H7 . . 114.8 ?
    C6 C7 H7 . . 114.8 ?
    C7 C8 C9 . . 129.97(18) ?
    C7 C8 H8 . . 115.0 ?
    C9 C8 H8 . . 115.0 ?
    O4 C9 O3 . . 122.40(17) ?
    O4 C9 C8 . . 117.61(17) ?
    O3 C9 C8 . . 119.99(17) ?
    C6A O2A H2I . . 111.0(11) ?
    C9A O3A H2I . . 111.4(11) ?
    O1A C6A O2A . . 122.80(18) ?
    O1A C6A C7A . . 116.90(18) ?
    O2A C6A C7A . . 120.29(18) ?
    C8A C7A C6A . . 130.79(19) ?
    C8A C7A H7A . . 114.6 ?
    C6A C7A H7A . . 114.6 ?
    C7A C8A C9A . . 130.13(18) ?
    C7A C8A H8A . . 114.9 ?
    C9A C8A H8A . . 114.9 ?
    O4A C9A O3A . . 122.54(19) ?
    O4A C9A C8A . . 116.96(17) ?
    O3A C9A C8A . . 120.50(17) ?
    C6B O2B H2J . . 109.4(11) ?
    C9B O3B H2J . . 109.6(11) ?
    O1B C6B O2B . . 122.06(17) ?
    O1B C6B C7B . . 117.68(16) ?
    O2B C6B C7B . . 120.26(16) ?
    C8B C7B C6B . . 130.34(17) ?
    C8B C7B H7B . . 114.8 ?
    C6B C7B H7B . . 114.8 ?
    C7B C8B C9B . . 130.62(17) ?
    C7B C8B H8B . . 114.7 ?
    C9B C8B H8B . . 114.7 ?
    O4B C9B O3B . . 122.09(16) ?
    O4B C9B C8B . . 117.92(16) ?
    O3B C9B C8B . . 119.99(16) ?
    C6C O2C H2K . . 111.3(11) ?
    C9C O3C H2K . . 111.7(11) ?
    O1C C6C O2C . . 121.98(18) ?
    O1C C6C C7C . . 117.87(17) ?
    O2C C6C C7C . . 120.14(17) ?
    C8C C7C C6C . . 130.72(18) ?
    C8C C7C H7C . . 114.6 ?
    C6C C7C H7C . . 114.6 ?
    C7C C8C C9C . . 130.18(18) ?
    C7C C8C H8C . . 114.9 ?
    C9C C8C H8C . . 114.9 ?
    O4C C9C O3C . . 122.04(18) ?
    O4C C9C C8C . . 117.88(18) ?
    O3C C9C C8C . . 120.08(17) ?
loop_
    _geom_torsion_atom_site_label_1
    _geom_torsion_atom_site_label_2
    _geom_torsion_atom_site_label_3
    _geom_torsion_atom_site_label_4
    _geom_torsion_site_symmetry_1
    _geom_torsion_site_symmetry_2
    _geom_torsion_site_symmetry_3
    _geom_torsion_site_symmetry_4
    _geom_torsion
    _geom_torsion_publ_flag
    C4 N1 C1 C2 . . . . 56.7(2) ?
    C4 N1 C1 C5 . . . . 179.01(15) ?
    C3 N2 C2 C1 . . . . 58.3(2) ?
    N1 C1 C2 N2 . . . . -57.02(19) ?
    C5 C1 C2 N2 . . . . -178.38(15) ?
    C2 N2 C3 C4 . . . . -57.0(2) ?
    C1 N1 C4 C3 . . . . -56.6(2) ?
    N2 C3 C4 N1 . . . . 55.7(2) ?
    C4A N1A C1A C5A . . . . 179.32(16) ?
    C4A N1A C1A C2A . . . . -57.8(2) ?
    C3A N2A C2A C1A . . . . -58.2(2) ?
    N1A C1A C2A N2A . . . . 57.7(2) ?
    C5A C1A C2A N2A . . . . -179.99(16) ?
    C2A N2A C3A C4A . . . . 56.7(2) ?
    C1A N1A C4A C3A . . . . 57.0(2) ?
    N2A C3A C4A N1A . . . . -55.4(2) ?
    O1 C6 C7 C8 . . . . 167.9(2) ?
    O2 C6 C7 C8 . . . . -12.7(3) ?
    C6 C7 C8 C9 . . . . 0.8(4) ?
    C7 C8 C9 O4 . . . . -170.0(2) ?
    C7 C8 C9 O3 . . . . 10.4(3) ?
    O1A C6A C7A C8A . . . . -177.6(2) ?
    O2A C6A C7A C8A . . . . 2.9(3) ?
    C6A C7A C8A C9A . . . . 0.2(4) ?
    C7A C8A C9A O4A . . . . 178.0(2) ?
    C7A C8A C9A O3A . . . . -2.2(3) ?
    O1B C6B C7B C8B . . . . 176.1(2) ?
    O2B C6B C7B C8B . . . . -3.9(3) ?
    C6B C7B C8B C9B . . . . 0.1(4) ?
    C7B C8B C9B O4B . . . . -176.0(2) ?
    C7B C8B C9B O3B . . . . 3.6(3) ?
    O1C C6C C7C C8C . . . . 177.83(19) ?
    O2C C6C C7C C8C . . . . -1.2(3) ?
    C6C C7C C8C C9C . . . . 0.1(3) ?
    C7C C8C C9C O4C . . . . -178.34(19) ?
    C7C C8C C9C O3C . . . . 0.7(3) ?
loop_
    _geom_hbond_atom_site_label_D
    _geom_hbond_atom_site_label_H
    _geom_hbond_atom_site_label_A
    _geom_hbond_site_symmetry_A
    _geom_hbond_distance_DH
    _geom_hbond_distance_HA
    _geom_hbond_distance_DA
    _geom_hbond_angle_DHA
    N1 H1C O4C 1_545 0.926(14) 1.906(16) 2.802(2) 162.1(18)
    N1 H1D O1 . 0.932(15) 1.888(15) 2.801(2) 165.8(18)
    N2 H2E O1A . 0.936(15) 1.801(15) 2.723(2) 167.9(18)
    N2 H2F O3B 1_455 0.953(15) 2.498(18) 3.187(2) 129.2(15)
    N2 H2F O4B 1_455 0.953(15) 1.820(15) 2.760(2) 168.5(18)
    N1A H1E O3 . 0.962(14) 2.585(18) 3.279(2) 129.2(15)
    N1A H1E O4 . 0.962(14) 1.860(15) 2.811(2) 169.3(17)
    N1A H1F O1C 1_655 0.921(15) 1.896(16) 2.787(2) 162.3(18)
    N2A H2G O4A . 0.923(15) 1.811(16) 2.710(2) 164.0(19)
    N2A H2H O1B 1_565 0.954(15) 1.824(15) 2.764(2) 167.7(18)
    N2A H2H O2B 1_565 0.954(15) 2.510(18) 3.191(2) 128.3(15)
    O2 H2 O3 . 1.15(3) 1.28(3) 2.4258(19) 174(2)
    O2A H2I O3A . 1.21(2) 1.22(2) 2.4240(19) 175(2)
    O3B H2J O2B . 1.18(2) 1.24(2) 2.4174(18) 177(2)
    O2C H2K O3C . 1.20(2) 1.22(2) 2.4192(19) 174(2)
_shelx_hkl_file
;
   0   0  -2 466767. 5605.18   1
   0   0  -2 474959. 5496.53   2
   0   0  -2 463633. 5600.12   3
   0   0   2 477354. 5511.57   2
   0   0   2 471665. 5611.21   1
   0   0   2 468594. 5595.43   3
   0   0   3 7033.05 290.896   3
   0   0  -3 7113.70 299.068   3
   0   0   3 7475.30 258.515   2
   0   0   3 7531.56 313.184   1
   0   0  -3 7857.89 255.451   2
   0   0  -3 7180.55 303.723   1
   0   0   4 346533. 4505.98   3
   0   0   4 351581. 4320.07   2
   0   0  -4 346034. 4527.10   3
   0   0   4 344190. 4524.25   1
   0   0  -4 348332. 4296.10   2
   0   0  -4 345219. 4522.53   1
   0   0   5 11462.6 401.522   2
   0   0   5 11789.0 484.444   3
   0   0   5 11346.0 496.519   1
   0   0  -5 10597.2 473.254   3
   0   0   6 8239.88 489.467   1
   0   0   6 7484.81 374.447   2
   0   0   7 39706.2 1158.68   1
   0   0   7 38091.6 933.182   2
   0   0   8 1250.03 164.492   2
   0   0   8 1523.49 260.546   1
   0   0   9 64177.2 1394.08   2
   0   0   9 70771.7 1791.72   1
   0   0  10 8112.44 604.478   1
   0   0  11 27705.3 1212.90   1
   0   0  12 3231.35 443.003   1
   0   0  13 4770.67 556.569   1
   0   0  14 1534.25 342.178   1
   0   0  15 2474.42 448.337   1
   0   0  16 2832.55 497.862   1
   0  -1  16 309.751 179.143   1
   0  -1  15 2889.55 486.754   1
   0  -1  14 3999.07 547.599   1
   0  -1  13 190.193 142.464   1
   0  -1  12 677.652 229.610   1
   0  -1  11 7555.21 641.008   1
   0  -1  10 1779.84 299.449   1
   0  -1   9 8517.72 604.241   1
   0  -1   9 7006.88 401.936   2
   0  -1   8 555.105 109.431   2
   0  -1   8 266.353 117.006   1
   0  -1   7 12646.9 502.653   2
   0  -1   7 13410.0 663.221   1
   0  -1   6 3870.93 313.599   3
   0  -1   6 3391.48 249.331   2
   0  -1   6 3658.23 326.065   1
   0  -1   5 27782.3 813.827   3
   0  -1   5 24884.3 664.645   2
   0   1  -5 25394.5 819.519   1
   0  -1   5 25233.3 819.319   1
   0  -1   4 6442.32 340.639   3
   0  -1   4 6404.57 353.077   1
   0   1  -4 6488.32 352.068   3
   0   1  -4 6163.38 353.248   1
   0  -1   3 1031.02 130.039   1
   0  -1   3 1030.09 125.439   3
   0   1  -3 985.484 118.816   1
   0   1  -3 1130.26 126.531   3
   0  -1   2 19778.2 528.470   1
   0   1  -2 20371.0 510.618   3
   0   1  -2 21055.3 538.559   1
   0  -1   2 20397.7 502.565   3
   0   1  -1 3466.92 154.149   3
   0  -1   1 3614.10 153.727   3
   0   1  -1 3551.38 175.167   1
   0  -1   1 3397.22 167.703   1
   0  -1   0 3867.76 169.651   1
   0   1   0 12654.2 239.005   2
   0  -1  -1 5698.09 180.351   2
   0   1   2 93067.7 1303.99   2
   0  -1  -2 92006.3 1292.29   2
   0  -1  -2 91294.1 1230.80   3
   0  -1  -3 11759.2 345.438   3
   0  -1  -3 11325.2 342.770   2
   0   1   3 11743.5 349.107   2
   0  -1  -4 219284. 2974.02   3
   0  -1  -4 220805. 2913.21   2
   0   1   4 221565. 2934.92   2
   0   1   5 16035.7 565.428   1
   0   1   5 14539.2 474.193   2
   0  -1  -5 14672.0 521.437   3
   0  -1  -5 14311.4 468.971   2
   0   1   6 8951.25 457.473   1
   0  -1  -6 8420.21 378.015   2
   0  -1  -6 8534.14 435.897   3
   0   1   6 7971.89 369.629   2
   0   1   7 1765.68 221.711   1
   0   1   7 1833.32 187.767   2
   0  -1  -7 1687.74 186.520   2
   0   1   8 859.620 188.755   1
   0   1   8 728.003 124.578   2
   0  -1  -8 479.106 125.372   2
   0   1   9 2657.39 245.999   2
   0   1   9 3511.99 367.445   1
   0   1  10 4125.87 430.230   1
   0   1  11 19498.1 990.196   1
   0   1  12 11668.4 814.598   1
   0   1  13 2647.78 404.774   1
   0   1  14 27.5425 100.761   1
   0   1  15 1023.15 276.561   1
   0   1  16 34.8127 118.849   1
   0  -2  16 92.1395 135.209   1
   0  -2  15 1475.47 343.227   1
   0  -2  14 1713.35 362.651   1
   0  -2  13 9863.17 838.951   1
   0  -2  12 3962.79 510.557   1
   0  -2  11 695.862 195.573   1
   0  -2  10 1767.31 316.498   1
   0  -2   9 172.217 71.9729   2
   0  -2   9 159.755 100.426   1
   0  -2   8 2128.03 225.682   2
   0  -2   8 1870.41 277.917   1
   0  -2   7 46062.3 1126.24   2
   0  -2   7 50988.2 1426.25   1
   0  -2   6 4300.32 371.275   1
   0  -2   6 4509.76 362.418   3
   0  -2   5 315.823 127.202   3
   0   2  -5 52.5268 61.8854   1
   0  -2   5 104.111 102.439   1
   0  -2   4 37593.4 1015.14   1
   0  -2   4 40819.3 995.059   3
   0   2  -4 37230.7 1012.28   1
   0  -2   3 6925.93 347.368   3
   0  -2   3 7601.62 384.310   1
   0   2  -3 7833.06 403.185   1
   0   2  -3 7358.79 360.093   3
   0  -2   2 24762.1 616.372   3
   0   2  -2 24909.4 629.729   3
   0  -2   2 23582.2 660.749   1
   0   2  -2 24065.2 692.053   1
   0  -2   1 1212.20 134.353   1
   0  -2   1 1243.76 107.324   3
   0   2  -1 1256.19 142.235   1
   0   2  -1 1055.05 106.484   3
   0   2   0 295175. 3678.49   3
   0  -2   0 305277. 3784.69   2
   0  -2   0 306283. 3670.73   3
   0   2   0 308925. 3959.00   1
   0  -2  -1 431.228 67.1773   2
   0   2   1 378.790 64.0507   2
   0   2   2 284976. 3649.38   2
   0  -2  -2 287113. 3628.73   2
   0   2   3 1371.64 130.634   2
   0  -2  -3 1283.81 92.7893   3
   0  -2  -3 1191.26 122.429   2
   0  -2  -4 193333. 2683.62   2
   0   2   4 189894. 2707.79   2
   0  -2  -4 192361. 2544.00   3
   0   2   5 9.22956 43.9125   2
   0  -2  -5-12.7812 41.1210   2
   0  -2  -5 62.9626 44.3645   3
   0   2   6 262.078 66.8527   2
   0  -2  -6 327.957 84.3468   3
   0  -2  -6 215.730 66.3632   2
   0   2   7 13436.4 612.324   1
   0   2   7 11754.5 512.347   2
   0  -2  -7 13018.6 534.783   2
   0   2   8 2706.71 298.866   1
   0  -2  -8 2074.89 230.135   2
   0   2   8 2181.90 223.915   2
   0   2   9-2.04881 80.6654   1
   0  -2  -9 23.4998 50.7455   2
   0  -2 -10 666.180 147.363   2
   0   2  10 628.662 184.280   1
   0   2  11 20360.8 1010.90   1
   0  -2 -11 21328.9 857.149   2
   0   2  12 112.699 144.551   1
   0   2  13 21651.6 1156.58   1
   0   2  14 2244.14 389.874   1
   0   2  15 224.689 146.852   1
   0   2  16-8.02777 126.676   1
   0  -3  15 193.642 163.018   1
   0  -3  14 418.128 201.438   1
   0  -3  13 267.970 153.735   1
   0  -3  12 4793.30 556.963   1
   0  -3  11 798.352 223.363   1
   0  -3  10-82.2111 129.286   1
   0  -3   9 6365.40 555.684   1
   0  -3   8 738.419 198.890   1
   0  -3   8 568.431 118.020   2
   0  -3   7 131.349 124.227   1
   0  -3   6 1301.11 215.410   3
   0  -3   6 1452.55 230.598   1
   0  -3   5 33915.7 1072.96   1
   0  -3   5 33622.7 1028.87   3
   0  -3   4 7522.00 435.769   3
   0   3  -4 7752.07 484.040   1
   0  -3   4 7608.46 456.832   1
   0  -3   3 1939.68 218.805   1
   0   3  -3 2250.37 217.576   3
   0  -3   3 2242.32 210.908   3
   0   3  -3 2188.94 246.751   1
   0  -3   2 1140.09 158.204   1
   0   3  -2 1264.74 180.708   1
   0  -3   2 1346.20 154.328   3
   0   3  -2 1168.60 135.833   3
   0   3  -1 1402.53 132.055   3
   0  -3   1 1273.35 160.050   1
   0   3  -1 1338.67 176.892   1
   0  -3   1 1210.17 125.283   2
   0  -3   1 1365.48 126.606   3
   0  -3   0 38603.8 696.198   3
   0   3   0 36088.6 691.893   3
   0   3   0 37488.1 946.018   1
   0  -3   0 36290.4 785.060   2
   0  -3  -1 27.0522 40.2107   2
   0  -3  -1 36.2648 18.7376   3
   0   3   1 80.7371 54.7415   2
   0   3   1 56.1658 20.3716   3
   0   3   2 48671.2 1003.81   2
   0  -3  -2 47622.8 975.677   2
   0   3   3 31688.2 813.245   2
   0  -3  -3 33232.8 793.018   2
   0   3   4 313407. 4190.63   2
   0  -3  -4 306425. 4146.89   2
   0  -3  -4 307436. 3763.30   3
   0   3   5 26038.6 785.002   2
   0  -3  -5 27525.8 771.593   2
   0  -3  -5 27480.6 624.224   3
   0  -3  -6 12792.6 536.560   2
   0   3   6 11862.7 526.135   2
   0  -3  -6 11968.5 440.045   3
   0  -3  -7 26264.3 822.083   2
   0  -3  -7 24378.1 735.863   3
   0  -3  -8 17393.9 686.015   2
   0  -3  -9 5087.24 379.478   2
   0   3   9 5139.12 441.423   1
   0  -3 -10 909.231 180.016   2
   0   3  10 1230.34 248.857   1
   0  -3 -11 6440.89 477.866   2
   0   3  11 6650.62 577.623   1
   0   3  12 3518.74 446.021   1
   0  -3 -12 3904.80 394.095   2
   0   3  13 1456.66 311.124   1
   0  -3 -13 1599.50 265.009   2
   0   3  14 213.343 131.769   1
   0   3  15-134.703 104.586   1
   0   3  16 226.312 167.995   1
   0  -4  14 420.396 187.552   1
   0  -4  13 253.358 166.250   1
   0  -4  12 1251.82 268.404   1
   0  -4  11 159.397 143.869   1
   0  -4  10 223.498 178.926   1
   0  -4   9 861.524 219.005   1
   0  -4   8 145.890 84.7056   1
   0  -4   7 40250.6 1374.26   1
   0  -4   6 3874.81 386.048   1
   0  -4   6 4193.70 390.789   3
   0  -4   5 28870.3 1038.70   1
   0  -4   5 29845.0 1004.94   3
   0  -4   4-75.4819 77.5789   1
   0  -4   4 230.521 125.976   3
   0   4  -3 745.620 158.117   1
   0  -4   3 691.143 133.747   3
   0  -4   3 521.457 128.439   1
   0   4  -2 1559.92 179.018   3
   0  -4   2 1460.75 201.985   1
   0  -4   2 1441.34 162.360   2
   0   4  -2 1756.03 233.411   1
   0  -4   2 1573.35 189.630   3
   0  -4   1 41028.9 899.957   3
   0   4  -1 40885.9 1161.31   1
   0   4  -1 42012.8 919.931   3
   0  -4   1 41629.6 1096.61   1
   0  -4   1 40942.4 935.644   2
   0   4   0 63488.4 1114.24   3
   0  -4   0 64375.1 1103.90   3
   0   4   0 63645.7 1492.72   1
   0  -4   0 63427.5 1238.62   2
   0   4   1 11247.3 330.367   3
   0  -4  -1 11407.7 312.957   3
   0  -4  -1 11539.1 453.455   2
   0   4   1 10378.6 451.198   2
   0   4   2 535.120 61.5329   3
   0  -4  -2 711.571 119.193   2
   0  -4  -2 693.348 53.7223   3
   0   4   2 785.716 130.193   2
   0  -4  -3 1645.48 183.982   2
   0   4   3 1786.97 196.559   2
   0  -4  -4 11813.6 505.530   2
   0   4   4 11513.2 518.276   2
   0  -4  -4 11339.2 254.849   3
   0  -4  -5 26482.8 811.477   2
   0  -4  -5 26164.8 538.045   3
   0  -4  -6 25450.1 821.460   2
   0  -4  -6 23668.7 584.291   3
   0  -4  -7 622.103 102.181   3
   0  -4  -7 699.640 140.440   2
   0  -4  -8 11506.6 489.145   3
   0  -4  -8 12716.6 612.900   2
   0  -4  -9 1647.22 227.004   2
   0  -4 -10 3649.23 352.929   2
   0   4  10 4274.57 443.844   1
   0  -4 -11 654.419 167.178   2
   0   4  11 910.597 213.593   1
   0   4  12 5255.37 547.557   1
   0  -4 -12 5880.39 491.715   2
   0   4  13 6003.33 593.914   1
   0  -4 -13 6037.60 524.255   2
   0   4  14 662.052 187.639   1
   0   4  15 459.705 194.156   1
   0   4  16 245.655 152.745   1
   0  -5  13 1218.39 326.815   1
   0  -5  12 265.938 142.231   1
   0  -5  11 953.911 265.490   1
   0  -5  10 47.6075 81.1694   1
   0  -5   9 9313.86 734.970   1
   0  -5   8 1376.58 271.069   1
   0  -5   7 23113.4 1075.07   1
   0  -5   6 1551.07 261.619   1
   0  -5   5 20.4595 103.957   3
   0  -5   5 183.364 121.774   1
   0  -5   4 281.224 121.286   3
   0  -5   4 240.468 118.184   1
   0  -5   3 105.892 64.1573   3
   0  -5   3 7.91053 70.6665   1
   0  -5   3 71.3004 47.2473   2
   0  -5   2 8892.50 438.255   2
   0  -5   2 9779.92 473.463   3
   0  -5   2 9392.16 548.068   1
   0   5  -1 9281.41 428.038   3
   0  -5   1 9345.03 419.249   3
   0  -5   1 9771.82 550.168   1
   0  -5   1 8953.08 444.105   2
   0   5   0 920.575 184.442   1
   0  -5   0 919.464 162.906   2
   0  -5   0 830.362 120.420   3
   0   5   0 823.877 115.460   3
   0   5   1 5823.93 266.604   3
   0  -5  -1 5772.79 249.887   3
   0   5   1 5552.81 450.826   1
   0  -5  -1 5519.69 345.394   2
   0   5   2 374.925 58.3112   3
   0  -5  -2 551.726 64.9515   3
   0  -5  -2 372.249 110.360   2
   0  -5  -3 7975.58 435.188   2
   0  -5  -4 3141.16 275.612   2
   0  -5  -5 3802.80 319.135   2
   0  -5  -5 3237.17 123.625   3
   0  -5  -6 4892.96 203.302   3
   0  -5  -6 4723.48 362.493   2
   0  -5  -7-30.9093 50.8423   2
   0  -5  -7-27.3514 34.3214   3
   0  -5  -8 12682.8 477.240   3
   0  -5  -8 15182.4 705.206   2
   0  -5  -9 11259.4 624.915   2
   0  -5  -9 9123.01 440.608   3
   0  -5 -10 5687.08 458.534   2
   0  -5 -11 4329.89 413.445   2
   0  -5 -12 6312.97 521.570   2
   0   5  12 6192.81 576.388   1
   0  -5 -13 1309.24 249.815   2
   0   5  13 923.313 244.252   1
   0  -5 -14 1965.75 323.749   2
   0   5  14 1675.88 339.249   1
   0   5  15 727.063 238.704   1
   0   5  16 2564.76 453.521   1
   0  -6  12 991.157 280.809   1
   0  -6  11-12.3157 99.1204   1
   0  -6  10 296.901 182.593   1
   0  -6   9 2163.85 378.869   1
   0  -6   8 16.8217 49.8944   2
   0  -6   8-69.0692 111.974   1
   0  -6   7 534.950 123.713   2
   0  -6   7 1001.39 239.897   1
   0  -6   6 766.939 197.297   1
   0  -6   6 677.279 145.048   2
   0  -6   5 1418.59 233.812   3
   0  -6   5 1359.77 196.899   2
   0  -6   5 1406.14 259.024   1
   0  -6   4-19.6861 61.8284   2
   0  -6   4-112.126 114.951   3
   0  -6   4 26.1030 67.2845   1
   0  -6   3 855.966 152.316   2
   0  -6   3 1015.21 194.476   1
   0  -6   3 834.283 154.835   3
   0  -6   2 3313.32 348.271   1
   0  -6   2 4076.16 318.859   3
   0  -6   2 4281.73 330.723   2
   0  -6   1 22065.2 778.110   2
   0  -6   1 23072.3 732.872   3
   0  -6   0 16471.3 559.340   3
   0   6   0 16423.1 584.564   3
   0  -6   0 19031.5 719.905   2
   0   6   1 291.531 75.1684   3
   0  -6  -1 457.082 123.977   2
   0  -6  -1 352.049 85.8422   3
   0  -6  -2 7275.60 271.123   3
   0  -6  -2 6993.94 431.744   2
   0   6   2 6997.36 302.985   3
   0  -6  -3 6637.45 430.343   2
   0  -6  -3 5929.07 189.349   3
   0  -6  -4 9156.85 517.948   2
   0  -6  -5 10177.7 559.211   2
   0  -6  -6 23668.0 898.767   2
   0  -6  -7 413.751 119.614   2
   0  -6  -7 396.286 58.0650   3
   0  -6  -8 18534.5 827.120   2
   0  -6  -8 16460.9 479.756   3
   0  -6  -9 5375.61 304.876   3
   0  -6  -9 6769.02 506.741   2
   0  -6 -10 1475.99 258.457   2
   0  -6 -11 2094.99 304.418   2
   0  -6 -12 1020.01 231.824   2
   0   6  13 2437.80 402.842   1
   0  -6 -13 2058.68 327.358   2
   0   6  14 277.435 139.648   1
   0  -6 -14 614.725 181.156   2
   0   6  15 204.925 139.376   1
   0   6  16 462.086 190.184   1
   0  -7  11-235.057 194.828   1
   0  -7  10 1161.08 306.776   1
   0  -7   9 5741.70 615.483   1
   0  -7   8 465.684 149.849   1
   0  -7   7 2176.11 263.888   2
   0  -7   7 1912.26 334.473   1
   0  -7   6 262.844 149.816   1
   0  -7   6-121.935 68.2463   2
   0  -7   5 3640.02 336.680   2
   0  -7   5 3450.57 417.544   1
   0  -7   4-62.6160 80.0147   1
   0  -7   4 66.8283 83.5878   2
   0  -7   3 4048.19 370.669   3
   0  -7   3 4184.61 432.479   1
   0  -7   3 4641.11 374.570   2
   0  -7   2 234.135 99.7420   3
   0  -7   2 365.522 109.363   2
   0  -7   1 6442.99 441.874   2
   0  -7   1 6440.33 401.627   3
   0  -7   0 7443.69 484.976   2
   0   7   0 5591.83 365.715   3
   0  -7   0 5311.57 336.651   3
   0  -7  -1 20462.8 615.031   3
   0   7   1 21648.5 680.190   3
   0  -7  -1 20478.8 812.384   2
   0  -7  -2 23599.5 891.532   2
   0   7   2 24790.2 682.483   3
   0  -7  -2 23643.0 594.381   3
   0   7   3 98.9335 40.6501   3
   0  -7  -3 260.348 106.733   2
   0  -7  -4 9549.59 562.210   2
   0  -7  -5 11510.0 635.380   2
   0  -7  -6 41308.6 1279.16   2
   0  -7  -7 4162.53 418.383   2
   0  -7  -8 801.078 184.389   2
   0  -7  -8 572.816 85.2002   3
   0  -7  -8 844.813 73.1873   3
   0  -7  -9-55.5869 82.3314   2
   0  -7 -10 682.169 191.064   2
   0  -7 -11 265.193 111.681   2
   0  -7 -12 61.8998 115.276   2
   0  -7 -13 728.212 213.044   2
   0   7  14 1034.04 278.492   1
   0  -7 -14 987.090 235.774   2
   0  -7 -15 264.235 153.319   2
   0   7  15 143.966 114.733   1
   0  -8  10 466.734 214.369   1
   0  -8   9 691.064 252.059   1
   0  -8   8 1518.70 315.569   1
   0  -8   7 362.811 133.080   2
   0  -8   7 298.231 171.613   1
   0  -8   6 847.223 174.045   2
   0  -8   6 558.396 198.696   1
   0  -8   5 1455.99 286.417   1
   0  -8   5 1837.22 261.262   2
   0  -8   4 120.929 125.032   1
   0  -8   4 184.122 103.926   2
   0  -8   3 832.123 195.579   2
   0  -8   2 220.053 99.1012   2
   0  -8   1 466.286 133.805   2
   0  -8   0 10001.7 595.592   2
   0  -8  -1 8394.01 537.812   2
   0   8   1 7753.71 435.792   3
   0  -8  -2 5161.74 428.744   2
   0   8   2 5452.79 334.509   3
   0  -8  -3 6512.07 488.499   2
   0   8   3 5652.71 315.609   3
   0  -8  -4 1699.61 245.648   2
   0  -8  -5-38.0574 61.9559   2
   0  -8  -6 815.284 194.312   2
   0  -8  -7 505.469 144.177   2
   0  -8  -8 3307.21 400.594   2
   0  -8  -9 4551.18 462.852   2
   0  -8 -10 1283.89 257.829   2
   0  -8 -11 21947.9 1086.25   2
   0  -8 -12 4.02955 72.1973   2
   0  -8 -13 4578.17 519.007   2
   0  -8 -14 66.2863 94.9569   2
   0  -8 -15-8.86117 100.306   2
   0   8  15-50.2172 128.997   1
   0  -9   8 639.728 257.478   1
   0  -9   7-159.505 150.982   1
   0  -9   6 46.6156 93.4002   2
   0  -9   6 61.8083 93.6885   1
   0  -9   5 298.425 152.072   1
   0  -9   5 598.440 160.524   2
   0  -9   4 324.414 135.391   2
   0  -9   3 3839.59 392.521   2
   0  -9   2 190.315 103.242   2
   0  -9   1 12406.9 707.400   2
   0  -9   0 5398.36 465.509   2
   0  -9  -1 643.464 162.639   2
   0  -9  -2 1582.48 257.479   2
   0  -9  -3 17756.1 877.222   2
   0  -9  -4 4332.16 437.823   2
   0  -9  -5 3497.43 394.418   2
   0  -9  -6 2320.02 331.903   2
   0  -9  -7 334.266 143.447   2
   0  -9  -8 6175.83 551.323   2
   0  -9  -9 1328.21 260.683   2
   0  -9 -10-73.5380 115.969   2
   0  -9 -11 40.2644 73.2199   2
   0  -9 -12 1365.58 300.087   2
   0  -9 -13 2287.81 385.394   2
   0  -9 -14 71.7243 123.535   2
   0  -9 -15 216.310 145.390   2
   0 -10   7-49.5937 129.835   1
   0 -10   5 1833.10 292.084   2
   0 -10   4 1035.44 213.283   2
   0 -10   3 5261.79 492.105   2
   0 -10   2-13.4578 64.8507   2
   0 -10   1 2593.52 340.435   2
   0 -10   0 209.276 135.047   2
   0 -10  -1 118.426 86.2781   2
   0 -10  -2 57.0189 88.7478   2
   0 -10  -3 3398.04 396.885   2
   0 -10  -4 5739.73 522.681   2
   0 -10  -5 1166.60 231.356   2
   0 -10  -6 15555.1 890.184   2
   0 -10  -7 18190.8 980.407   2
   0 -10  -8 2367.16 355.337   2
   0 -10  -9 321.768 142.948   2
   0 -10 -10 6852.04 639.489   2
   0 -10 -11 162.195 105.764   2
   0 -10 -12 1043.54 261.287   2
   0 -10 -13-110.849 88.5915   2
   0 -10 -14-35.9920 133.861   2
   0 -10 -15 1517.67 330.013   2
   0 -11   4 22.4225 78.1885   2
   0 -11   3 818.251 211.077   2
   0 -11   2 497.155 190.022   2
   0 -11   1 49.2580 79.5997   2
   0 -11   0 544.779 178.499   2
   0 -11  -1 807.043 224.382   2
   0 -11  -2 99.0220 84.9674   2
   0 -11  -3 164.961 121.220   2
   0 -11  -4 2880.01 393.444   2
   0 -11  -5 2230.25 353.870   2
   0 -11  -6 496.413 174.394   2
   0 -11  -7 68.7566 89.5236   2
   0 -11  -8 7374.42 663.434   2
   0 -11  -9 2308.24 381.787   2
   0 -11 -10 1611.80 329.931   2
   0 -11 -11 1113.56 265.045   2
   0 -11 -12 883.705 252.853   2
   0 -11 -13 274.260 164.385   2
   0 -11 -14 360.204 161.686   2
   0 -12   4 1457.29 292.935   2
   0 -12   3 1459.09 297.823   2
   0 -12   2 140.768 135.230   2
   0 -12   1 832.931 233.865   2
   0 -12   0 194.857 127.986   2
   0 -12  -1 189.424 109.130   2
   0 -12  -2 55.5908 115.177   2
   0 -12  -3 3236.57 450.838   2
   0 -12  -4 4555.21 521.598   2
   0 -12  -5 7585.45 679.951   2
   0 -12  -6 314.568 128.140   2
   0 -12  -7 285.813 153.499   2
   0 -12  -8 224.329 143.436   2
   0 -12  -9 3445.22 487.858   2
   0 -12 -10 350.640 188.674   2
   0 -12 -11 697.265 227.565   2
   0 -12 -12 512.333 204.483   2
   0 -13   3-42.1399 100.888   2
   0 -13   2 27.1941 96.4251   2
   0 -13   1 654.819 216.906   2
   0 -13   0 324.284 179.193   2
   0 -13  -1 3600.35 487.590   2
   0 -13  -2 644.120 223.794   2
   0 -13  -3 6346.09 652.300   2
   0 -13  -4-217.038 182.269   2
   0 -13  -5 180.787 127.940   2
   0 -13  -6 268.274 89.8794   2
   0 -13  -7 1036.36 267.136   2
   0 -13  -8 8689.94 788.003   2
   0 -13  -9 744.743 253.511   2
   0 -14   1 488.841 172.106   2
   0 -14   0 221.791 136.695   2
   0 -14  -1 1026.16 260.570   2
   0 -14  -2 55.8595 97.7963   2
   0 -14  -3 1008.97 284.872   2
   0 -14  -4 387.610 160.203   2
   1 -13  -8 4090.57 550.503   2
   1 -13  -7 242.431 182.269   2
   1 -13  -6 3110.51 463.695   2
   1 -13  -5 1798.62 357.902   2
   1 -13  -4-39.9002 82.9192   2
   1 -13  -3 14.5183 100.880   2
   1 -13  -2 282.864 88.9079   2
   1 -13  -1 1318.60 295.411   2
   1 -13   0 1213.13 285.610   2
   1 -13   1-5.64334 90.6430   2
   1 -13   2 64.7802 78.6149   2
   1 -13   3 8.80275 93.2106   2
   1 -12 -11 3461.60 512.390   2
   1 -12 -10 182.143 135.167   2
   1 -12  -9 857.021 246.225   2
   1 -12  -8 1351.84 300.599   2
   1 -12  -7-50.8190 97.4340   2
   1 -12  -6 123.233 105.502   2
   1 -12  -5 6820.40 646.289   2
   1 -12  -4-74.0636 107.484   2
   1 -12  -3 4535.27 526.648   2
   1 -12  -2 723.545 218.043   2
   1 -12  -1 515.224 194.617   2
   1 -12   0-21.6483 82.1098   2
   1 -12   1 78.2239 83.8640   2
   1 -12   2 2212.53 364.992   2
   1 -12   3 10.4122 91.8528   2
   1 -12   4 78.6967 87.9610   2
   1 -11 -13-57.4998 143.602   2
   1 -11 -12 196.506 133.058   2
   1 -11 -11 646.192 221.574   2
   1 -11 -10 370.370 154.508   2
   1 -11  -9 34.8867 96.3785   2
   1 -11  -8 388.555 178.613   2
   1 -11  -7 2081.39 348.866   2
   1 -11  -6 1226.34 271.789   2
   1 -11  -5 2437.72 372.271   2
   1 -11  -4 1732.69 316.361   2
   1 -11  -3 73.3459 132.443   2
   1 -11  -2 433.457 152.785   2
   1 -11  -1 3964.29 461.314   2
   1 -11   0 17.3319 70.5474   2
   1 -11   1 516.238 173.650   2
   1 -11   2 2190.90 353.911   2
   1 -11   3 308.175 128.148   2
   1 -11   4 63.0344 97.2338   2
   1 -11   5 358.410 155.834   2
   1 -10 -15 97.0190 112.410   2
   1 -10 -14 123.028 118.198   2
   1 -10 -13 388.215 197.606   2
   1 -10 -12-256.407 173.564   2
   1 -10 -11 2513.35 395.943   2
   1 -10 -10 267.841 142.190   2
   1 -10  -9 612.547 186.851   2
   1 -10  -8 1202.36 270.555   2
   1 -10  -7 4574.88 499.899   2
   1 -10  -6 2765.56 376.225   2
   1 -10  -5 606.162 188.855   2
   1 -10  -4 1376.59 262.023   2
   1 -10  -3 7258.74 592.843   2
   1 -10  -2 2223.86 324.600   2
   1 -10  -1 4773.20 477.234   2
   1 -10  -1 4436.25 343.137   3
   1 -10   0 7146.87 583.313   2
   1 -10   0 6544.47 449.843   3
   1 -10   1 2420.53 348.838   2
   1 -10   1 2486.99 296.374   3
   1 -10   2 1829.60 305.787   2
   1 -10   3 646.104 189.735   2
   1 -10   4 305.752 130.146   2
   1 -10   5 160.153 99.6217   2
   1 -10   6 841.527 202.690   2
  -1   9  14 439.165 232.220   1
   1  -9 -14 475.839 186.401   2
   1  -9 -13-120.424 123.029   2
   1  -9 -12-177.561 134.232   2
   1  -9 -11 584.177 192.437   2
   1  -9 -10-63.3997 99.3813   2
   1  -9  -9 1790.40 303.355   2
   1  -9  -8 1067.66 244.646   2
   1  -9  -7 1940.10 309.427   2
   1  -9  -6 5048.09 481.265   2
   1  -9  -5 22865.8 1035.12   2
   1  -9  -4 1341.06 246.272   2
   1  -9  -3 9218.90 371.669   3
   1  -9  -3 10010.0 657.739   2
   1  -9  -2 2748.19 342.520   2
   1  -9  -2 2677.12 220.599   3
   1  -9  -1 9294.82 470.223   3
   1  -9  -1 10036.2 653.367   2
   1  -9   0 5613.56 487.066   2
   1  -9   0 5164.23 372.845   3
   1  -9   1 10315.8 571.433   3
   1  -9   1 10835.0 675.622   2
   1  -9   2 1701.58 240.541   3
   1  -9   2 1619.09 263.493   2
   1  -9   3 279.557 125.760   2
   1  -9   3 323.092 152.552   3
   1  -9   4 1397.15 258.824   3
   1  -9   4 1954.40 287.721   2
   1  -9   5-143.988 116.457   2
   1  -9   6 3885.14 414.923   2
   1  -9   7 409.825 172.930   1
   1  -9   7 451.351 154.842   2
   1  -8 -14-7.91691 75.0414   2
  -1   8  14 101.160 105.100   1
   1  -8 -13 2586.80 388.583   2
   1  -8 -12 12123.6 828.143   2
   1  -8 -11-104.240 122.092   2
   1  -8 -10 17448.8 957.062   2
   1  -8  -9 4474.10 454.873   2
   1  -8  -8 2189.07 321.397   2
   1  -8  -7 3006.55 366.056   2
   1  -8  -6 3522.79 384.264   2
   1  -8  -5 2785.40 338.074   2
   1  -8  -4 8171.49 274.691   3
   1  -8  -4 8138.48 572.200   2
   1  -8  -3 11492.3 661.978   2
   1  -8  -3 11020.2 383.228   3
   1  -8  -2 347.988 83.0838   3
  -1   8   2 144.080 62.6822   3
   1  -8  -2 121.822 85.7905   2
   1  -8  -1 1981.02 201.392   3
   1  -8  -1 1449.06 230.203   2
   1  -8   0 1546.29 192.798   3
   1  -8   0 1583.78 250.060   2
   1  -8   1 279.473 103.352   3
   1  -8   1 214.111 104.861   2
   1  -8   2 305.864 128.548   3
   1  -8   2 214.234 101.642   2
   1  -8   3 309.988 110.158   2
   1  -8   3 224.669 90.5038   3
   1  -8   4 17619.3 871.171   3
   1  -8   4 17421.4 840.215   2
   1  -8   5 3842.72 416.072   3
   1  -8   5 4274.69 412.203   2
   1  -8   5 3975.58 459.881   1
   1  -8   6 19841.0 906.669   2
   1  -8   6 20544.4 1045.59   3
   1  -8   6 19397.3 1048.08   1
   1  -8   7 231.554 120.515   2
   1  -8   7 148.874 111.128   1
   1  -8   8 50.3735 81.7561   1
  -1   7  15 1901.80 384.028   1
   1  -7 -14 359.565 147.484   2
  -1   7  14 655.353 256.253   1
  -1   7  13 1317.10 325.842   1
   1  -7 -13 1044.74 250.591   2
   1  -7 -12 44.8864 78.7899   2
   1  -7 -11 10247.6 713.358   2
   1  -7 -10 753.942 189.937   2
   1  -7  -9 8212.63 595.598   2
   1  -7  -8 542.748 164.227   2
   1  -7  -8 462.346 100.754   3
   1  -7  -7 3456.26 168.949   3
   1  -7  -7 3743.23 213.723   3
   1  -7  -7 3744.92 376.986   2
   1  -7  -6 3413.03 155.431   3
   1  -7  -6 3329.58 147.894   3
   1  -7  -6 4349.71 398.283   2
   1  -7  -5 55315.4 851.702   3
   1  -7  -5 60316.5 1569.42   2
   1  -7  -4 4654.38 193.535   3
   1  -7  -4 4283.43 390.211   2
   1  -7  -3 30074.4 1035.98   2
   1  -7  -3 30077.2 645.202   3
   1  -7  -2 4724.55 255.957   3
  -1   7   2 4633.83 328.859   3
   1  -7  -2 5185.56 412.780   2
   1  -7  -1 4327.74 273.059   3
  -1   7   1 3847.50 309.528   3
   1  -7  -1 4120.14 357.293   2
   1  -7   0 1009.79 153.475   3
   1  -7   0 855.722 160.558   2
   1  -7   1 4944.99 347.878   3
   1  -7   1 4781.15 393.411   2
   1  -7   2 1299.90 213.785   2
   1  -7   2 1343.44 209.979   3
   1  -7   3 7179.21 486.668   3
   1  -7   3 7189.48 489.166   2
   1  -7   4 2018.22 262.877   2
   1  -7   4 1859.59 279.462   3
   1  -7   4 2236.58 317.291   1
   1  -7   5-1.66404 70.2127   1
   1  -7   5-28.0125 104.765   3
   1  -7   5-1.53550 67.5946   2
   1  -7   6 1392.27 275.731   1
   1  -7   6 1118.87 231.346   3
   1  -7   6 1479.95 228.335   2
   1  -7   7 588.394 144.785   2
   1  -7   7 923.919 247.252   3
   1  -7   7 774.874 208.308   1
   1  -7   8 2065.93 273.448   2
   1  -7   8 2126.31 350.183   1
   1  -7   9-21.4002 134.259   1
   1  -7  10 9379.39 786.950   1
  -1   6  15 1956.61 390.154   1
  -1   6  14 334.549 182.171   1
  -1   6  13 1928.90 377.683   1
   1  -6 -13 1463.00 269.872   2
   1  -6 -12 1455.70 260.695   2
  -1   6  12 1965.89 366.826   1
   1  -6 -11 1130.27 226.191   2
   1  -6 -10 14918.2 795.830   2
   1  -6  -9 2.77560 73.3826   2
   1  -6  -8 8891.80 378.450   3
   1  -6  -8 11144.1 635.519   2
   1  -6  -7 3429.20 205.008   3
   1  -6  -7 4263.07 374.115   2
   1  -6  -6 2945.22 214.399   3
   1  -6  -6 3331.18 325.988   2
   1  -6  -5 512.100 133.140   2
   1  -6  -5 404.325 62.2017   3
   1  -6  -4 177.858 39.4979   3
   1  -6  -4 202.581 66.9708   2
   1  -6  -3 2821.14 162.900   3
   1  -6  -3 2526.53 272.161   2
   1  -6  -2-14.2778 30.6529   3
  -1   6   2 72.0975 41.6727   3
   1  -6  -2 53.0958 61.2517   2
   1  -6  -1 5409.23 397.664   2
   1  -6  -1 6358.10 305.758   3
  -1   6   1 6044.77 355.351   3
   1  -6   0 196.858 103.465   2
   1  -6   0 278.879 83.4060   3
  -1   6   0 186.339 68.9999   3
   1  -6   1 614.800 143.372   2
   1  -6   1 663.500 134.224   3
   1  -6   2 588.381 121.462   2
   1  -6   2 620.238 132.456   3
   1  -6   3 29318.4 972.174   3
   1  -6   3 30626.0 1091.09   1
   1  -6   3 28824.9 937.104   2
   1  -6   4 16340.1 804.593   1
   1  -6   4 16273.6 751.763   3
   1  -6   5 5190.54 459.299   1
   1  -6   5 5626.92 465.368   3
   1  -6   6 8125.09 594.557   1
   1  -6   6 8093.52 588.501   3
   1  -6   7 262.309 136.448   1
   1  -6   7 206.893 132.205   3
   1  -6   8 476.385 165.433   1
   1  -6   8 599.164 197.858   3
   1  -6   9 643.004 193.499   1
   1  -6  10 505.906 190.771   1
   1  -6  11 882.272 253.360   1
  -1   5  15 132.851 97.8112   1
  -1   5  14 216.222 142.028   1
  -1   5  13 573.529 231.717   1
   1  -5 -13 215.917 117.712   2
  -1   5  12 3881.45 495.815   1
   1  -5 -12 3567.32 387.092   2
   1  -5 -11 766.864 179.133   2
  -1   5  11 313.889 188.623   1
   1  -5 -10 7813.99 542.154   2
   1  -5  -9 4154.78 380.790   2
   1  -5  -8 8699.24 412.398   3
   1  -5  -8 11090.7 597.465   2
   1  -5  -7 963.507 180.863   2
   1  -5  -7 1026.10 124.942   3
   1  -5  -6 3146.82 299.894   2
   1  -5  -5 3149.93 294.346   2
   1  -5  -4 1815.02 139.784   3
   1  -5  -4 2040.82 227.389   2
   1  -5  -3 57314.4 1336.55   2
   1  -5  -3 58635.5 961.917   3
  -1   5   2 16531.0 553.576   3
   1  -5  -2 18079.7 672.402   2
   1  -5  -2 18381.4 465.625   3
  -1   5   1 13008.3 489.950   3
   1  -5  -1 14327.2 438.395   3
   1  -5  -1 13368.4 572.505   2
   1  -5   0 1635.02 202.297   2
   1  -5   0 1726.31 160.868   3
  -1   5   0 2023.74 201.847   3
  -1   5   0 1446.98 232.955   1
  -1   5  -1 4821.50 325.628   3
   1  -5   1 5098.23 346.089   2
   1  -5   1 4988.88 306.892   3
  -1   5  -1 5143.79 426.586   1
  -1   5  -2 1721.64 248.646   1
   1  -5   2 1896.43 210.459   3
   1  -5   3 22105.7 851.983   1
   1  -5   3 22233.7 787.510   3
   1  -5   4 771.326 158.151   1
   1  -5   4 625.573 146.662   3
   1  -5   5 7150.92 492.589   3
   1  -5   5 6603.37 486.871   1
   1  -5   6 9082.63 597.311   1
   1  -5   6 9574.18 604.971   3
   1  -5   7 1115.92 232.677   3
   1  -5   7 586.568 170.715   1
   1  -5   8 1548.84 282.929   3
   1  -5   8 1839.71 304.821   1
   1  -5   9 860.273 222.392   1
   1  -5  10 3916.42 477.787   1
   1  -5  11 151.782 116.207   1
   1  -5  12 48.1008 100.122   1
  -1   4  16 3103.74 555.436   1
  -1   4  15 513.642 218.923   1
  -1   4  14-86.7267 137.645   1
   1  -4 -13 732.416 185.626   2
  -1   4  13 1007.04 260.204   1
  -1   4  12 6773.05 623.871   1
   1  -4 -12 6178.02 496.381   2
  -1   4  11 6341.42 579.548   1
   1  -4 -11 5958.32 463.903   2
   1  -4 -10 12.3978 67.6406   2
  -1   4  10 133.722 103.291   1
  -1   4   9 2197.49 309.710   1
   1  -4  -9 2016.02 246.143   2
   1  -4  -8 9938.93 536.934   2
   1  -4  -7 959.753 134.985   3
   1  -4  -7 1123.95 170.628   2
   1  -4  -6 28148.9 874.195   2
   1  -4  -5 7206.28 404.261   2
   1  -4  -4 49408.7 1156.66   2
   1  -4  -3 23730.2 557.833   3
   1  -4  -3 22984.4 725.693   2
   1  -4  -2 6529.64 246.095   3
   1  -4  -2 6746.29 365.121   2
   1  -4  -1 187206. 2501.47   3
   1  -4  -1 187658. 2793.69   2
  -1   4   1 186336. 2634.58   3
  -1   4   0-8.69073 34.0740   3
  -1   4   0-39.2216 65.5329   1
   1  -4   0 103.094 88.1007   2
   1  -4   0 22.5406 38.8184   3
  -1   4  -1 142119. 2475.70   1
   1  -4   1 142927. 2161.48   3
  -1   4  -1 139343. 2228.33   3
  -1   4  -2 1470.68 180.886   3
  -1   4  -2 1579.09 211.900   1
   1  -4   2 1390.78 172.236   3
   1  -4   2 1481.75 189.539   1
   1  -4   3 118553. 2086.80   3
  -1   4  -3 118018. 2277.75   1
   1  -4   3 119351. 2174.56   1
  -1   4  -4 20646.3 834.014   1
   1  -4   4 20517.5 778.045   1
   1  -4   4 21270.2 772.450   3
   1  -4   5 73545.7 1694.62   1
   1  -4   5 71127.2 1652.73   3
   1  -4   6 7778.91 524.333   1
   1  -4   6 7971.85 522.867   3
   1  -4   7 2509.30 305.457   3
   1  -4   7 2500.13 311.255   1
   1  -4   8 1060.20 233.818   1
   1  -4   8 1271.29 256.732   3
   1  -4   9 465.147 158.384   3
   1  -4   9 412.469 135.480   1
   1  -4  10 454.014 185.840   1
   1  -4  11 373.380 164.579   1
   1  -4  12 1142.22 281.013   1
   1  -4  13 502.467 182.479   1
  -1   3  16-26.6305 127.428   1
  -1   3  15 393.734 201.290   1
  -1   3  14 1513.54 341.531   1
  -1   3  13 3781.91 509.172   1
  -1   3  12 1017.28 256.060   1
   1  -3 -12 674.149 163.939   2
   1  -3 -11 16754.5 776.513   2
  -1   3  11 15729.6 901.513   1
   1  -3 -10 13038.3 638.340   2
  -1   3  10 12741.6 767.689   1
  -1   3   9 2199.13 309.786   1
   1  -3  -9 1517.58 204.641   2
  -1   3   8 23241.0 920.085   1
   1  -3  -8 22571.6 784.011   2
   1  -3  -7 28911.9 843.125   3
   1  -3  -7 33173.6 917.688   2
  -1   3   6 68273.6 1434.97   2
   1  -3  -6 71494.8 1417.57   2
   1  -3  -6 66158.4 1314.37   3
   1  -3  -5 1428.43 164.619   2
  -1   3   5 1818.81 191.775   2
  -1   3   4 21992.3 674.784   2
   1  -3  -4 20064.7 628.863   2
  -1   3   3 56954.6 1182.68   2
   1  -3  -3 59302.3 1157.45   2
  -1   3   2 12219.2 460.360   2
   1  -3  -2 13136.8 465.585   2
   1  -3  -2 13044.8 377.982   3
   1  -3  -1 7988.90 272.990   3
   1  -3  -1 8058.21 352.104   2
  -1   3   1 8212.56 316.314   3
  -1   3   0 4975.41 250.437   3
   1  -3   0 5084.73 232.944   3
  -1   3  -1 114279. 1808.13   3
  -1   3  -1 113325. 1921.91   1
   1  -3   1 114231. 1752.40   3
   1  -3   2 65.3340 52.1464   1
  -1   3  -2 51.2672 55.2997   1
  -1   3  -2 135.296 53.9969   3
   1  -3   2-29.3899 56.2926   3
   1  -3   3 57064.7 1223.47   3
  -1   3  -3 57968.4 1273.82   3
   1  -3   3 57304.5 1237.37   1
  -1   3  -3 56080.8 1277.24   1
   1  -3   4 9313.81 467.925   3
   1  -3   4 8835.58 459.039   1
  -1   3  -4 8901.22 487.066   1
   1  -3   5 31844.3 972.094   3
  -1   3  -5 28849.8 942.548   1
   1  -3   5 29307.1 933.856   1
   1  -3   6 3743.89 340.337   1
   1  -3   6 4231.64 362.443   3
   1  -3   7 2529.72 295.287   3
   1  -3   7 2540.70 304.677   1
   1  -3   8-25.4584 71.0586   1
   1  -3   8-90.3979 122.233   3
   1  -3   9 4456.79 443.802   1
   1  -3   9 5051.71 473.651   3
   1  -3  10 13410.1 823.980   1
   1  -3  11 210.154 114.022   1
   1  -3  12 1873.60 361.782   1
   1  -3  13 264.589 135.663   1
   1  -3  14 350.534 154.023   1
  -1   2  16 321.807 207.185   1
  -1   2  15 1200.81 315.588   1
  -1   2  14 707.336 211.064   1
  -1   2  13 5252.46 583.249   1
  -1   2  12 910.144 227.703   1
   1  -2 -12 975.814 197.880   2
   1  -2 -11 122.834 83.8831   2
  -1   2  11 5.32757 92.0369   1
   1  -2 -10 3805.75 330.864   2
  -1   2  10 3646.94 420.366   1
   1  -2  -9 7333.94 423.773   2
  -1   2   9 7483.68 548.849   1
  -1   2   8 80007.5 1835.40   1
   1  -2  -8 76196.4 1498.58   2
  -1   2   7 14180.2 532.445   2
  -1   2   7 14668.6 683.742   1
   1  -2  -7 13662.3 541.999   2
  -1   2   6 37643.1 1052.50   1
   1  -2  -6 34689.2 857.176   2
   1  -2  -6 33437.3 899.162   3
  -1   2   6 33404.1 851.652   2
  -1   2   5 29163.2 751.454   2
   1  -2  -5 30157.1 740.285   2
   1  -2  -4 106923. 1675.25   2
  -1   2   4 105433. 1698.70   2
  -1   2   3 339196. 4301.28   2
   1  -2  -3 333022. 4250.77   2
  -1   2   2 155608. 2197.87   2
   1  -2  -2 155687. 2174.67   2
   1  -2  -1 5233.03 240.556   2
  -1   2   1 5616.99 240.914   3
   1  -2  -1 5239.71 215.757   3
  -1   2   0 47130.6 854.919   3
   1  -2   0 46360.4 805.417   3
  -1   2  -1 417281. 5367.19   3
   1  -2   1 440804. 5350.74   1
   1  -2   1 417652. 5316.18   3
  -1   2  -1 435310. 5383.43   1
   1  -2   2 14930.0 471.413   3
   1  -2   2 14953.9 459.229   1
  -1   2  -2 15379.0 500.100   3
  -1   2  -2 15636.7 488.281   1
   1  -2   3 148926. 2305.30   3
  -1   2  -3 151371. 2362.21   3
   1  -2   3 153240. 2290.83   1
  -1   2  -3 155004. 2320.75   1
   1  -2   4 4440.30 296.093   1
  -1   2  -4 4246.71 285.262   1
   1  -2   4 4038.45 293.290   3
   1  -2   5 18060.4 678.265   3
   1  -2   5 17506.7 660.590   1
  -1   2  -5 17449.3 656.717   1
   1  -2   6 463.436 114.423   1
   1  -2   6 481.776 128.835   3
   1  -2   7 5025.40 406.757   1
   1  -2   7 5216.54 401.989   3
   1  -2   7 3877.41 323.229   2
   1  -2   8 6419.85 483.771   3
   1  -2   8 6258.37 482.915   1
   1  -2   9 260.915 127.822   1
   1  -2   9 411.274 156.765   3
   1  -2  10 1678.35 292.447   1
   1  -2  11 1364.09 288.273   1
   1  -2  12 177.367 149.794   1
   1  -2  13 5045.27 568.885   1
   1  -2  14 187.048 130.825   1
   1  -2  15-18.3022 137.600   1
  -1   1  16 2202.33 451.084   1
  -1   1  15 322.400 129.369   1
  -1   1  14 531.519 240.722   1
  -1   1  13-126.203 111.863   1
  -1   1  12 5187.65 555.284   1
  -1   1  11 399.338 135.331   1
  -1   1  10-0.20983 27.3845   2
  -1   1  10-92.1293 95.1786   1
  -1   1   9-18.4548 92.8305   1
  -1   1   9-2.22304 29.1640   2
   1  -1  -9 84.8856 58.7540   2
   1  -1  -8 9624.57 437.478   2
  -1   1   8 8500.36 389.614   2
  -1   1   8 9214.85 592.240   1
  -1   1   7 6999.18 333.221   2
  -1   1   7 7332.65 477.144   1
   1  -1  -7 7625.76 365.069   2
  -1   1   6 126.581 104.184   1
  -1   1   6 68.1247 37.2250   2
   1  -1  -6 48.9792 32.3848   2
   1  -1  -5 2363.12 170.052   2
  -1   1   5 2446.31 169.069   2
   1  -1  -5 2364.07 216.425   3
  -1   1   5 2139.19 220.402   1
   1  -1  -4 254312. 3247.24   2
  -1   1   4 254846. 3255.65   2
  -1   1   4 250287. 3515.94   1
   1  -1  -3 425431. 4957.03   2
  -1   1   3 406890. 5164.48   1
  -1   1   3 430648. 4972.19   2
   1  -1  -2 137.131 34.9253   2
  -1   1   2 148.664 43.3513   2
   1  -1   0 65924.1 1010.04   3
  -1   1   0 67037.9 1031.12   3
  -1   1  -1 38222.6 715.013   3
   1  -1   1 37537.9 685.764   3
  -1   1  -2 6814.38 243.232   1
   1  -1   2 6877.65 240.685   1
   1  -1   2 7112.10 282.979   3
  -1   1  -2 7119.89 294.805   3
   1  -1   3 421533. 5226.41   1
  -1   1  -3 424538. 5363.94   3
  -1   1  -3 424641. 5207.49   1
   1  -1   3 427590. 5302.28   3
  -1   1  -4 2242.91 184.279   1
   1  -1   4 2218.19 190.841   1
   1  -1   4 2256.49 201.679   3
  -1   1  -4 2170.50 202.380   3
  -1   1  -5 5288.91 317.481   1
   1  -1   5 5710.99 343.742   1
   1  -1   5 5495.33 345.134   3
   1  -1   6 11998.1 547.813   1
   1  -1   6 11943.5 519.176   2
   1  -1   6 12406.0 563.123   3
  -1   1  -6 11915.9 528.949   1
   1  -1   7 34615.5 990.145   2
   1  -1   7 34291.9 1049.17   3
   1  -1   7 33595.3 1038.96   1
   1  -1   8 9008.10 547.535   3
   1  -1   8 8643.57 540.421   1
   1  -1   8 8012.34 481.967   2
   1  -1   9 2682.56 309.072   3
   1  -1   9 2188.90 290.983   1
   1  -1  10 1751.99 288.003   1
   1  -1  11 954.374 254.784   1
   1  -1  12 6578.73 609.478   1
   1  -1  13 618.309 232.997   1
   1  -1  14 1830.91 364.329   1
   1  -1  15 961.257 286.529   1
   1  -1  16 8611.12 849.728   1
  -1   0  16 1777.27 432.589   1
  -1   0  15 1337.03 356.302   1
  -1   0  14 283.235 166.840   1
  -1   0  13 715.738 256.635   1
  -1   0  12 308.085 170.168   1
  -1   0  11 28237.3 1266.25   1
  -1   0  10 2704.54 364.358   1
  -1   0   9 5838.69 306.570   2
  -1   0   9 7242.38 551.743   1
  -1   0   8 79.2533 37.6799   2
  -1   0   8 105.693 128.649   1
  -1   0   7 1744.50 245.545   1
  -1   0   7 1830.99 150.560   2
  -1   0   6 2622.17 287.723   1
  -1   0   6 2790.14 171.244   2
   1   0  -6 2570.77 177.824   2
   1   0  -5 1536.78 189.411   3
   1   0  -5 1435.52 120.454   2
  -1   0   5 1496.25 113.954   2
  -1   0   5 1371.98 186.521   1
   1   0  -4 121009. 2038.52   3
   1   0  -4 126158. 1697.81   2
  -1   0   4 128878. 2113.71   1
   1   0  -4 129334. 2105.79   1
  -1   0   4 126555. 1678.45   2
   1   0  -3 95100.5 1608.90   1
  -1   0   3 96216.2 1261.04   2
  -1   0   3 96340.4 1614.71   1
   1   0  -3 95676.8 1269.84   2
   1   0  -2 130020. 1885.70   1
  -1   0   2 129437. 1878.68   1
  -1   0   1 6617.94 231.260   1
   1   0  -1 6636.06 233.685   1
  -1   0  -1 3882.73 181.551   3
   1   0   1 26134.8 398.210   3
   1   0   2 5335.03 165.986   1
   1   0   2 5136.70 209.398   3
  -1   0  -2 5530.05 222.309   3
   1   0   3 8415.32 332.560   2
  -1   0  -3 8414.07 325.357   3
   1   0   3 8434.51 282.556   1
   1   0   3 8423.04 309.756   3
   1   0   4 83.3048 41.6982   1
   1   0   4 73.5890 50.9345   3
  -1   0  -4 16.9042 31.4932   3
   1   0   4 95.1880 53.1881   2
   1   0   5 31437.7 798.562   1
  -1   0  -5 29734.5 838.427   3
   1   0   5 31964.0 826.416   2
   1   0   5 29589.0 798.019   3
   1   0   6 4178.11 304.245   3
   1   0   6 3702.80 288.983   2
   1   0   6 3993.75 294.501   1
   1   0   7 17862.0 682.287   2
   1   0   7 18566.8 724.478   1
   1   0   7 19253.5 726.279   3
   1   0   8 976.807 182.507   3
   1   0   8 922.419 159.294   2
   1   0   8 909.048 163.066   1
   1   0   9 2819.42 311.934   3
   1   0   9 3434.62 357.067   1
   1   0  10 7282.55 546.251   1
   1   0  11 272.124 126.059   1
   1   0  12 2689.36 378.374   1
   1   0  13 1561.51 304.378   1
   1   0  14 3748.29 494.454   1
   1   0  15-135.979 127.771   1
   1   0  16 1240.89 340.969   1
   1   0  17 2033.57 413.985   1
  -1  -1  15-189.213 152.462   1
  -1  -1  14-52.3887 82.5467   1
  -1  -1  13 31.4649 134.600   1
  -1  -1  12-131.784 110.444   1
  -1  -1  11 8556.51 702.496   1
  -1  -1  10 701.812 207.860   1
  -1  -1   9 503.320 165.641   1
  -1  -1   9 362.546 72.6565   2
  -1  -1   8 27484.1 671.990   2
  -1  -1   8 28142.3 1098.22   1
  -1  -1   7 1315.51 123.628   2
  -1  -1   7 1543.50 236.679   1
  -1  -1   6 90.3044 94.0561   1
  -1  -1   6 101.141 31.8065   2
  -1  -1   5 6084.79 410.404   1
  -1  -1   5 5909.22 230.055   2
  -1  -1   4 38332.4 662.361   2
   1   1  -4 41009.9 1008.79   3
  -1  -1   4 41324.8 1058.56   1
   1   1  -4 42062.9 1070.67   1
  -1  -1   3 258.951 86.1200   1
   1   1  -3 429.269 85.8149   3
   1   1  -3 289.713 89.9295   1
  -1  -1   2 39951.7 880.119   1
   1   1  -2 39739.3 895.810   1
   1   1  -1 39734.6 805.560   1
  -1  -1   1 38530.3 783.780   1
  -1  -1   0 114.766 34.8126   1
   1   1   0 228.060 50.5704   1
   1   1   0 126.947 23.7401   2
   1   1   1 2371.05 116.107   3
   1   1   1 2641.87 132.246   2
  -1  -1  -2 42672.9 690.252   3
  -1  -1  -2 41730.1 756.565   2
   1   1   2 42148.8 773.375   2
   1   1   2 41878.0 670.539   3
  -1  -1  -3 43031.3 844.450   2
  -1  -1  -3 45036.6 801.630   3
   1   1   3 44009.1 770.247   3
   1   1   3 43696.7 864.540   2
   1   1   4 99.2012 44.2294   2
  -1  -1  -4 10.9354 39.5937   2
  -1  -1  -4 29.5135 31.3268   3
   1   1   4-18.3528 36.6077   3
   1   1   5 49619.0 1018.69   3
  -1  -1  -5 48753.0 1054.04   3
  -1  -1  -5 50340.2 1045.28   2
   1   1   5 49936.3 1082.59   2
   1   1   6 5814.95 352.122   1
  -1  -1  -6 6221.82 360.123   3
   1   1   6 5624.40 348.678   2
   1   1   6 5983.60 344.018   3
  -1  -1  -6 5887.70 332.390   2
  -1  -1  -7 93.8603 68.7284   2
   1   1   7 123.663 44.5104   2
   1   1   7 217.646 92.6558   1
   1   1   7 83.9439 67.1636   3
   1   1   8 206.914 102.302   1
   1   1   8 235.584 82.0581   2
   1   1   8 151.522 69.5434   3
   1   1   9 33440.8 1080.99   3
   1   1   9 31109.0 1093.68   1
   1   1  10 1526.16 255.246   1
   1   1  11 345.159 132.226   1
   1   1  12 7760.32 630.707   1
   1   1  13 77.5800 133.242   1
   1   1  14 241.540 137.881   1
   1   1  15-117.190 153.735   1
   1   1  16-109.361 152.995   1
   1   1  17 296.198 198.730   1
  -1  -2  15 478.293 248.623   1
  -1  -2  14 324.979 162.584   1
  -1  -2  13 884.032 287.906   1
  -1  -2  12 1115.05 283.282   1
  -1  -2  11 3338.12 450.806   1
  -1  -2  10 33.1129 88.9159   1
  -1  -2   9 646.143 180.906   1
  -1  -2   8 13868.3 469.391   2
  -1  -2   8 17216.4 873.910   1
  -1  -2   7 888.766 191.429   1
  -1  -2   7 617.962 93.8022   2
  -1  -2   6 1855.58 154.518   2
  -1  -2   6 1568.96 238.144   1
  -1  -2   5 846.291 94.9666   2
  -1  -2   5 1131.64 195.340   1
   1   2  -4 4583.88 355.398   1
  -1  -2   4 4075.38 331.253   1
   1   2  -3 207.643 73.0410   3
   1   2  -3 146.149 75.0377   1
  -1  -2   3 147.044 72.9079   1
   1   2  -2 771.697 135.894   1
   1   2  -2 749.522 108.062   3
  -1  -2   2 729.518 127.926   1
  -1  -2   2 726.507 66.2155   2
  -1  -2   1 7680.51 365.552   1
   1   2  -1 7507.13 375.689   1
   1   2  -1 7304.17 225.877   2
  -1  -2   1 7534.82 230.015   2
   1   2   0 1690.90 112.938   2
  -1  -2   0 1677.98 158.070   1
  -1  -2   0 1608.03 110.758   2
   1   2   0 1581.05 156.782   1
   1   2   1 22298.5 513.854   2
  -1  -2  -1 23174.1 510.848   2
   1   2   1 22024.0 610.784   1
   1   2   2 2136.29 158.586   2
  -1  -2  -2 2304.45 160.947   2
   1   2   3 28590.8 694.840   2
  -1  -2  -3 28239.0 678.102   2
  -1  -2  -3 28879.8 531.936   3
   1   2   3 28594.1 501.853   3
   1   2   4 17062.4 554.706   2
  -1  -2  -4 17234.9 446.517   3
   1   2   4 16883.0 424.525   3
  -1  -2  -4 16839.5 531.790   2
  -1  -2  -5 25563.4 709.330   2
   1   2   5 26127.4 756.936   2
   1   2   5 25782.0 628.545   3
  -1  -2  -5 25855.5 652.055   3
   1   2   6 17836.9 571.970   3
  -1  -2  -6 17823.0 616.356   2
   1   2   6 17209.8 634.975   2
  -1  -2  -6 18297.1 599.559   3
  -1  -2  -7 76489.5 1549.22   2
  -1  -2  -7 74142.5 1524.02   3
   1   2   7 77951.4 1507.66   3
   1   2   7 71941.2 1564.71   2
   1   2   8 216.687 97.1321   1
  -1  -2  -8 246.599 87.1780   2
   1   2   8 100.439 65.9685   3
  -1  -2  -9 8689.00 511.523   2
   1   2   9 9512.37 564.575   1
  -1  -2 -10 20242.6 827.527   2
   1   2  10 20628.7 910.160   1
   1   2  11 13174.0 768.535   1
   1   2  12 161.093 106.286   1
   1   2  13 5697.72 562.169   1
   1   2  14 204.399 142.570   1
   1   2  15 433.638 197.598   1
   1   2  16 110.318 94.2705   1
   1   2  17 206.193 128.071   1
  -1  -3  15 59.6122 86.8425   1
  -1  -3  14 364.526 176.669   1
  -1  -3  13 1028.22 288.935   1
  -1  -3  12 79.8485 142.664   1
  -1  -3  11 21764.3 1206.79   1
  -1  -3  10 7214.58 650.489   1
  -1  -3   9 2512.20 362.301   1
  -1  -3   8 17005.4 903.532   1
  -1  -3   8 14931.3 530.558   2
  -1  -3   7 24516.9 685.917   2
  -1  -3   7 26701.6 1092.82   1
  -1  -3   6 53001.2 1522.66   1
  -1  -3   5 471.759 149.173   1
  -1  -3   4 201388. 3305.67   1
  -1  -3   3 91.2821 94.9331   1
   1   3  -3-16.0491 73.1268   3
  -1  -3   3 69.9666 39.2677   2
   1   3  -3 114.170 83.4798   1
  -1  -3   2 173407. 2817.55   1
  -1  -3   2 176399. 2373.39   2
   1   3  -2 175818. 2926.95   1
   1   3  -2 177333. 2635.68   3
  -1  -3   1 7.96229 30.3370   2
   1   3  -1-2.69389 46.0341   1
   1   3  -1 95.6289 47.0736   3
  -1  -3   1 41.5179 58.3507   1
   1   3   0 88159.5 1708.78   1
   1   3   0 89111.6 1436.48   2
   1   3   0 93459.2 1379.10   3
  -1  -3   0 91090.2 1424.90   2
  -1  -3   0 86095.3 1631.69   1
  -1  -3  -1 92990.3 1490.27   2
   1   3   1 94394.9 1738.96   1
   1   3   1 92551.4 1503.00   2
   1   3   2 136109. 2103.09   2
  -1  -3  -2 140374. 2073.07   2
  -1  -3  -3 158367. 2365.94   2
   1   3   3 159305. 2402.66   2
   1   3   4 276.198 47.4333   3
  -1  -3  -4 285.400 49.3051   3
   1   3   4 300.940 85.8702   2
  -1  -3  -4 291.004 74.1149   2
  -1  -3  -5 14966.2 566.336   2
   1   3   5 14905.6 415.203   3
  -1  -3  -5 15127.8 424.322   3
   1   3   5 13594.8 557.875   2
   1   3   6 6824.97 409.345   2
  -1  -3  -6 7625.80 415.194   2
   1   3   6 7546.31 338.761   3
  -1  -3  -6 6698.81 322.086   3
  -1  -3  -7 54099.8 1271.77   2
  -1  -3  -7 53345.8 1164.19   3
  -1  -3  -8 8475.10 484.805   2
  -1  -3  -9 39293.9 1159.92   2
   1   3  10 7642.88 555.080   1
  -1  -3 -10 6869.31 482.845   2
  -1  -3 -11 10088.5 611.365   2
   1   3  11 9488.52 653.511   1
   1   3  12 13248.2 806.411   1
  -1  -3 -12 13251.2 755.397   2
   1   3  13 2253.82 335.218   1
   1   3  14 229.470 140.094   1
   1   3  15 924.434 281.672   1
   1   3  16 591.695 245.535   1
   1   3  17 393.592 212.123   1
  -1  -4  14 828.515 265.699   1
  -1  -4  13 1674.59 372.152   1
  -1  -4  12 1391.77 325.894   1
  -1  -4  11 2450.06 415.289   1
  -1  -4  10 2646.12 424.708   1
  -1  -4   9 746.143 216.746   1
  -1  -4   8 250.805 114.134   1
  -1  -4   7 162.977 112.980   1
  -1  -4   6 224.435 129.374   1
  -1  -4   5 358.097 104.137   1
  -1  -4   4 7340.34 328.781   2
  -1  -4   4 7607.30 518.787   1
  -1  -4   3 45.9082 69.8733   1
  -1  -4   3 26.0598 45.3749   2
   1   4  -2 32110.0 884.449   3
   1   4  -2 33217.8 1109.15   1
  -1  -4   2 32170.0 1015.03   1
  -1  -4   2 31452.4 755.907   2
   1   4  -1 2554.96 282.824   1
  -1  -4   1 2958.27 293.564   1
   1   4  -1 3234.86 230.650   3
  -1  -4   1 2989.73 216.485   2
   1   4   0 146410. 2101.84   3
   1   4   0 144720. 2612.94   1
   1   4   0 144126. 2233.64   2
  -1  -4   0 147947. 2211.34   2
  -1  -4   0 146840. 2518.17   1
   1   4   1 1768.76 180.195   2
  -1  -4  -1 1970.61 178.800   2
   1   4   1 2179.27 257.896   1
   1   4   1 2064.36 129.755   3
   1   4   2 3248.02 113.824   3
   1   4   2 3402.33 254.099   2
  -1  -4  -2 3325.79 244.891   2
  -1  -4  -3 23962.5 724.803   2
   1   4   3 24253.6 758.707   2
   1   4   4 12.7290 39.8494   2
  -1  -4  -4 61.9524 55.7170   2
  -1  -4  -5 1341.94 99.0887   3
  -1  -4  -5 1657.70 199.781   2
  -1  -4  -6 2009.65 151.919   3
  -1  -4  -6 1523.17 195.548   2
  -1  -4  -7 4876.37 275.820   3
  -1  -4  -7 5291.04 383.096   2
  -1  -4  -8 1467.22 210.983   2
  -1  -4  -8 1430.30 163.879   3
  -1  -4  -9 16811.8 734.524   2
  -1  -4 -10 134.888 62.0443   2
  -1  -4 -11 656.799 164.157   2
   1   4  11 650.498 182.228   1
  -1  -4 -12 35.1389 58.9921   2
   1   4  12-91.8201 145.910   1
   1   4  13 1649.81 310.396   1
  -1  -4 -13 1548.37 266.246   2
  -1  -4 -14 408.694 171.513   2
   1   4  14 551.491 210.185   1
   1   4  15 833.618 224.281   1
   1   4  16-189.549 167.977   1
   1   4  17 758.742 270.258   1
  -1  -5  14 41.1794 159.118   1
  -1  -5  13 7090.14 774.693   1
  -1  -5  12 719.329 257.019   1
  -1  -5  11 12744.7 958.857   1
  -1  -5  10 173.585 161.257   1
  -1  -5   9 2556.39 392.878   1
  -1  -5   8 49.1723 106.066   1
  -1  -5   8 247.506 71.6912   2
  -1  -5   7 327.579 90.1336   2
  -1  -5   7 438.497 175.603   1
  -1  -5   6 847.801 207.514   1
  -1  -5   6 959.266 137.528   2
  -1  -5   5 4516.58 295.900   2
  -1  -5   5 3854.81 410.133   1
  -1  -5   4 15933.6 564.655   2
  -1  -5   4 14384.3 762.311   1
  -1  -5   3 1721.89 260.043   1
  -1  -5   3 1753.32 183.791   2
  -1  -5   2 85512.7 1570.75   2
  -1  -5   2 85696.2 1930.81   1
   1   5  -1 300.286 80.3470   3
  -1  -5   1 156.215 76.1115   1
  -1  -5   1 120.732 61.6135   2
   1   5   0 146322. 2429.74   2
  -1  -5   0 154490. 2426.48   2
   1   5   0 155016. 2263.51   3
  -1  -5  -1 12940.4 530.764   2
   1   5   1 12621.1 387.551   3
   1   5   1 12921.0 555.864   2
  -1  -5  -2 209154. 3157.52   2
   1   5   2 211228. 2622.06   3
  -1  -5  -3 81540.7 1635.97   2
  -1  -5  -4 52807.1 1268.18   2
  -1  -5  -5 16209.7 666.054   2
  -1  -5  -6-27.9975 21.8049   3
  -1  -5  -6-34.2184 78.6267   2
  -1  -5  -7 563.139 140.203   2
  -1  -5  -7 553.940 78.2771   3
  -1  -5  -8 2905.00 307.940   2
  -1  -5  -8 2750.70 208.620   3
  -1  -5  -9 4011.44 373.253   2
  -1  -5  -9 3953.84 286.100   3
  -1  -5 -10 5012.85 428.577   2
  -1  -5 -11 963.298 210.531   2
  -1  -5 -12 4781.71 458.433   2
   1   5  12 4697.52 499.403   1
  -1  -5 -13 38.5312 64.7922   2
   1   5  13 315.940 133.850   1
  -1  -5 -14 1883.59 324.907   2
   1   5  14 1870.91 347.659   1
   1   5  15 393.816 204.430   1
   1   5  16 179.197 149.854   1
   1   5  17 166.083 153.715   1
  -1  -6  13 865.877 266.427   1
  -1  -6  12 1446.44 358.134   1
  -1  -6  11 969.956 280.731   1
  -1  -6  10 256.536 165.714   1
  -1  -6   9 1847.44 362.607   1
  -1  -6   8-111.615 125.975   1
  -1  -6   7 2169.17 226.757   2
  -1  -6   7 2444.39 371.736   1
  -1  -6   6 69.9236 89.7037   1
  -1  -6   6 11.9735 54.8337   2
  -1  -6   5 40.7093 76.7820   1
  -1  -6   5 9.42415 44.0607   2
  -1  -6   4 8174.00 610.444   1
  -1  -6   4 8398.94 446.110   2
  -1  -6   3 10786.7 675.430   1
  -1  -6   3 11783.8 530.731   2
  -1  -6   2 17701.5 660.579   2
  -1  -6   2 19134.4 881.679   1
  -1  -6   1 2084.66 221.396   2
  -1  -6   1 2337.97 309.028   1
   1   6   0 163.978 62.2591   3
  -1  -6   0 304.641 92.7117   2
  -1  -6  -1-45.0142 70.1664   2
   1   6   1 44.4140 32.4916   3
   1   6   2 25072.5 551.656   3
  -1  -6  -2 24884.6 839.768   2
  -1  -6  -3 573.783 134.101   2
  -1  -6  -4 5002.46 375.872   2
  -1  -6  -5 81816.7 1791.74   2
  -1  -6  -6 36304.1 1127.18   2
  -1  -6  -7 35163.0 638.069   3
  -1  -6  -7 46605.5 1303.61   2
  -1  -6  -8 9510.64 591.433   2
  -1  -6  -8 8596.12 324.333   3
  -1  -6  -9-74.3462 68.1711   2
  -1  -6  -9 7.13492 27.9238   3
  -1  -6 -10 293.536 126.964   2
  -1  -6 -11 110.851 105.106   2
  -1  -6 -12 5626.25 509.093   2
  -1  -6 -13 1558.21 288.911   2
   1   6  13 1659.39 317.923   1
  -1  -6 -14 12048.5 818.537   2
   1   6  14 11841.9 875.589   1
  -1  -6 -15-9.37259 89.2115   2
   1   6  15 67.1534 128.710   1
   1   6  16 3260.59 518.320   1
  -1  -7  12 1015.20 303.378   1
  -1  -7  11 328.403 140.466   1
  -1  -7  10-29.7282 123.493   1
  -1  -7   9 1068.68 264.497   1
  -1  -7   8 914.602 270.548   1
  -1  -7   7 12487.0 595.928   2
  -1  -7   7 12577.5 883.079   1
  -1  -7   6 1296.29 285.283   1
  -1  -7   6 724.938 142.842   2
  -1  -7   5 3422.22 304.419   2
  -1  -7   5 3256.03 415.833   1
  -1  -7   4 622.754 197.514   1
  -1  -7   4 313.282 113.700   2
  -1  -7   3 615.707 133.217   2
  -1  -7   3 554.446 192.822   1
  -1  -7   2 10683.2 701.676   1
  -1  -7   2 11329.1 570.436   2
  -1  -7   1 2726.00 280.480   2
   1   7   0 122680. 2120.70   3
  -1  -7   0 126708. 2331.61   2
  -1  -7  -1 229.442 96.1109   2
   1   7   1 87.2361 49.5229   3
   1   7   2 40136.2 835.605   3
  -1  -7  -2 40424.4 1171.09   2
  -1  -7  -3-51.7934 71.8601   2
   1   7   3 31.5660 17.4238   3
  -1  -7  -4 7359.97 489.442   2
  -1  -7  -5 94.6291 75.6569   2
  -1  -7  -6 2481.60 296.995   2
  -1  -7  -7 91.5862 93.7927   2
  -1  -7  -8 4943.89 446.123   2
  -1  -7  -9 2931.89 353.037   2
  -1  -7 -10 1351.12 248.465   2
  -1  -7 -11 18195.0 943.695   2
  -1  -7 -12 11.0361 77.9014   2
  -1  -7 -13 5752.74 549.110   2
   1   7  14 1450.21 333.495   1
  -1  -7 -14 977.441 234.538   2
  -1  -7 -15 53.8596 99.2990   2
   1   7  15 351.247 169.611   1
   1   7  16 2327.70 435.098   1
  -1  -8  11 305.668 162.165   1
  -1  -8  10 520.367 189.698   1
  -1  -8   9 1627.11 354.287   1
  -1  -8   8 919.071 276.825   1
  -1  -8   7-54.1874 110.313   1
  -1  -8   6 201.304 118.870   1
  -1  -8   6 21.1035 46.8431   2
  -1  -8   5-67.9421 91.5988   1
  -1  -8   5 210.555 81.8427   2
  -1  -8   4 7.68948 59.0267   2
  -1  -8   4 316.158 165.055   1
  -1  -8   3 9895.84 728.240   1
  -1  -8   3 9568.16 566.101   2
  -1  -8   2 33896.6 1111.44   2
  -1  -8   1 5722.83 434.889   2
  -1  -8   0 50030.8 1403.99   2
   1   8   1 88.2818 66.5597   3
  -1  -8  -1 57.7178 74.7065   2
   1   8   2 190.354 59.5176   3
  -1  -8  -2 302.208 131.299   2
  -1  -8  -3 277.531 109.620   2
   1   8   3 213.721 52.4942   3
  -1  -8  -4-17.2984 73.9371   2
  -1  -8  -5 11277.4 664.332   2
  -1  -8  -6 6492.58 504.017   2
  -1  -8  -7 8065.05 583.808   2
  -1  -8  -8 161.467 73.7476   2
  -1  -8  -9 35.6926 71.9677   2
  -1  -8 -10 659.238 179.862   2
  -1  -8 -11 73.6331 66.4021   2
  -1  -8 -12 1997.66 345.471   2
  -1  -8 -13 2739.71 389.803   2
  -1  -8 -14 486.076 181.129   2
   1   8  15 389.391 204.383   1
  -1  -8 -15 353.443 160.442   2
  -1  -8 -16 1026.89 293.538   2
  -1  -9  10 486.305 201.892   1
  -1  -9   9-135.997 161.889   1
  -1  -9   8 89.6048 97.4482   1
  -1  -9   7 9017.66 805.774   1
  -1  -9   6 1873.53 358.766   1
  -1  -9   5 7328.34 522.480   2
  -1  -9   5 7225.45 693.636   1
  -1  -9   4 154.025 73.1813   2
  -1  -9   4 473.538 180.344   1
  -1  -9   3 824.447 187.239   2
  -1  -9   2 82.9019 66.8048   2
  -1  -9   1 659.090 165.465   2
  -1  -9   0 831.654 173.705   2
  -1  -9  -1 432.404 136.873   2
  -1  -9  -2 431.206 129.517   2
   1   9   2 504.609 110.223   3
   1   9   3 1867.95 169.619   3
  -1  -9  -3 2366.41 303.550   2
  -1  -9  -4 45556.9 1454.37   2
  -1  -9  -5 5064.49 463.121   2
  -1  -9  -6 9547.45 645.579   2
  -1  -9  -7 7579.81 589.117   2
  -1  -9  -8 844.594 199.620   2
  -1  -9  -9 1141.29 247.745   2
  -1  -9 -10 11.9298 95.7304   2
  -1  -9 -11 1985.43 340.424   2
  -1  -9 -12 23.8231 84.6770   2
  -1  -9 -13 6722.40 652.759   2
  -1  -9 -14 111.593 79.1651   2
  -1  -9 -15-50.9712 75.0753   2
  -1  -9 -16 3205.87 484.996   2
  -1 -10   8-166.124 154.032   1
  -1 -10   7-82.7134 189.804   1
  -1 -10   6-301.034 163.042   1
  -1 -10   5 301.458 153.630   1
  -1 -10   5 543.556 174.086   2
  -1 -10   4 88.1480 95.6161   2
  -1 -10   3 136.972 91.8710   2
  -1 -10   2 295.267 128.378   2
  -1 -10   1 401.252 142.014   2
  -1 -10   0 1810.96 277.772   2
  -1 -10  -1 1364.35 245.938   2
  -1 -10  -2 1094.53 228.717   2
  -1 -10  -3 78.5308 98.7008   2
  -1 -10  -4 188.163 100.706   2
  -1 -10  -5 4978.48 479.981   2
  -1 -10  -6 3328.35 402.518   2
  -1 -10  -7 901.649 224.429   2
  -1 -10  -8 4203.13 468.884   2
  -1 -10  -9 236.793 166.482   2
  -1 -10 -10 215.421 135.934   2
  -1 -10 -11-182.135 153.531   2
  -1 -10 -12 312.333 164.873   2
  -1 -10 -13 533.457 223.711   2
  -1 -10 -14 56.0845 90.1264   2
  -1 -10 -15 2778.80 450.750   2
  -1 -10 -16 1482.81 341.618   2
  -1 -11   4 1670.77 285.264   2
  -1 -11   3 3762.22 430.563   2
  -1 -11   2 495.392 159.000   2
  -1 -11   1 3306.57 407.895   2
  -1 -11   0 875.162 228.956   2
  -1 -11  -1 2408.92 352.309   2
  -1 -11  -2 15838.4 908.904   2
  -1 -11  -3 233.935 126.281   2
  -1 -11  -4-30.1225 79.1160   2
  -1 -11  -5 114.750 117.034   2
  -1 -11  -6 29548.2 1304.28   2
  -1 -11  -7 11446.8 808.562   2
  -1 -11  -8 85.0337 73.3847   2
  -1 -11  -9 127.824 129.751   2
  -1 -11 -10 167.143 112.937   2
  -1 -11 -11 3165.27 473.283   2
  -1 -11 -12 664.428 212.786   2
  -1 -11 -13-41.2662 112.287   2
  -1 -11 -14 900.657 260.003   2
  -1 -12   3 499.334 163.096   2
  -1 -12   2-33.3728 77.4805   2
  -1 -12   1 281.283 130.145   2
  -1 -12   0 0.87459 98.5909   2
  -1 -12  -1 870.533 232.452   2
  -1 -12  -2 354.446 172.915   2
  -1 -12  -3 4965.12 535.632   2
  -1 -12  -4 1425.34 303.633   2
  -1 -12  -5 1459.15 291.150   2
  -1 -12  -6 2484.77 393.311   2
  -1 -12  -7 3219.09 453.751   2
  -1 -12  -8 533.104 216.141   2
  -1 -12  -9 3101.47 445.976   2
  -1 -12 -10 95.9050 99.3316   2
  -1 -12 -11 862.584 264.107   2
  -1 -12 -12 298.700 168.315   2
  -1 -13   2-7.37994 92.5785   2
  -1 -13   1 365.197 167.503   2
  -1 -13   0 380.531 157.482   2
  -1 -13  -1 258.049 126.425   2
  -1 -13  -2 515.211 201.360   2
  -1 -13  -3 4241.58 531.768   2
  -1 -13  -4 1578.74 328.560   2
  -1 -13  -5 1706.37 329.507   2
  -1 -13  -6 3947.47 508.242   2
  -1 -13  -7 148.588 101.040   2
  -1 -13  -8 3054.68 456.378   2
  -1 -13  -9 4961.98 602.995   2
  -1 -13 -10 151.959 132.260   2
  -1 -14   1 4564.12 562.307   2
  -1 -14   0 13.4718 80.2115   2
  -1 -14  -1 486.126 202.543   2
  -1 -14  -2 88.5096 102.109   2
  -1 -14  -3 1373.99 316.588   2
  -1 -14  -4 258.737 169.929   2
  -1 -14  -5 616.175 243.411   2
  -1 -14  -6 845.384 248.369   2
   2 -13  -6 1156.96 307.277   2
   2 -13  -5-16.4993 123.850   2
   2 -13  -4 226.187 170.220   2
   2 -13  -3 1421.65 324.527   2
   2 -13  -2 416.182 160.970   2
   2 -13  -1 474.520 213.017   2
   2 -13   0 103.979 109.744   2
   2 -13   1 92.5757 111.351   2
   2 -13   2-73.0159 114.413   2
   2 -12 -10 1985.71 375.846   2
   2 -12  -9 119.316 89.6156   2
   2 -12  -8 18.3700 116.144   2
   2 -12  -7 109.270 144.823   2
   2 -12  -6 331.039 146.953   2
   2 -12  -5 326.680 164.554   2
   2 -12  -4 437.604 196.281   2
   2 -12  -3 348.867 194.301   2
   2 -12  -2 539.722 197.636   2
   2 -12  -1-233.875 157.203   2
   2 -12   0 92.3714 98.8259   2
   2 -12   1 471.853 166.506   2
   2 -12   2 1356.03 302.319   2
   2 -12   3 129.136 96.8726   2
   2 -12   4 3135.61 449.376   2
   2 -12   5 13756.4 946.217   2
   2 -11 -13 115.750 109.895   2
   2 -11 -12 426.054 188.154   2
   2 -11 -11 197.288 127.304   2
   2 -11 -10 478.221 169.124   2
   2 -11  -9-78.2590 111.094   2
   2 -11  -8 385.354 175.263   2
   2 -11  -7 9.90609 91.5493   2
   2 -11  -6 1752.22 328.078   2
   2 -11  -5 668.779 204.928   2
   2 -11  -4 2088.74 347.053   2
   2 -11  -3 311.854 150.188   2
   2 -11  -2 441.622 165.443   2
   2 -11  -1 175.534 142.170   2
   2 -11   0-122.563 77.6479   2
   2 -11   1 410.479 184.993   2
   2 -11   2 407.344 157.411   2
   2 -11   3-54.8538 85.4024   2
   2 -11   3 86.3531 74.5787   3
   2 -11   4 299.319 145.815   2
   2 -11   5 968.369 237.244   2
   2 -11   6 718.442 207.823   2
   2 -10 -14 1173.96 299.469   2
   2 -10 -13-33.1893 114.088   2
   2 -10 -12 484.583 195.552   2
   2 -10 -11 84.3143 110.597   2
   2 -10 -10 2659.97 411.419   2
   2 -10  -9 567.533 184.352   2
   2 -10  -8-70.1878 86.4421   2
   2 -10  -7 9127.91 711.853   2
   2 -10  -6 3365.82 423.744   2
   2 -10  -5 6306.36 577.027   2
   2 -10  -4 4448.28 485.301   2
   2 -10  -3 528.011 181.383   2
   2 -10  -2 6995.27 600.822   2
   2 -10  -1 740.031 203.332   2
   2 -10   0 337.557 112.678   3
   2 -10   0 626.142 186.076   2
   2 -10   1 3570.39 360.949   3
   2 -10   1 4098.87 460.325   2
   2 -10   2 62.4975 91.0811   3
   2 -10   2 125.768 90.0714   2
   2 -10   3 281.319 153.333   3
   2 -10   3 188.140 99.9297   2
   2 -10   4 236.950 117.038   2
   2 -10   4-143.274 105.223   3
   2 -10   5 508.968 184.575   3
   2 -10   5 388.414 154.774   2
   2 -10   6 313.367 136.884   2
   2  -9 -14 840.127 244.042   2
   2  -9 -13 1416.98 311.591   2
   2  -9 -12 323.055 151.801   2
   2  -9 -11 234.477 140.110   2
   2  -9 -10 2247.16 361.643   2
   2  -9  -9 456.356 172.361   2
   2  -9  -8 2213.03 354.518   2
   2  -9  -7 2940.34 383.397   2
   2  -9  -6 246.902 124.663   2
   2  -9  -5 780.524 205.114   2
   2  -9  -4-29.1596 81.4115   2
   2  -9  -3 225.685 128.359   2
   2  -9  -3 69.8980 41.0848   3
   2  -9  -2 823.703 197.046   2
   2  -9  -2 393.063 93.2849   3
   2  -9  -1 6.24491 58.9594   3
   2  -9  -1 147.585 107.718   2
   2  -9   0 788.606 203.289   2
   2  -9   0 1166.92 189.566   3
   2  -9   1 1063.89 191.819   3
   2  -9   1 879.963 226.201   2
   2  -9   2 6262.05 536.426   2
   2  -9   2 4923.21 432.829   3
   2  -9   3 1711.22 273.957   3
   2  -9   3 2168.04 318.479   2
   2  -9   4 191.625 127.133   2
   2  -9   4 296.374 132.448   3
   2  -9   5 1097.11 236.109   2
   2  -9   5 954.446 235.188   3
   2  -9   6 1157.50 233.805   2
   2  -9   6 913.529 233.183   3
   2  -9   7 1219.73 273.930   3
   2  -9   7 1924.45 292.897   2
  -2   8  14-55.5264 138.505   1
  -2   8  13 574.414 230.596   1
   2  -8 -13 71.6087 83.9374   2
   2  -8 -12 6626.16 619.246   2
   2  -8 -11-127.666 96.2439   2
   2  -8 -10 3447.99 422.957   2
   2  -8  -9 4468.15 469.525   2
   2  -8  -8 84.4151 103.760   2
   2  -8  -7 7878.12 596.702   2
   2  -8  -6-27.1140 94.0305   2
   2  -8  -5 7006.54 543.668   2
   2  -8  -5 6051.30 269.384   3
   2  -8  -4 3553.85 221.192   3
   2  -8  -4 3903.95 401.527   2
   2  -8  -3 20.2864 48.0589   3
   2  -8  -3-118.251 110.548   2
  -2   8   2 825.796 175.412   3
   2  -8  -2 910.098 134.414   3
   2  -8  -2 1414.73 244.754   2
   2  -8  -1 51.4919 45.8479   3
   2  -8  -1 98.9268 85.1705   2
   2  -8   0 371.671 88.7372   3
   2  -8   0 443.972 150.144   2
   2  -8   1 1399.54 230.677   2
   2  -8   1 1656.76 229.033   3
   2  -8   2 696.585 173.422   2
   2  -8   2 1016.24 198.553   3
   2  -8   3 265.947 153.661   3
   2  -8   3 178.769 115.400   2
   2  -8   4 3199.16 371.976   3
   2  -8   4 3176.77 370.507   2
   2  -8   5 4356.87 433.185   2
   2  -8   5 4737.33 464.750   3
   2  -8   6 16985.7 856.376   2
   2  -8   6 16079.8 917.553   3
   2  -8   7 3543.82 394.199   2
   2  -8   7 3549.82 437.237   1
   2  -8   7 2761.24 404.318   3
   2  -8   8-172.088 98.0371   2
   2  -8   8-61.1235 134.908   3
  -2   7  14-171.784 171.413   1
  -2   7  13 167.083 182.079   1
   2  -7 -13-238.742 144.869   2
  -2   7  12 1701.80 356.455   1
   2  -7 -12 1844.27 312.906   2
   2  -7 -11 32.0631 86.8903   2
   2  -7 -10 95.1995 98.1382   2
   2  -7  -9 230.402 108.660   2
   2  -7  -8 1312.21 196.817   3
   2  -7  -8 1111.25 218.321   2
   2  -7  -7 1858.97 202.785   3
   2  -7  -7 2337.51 309.904   2
   2  -7  -6 3565.90 245.831   3
   2  -7  -6 4089.27 399.850   2
   2  -7  -5 16829.0 519.276   3
   2  -7  -5 18010.2 832.045   2
   2  -7  -4 1490.00 143.395   3
   2  -7  -4 1279.89 217.552   2
   2  -7  -3 41.6548 46.9261   3
   2  -7  -3-30.2601 90.1595   2
   2  -7  -2 674.310 160.677   2
   2  -7  -2 720.108 108.140   3
  -2   7   2 498.257 129.049   3
   2  -7  -1 11846.7 488.613   3
   2  -7  -1 10609.4 618.830   2
   2  -7   0 192.732 75.6054   3
   2  -7   0-51.2106 90.7934   2
   2  -7   1 405.335 135.429   2
   2  -7   1 436.694 104.496   3
   2  -7   2 12254.8 665.650   2
   2  -7   2 11744.1 597.840   3
   2  -7   3 453.433 140.884   2
   2  -7   3 645.469 155.004   3
   2  -7   4 7068.20 511.918   3
   2  -7   5 296.478 131.020   3
   2  -7   6 2297.50 327.286   3
   2  -7   6 2005.54 302.959   1
   2  -7   7 15.6927 102.951   1
   2  -7   7 26.2859 88.9560   3
   2  -7   8 637.383 216.449   3
   2  -7   8 690.612 204.990   1
   2  -7   9 1034.71 281.681   3
  -2   6  15 315.611 198.816   1
  -2   6  14-51.2343 154.801   1
   2  -6 -13 1744.34 293.634   2
  -2   6  13 2025.15 406.030   1
   2  -6 -12 577.546 176.401   2
  -2   6  12 646.951 250.697   1
   2  -6 -11 279.074 119.840   2
  -2   6  11 147.857 150.476   1
   2  -6 -10-5.87016 67.2304   2
   2  -6  -9 9561.18 616.842   2
   2  -6  -8 4983.68 430.035   2
   2  -6  -7 23905.2 949.029   2
   2  -6  -6 779.087 148.243   3
   2  -6  -6 922.601 182.969   2
   2  -6  -5 15892.2 729.317   2
   2  -6  -5 15392.4 556.100   3
   2  -6  -4 7947.98 505.065   2
   2  -6  -4 7883.70 356.715   3
   2  -6  -3 79425.5 1743.78   2
   2  -6  -3 75154.7 1355.38   3
  -2   6   2 4357.55 344.160   3
   2  -6  -2 4608.15 269.022   3
   2  -6  -2 4361.38 360.027   2
   2  -6  -1 4526.90 280.963   3
   2  -6  -1 4433.86 361.151   2
  -2   6   1 4124.15 347.115   3
   2  -6   0 61594.0 1501.73   2
   2  -6   0 60919.7 1284.95   3
   2  -6   1 4041.57 342.387   2
   2  -6   1 3820.68 298.223   3
   2  -6   2 86.3175 67.1669   3
   2  -6   3 182.104 69.4634   3
   2  -6   4 33571.8 1112.63   3
   2  -6   5 2218.81 287.562   3
   2  -6   5 2636.87 308.254   1
   2  -6   6 11587.2 704.786   3
   2  -6   6 11533.3 689.876   1
   2  -6   7 620.262 179.416   1
   2  -6   7 889.485 219.751   3
   2  -6   8 752.522 194.916   3
   2  -6   8 832.542 195.896   1
   2  -6   9-98.3359 157.706   3
   2  -6   9 155.988 101.573   1
   2  -6  10 2019.05 370.085   3
  -2   5  15 1097.26 312.136   1
  -2   5  14 298.046 117.824   1
  -2   5  13 2205.82 394.000   1
   2  -5 -12 1103.08 217.857   2
  -2   5  12 1277.01 281.415   1
  -2   5  11 502.582 198.209   1
   2  -5 -11 447.565 134.579   2
  -2   5  10 10618.0 733.965   1
   2  -5 -10 8942.12 587.270   2
   2  -5  -9 24684.0 962.945   2
   2  -5  -8 9301.28 555.287   2
   2  -5  -7 81.8420 76.4018   2
   2  -5  -6 11881.0 601.694   2
   2  -5  -5 23112.9 840.554   2
   2  -5  -5 23118.8 790.223   3
   2  -5  -4 8439.13 409.894   3
   2  -5  -4 9030.17 491.091   2
   2  -5  -3 6723.81 426.236   2
   2  -5  -3 6969.43 337.575   3
   2  -5  -2 6693.47 427.145   2
   2  -5  -2 6849.48 327.217   3
   2  -5  -1 13001.4 589.502   2
   2  -5  -1 12978.2 471.367   3
  -2   5   1 12357.4 561.909   3
   2  -5   0 43655.7 1142.70   2
  -2   5   0 43786.9 1146.32   3
  -2   5   0 45411.0 1338.96   1
   2  -5   0 43922.2 1006.84   3
  -2   5  -1-11.9765 48.8681   1
   2  -5   1 41.9970 42.5477   3
   2  -5   2 245.769 82.3494   3
  -2   5  -2 316.436 125.118   1
   2  -5   3-31.7249 72.0478   3
  -2   5  -3 158.850 72.6114   1
   2  -5   4 26489.7 928.774   1
   2  -5   4 25850.8 918.866   3
   2  -5   5 3143.28 318.600   1
   2  -5   5 3133.61 327.448   3
   2  -5   6 29870.2 1100.67   3
   2  -5   6 29390.6 1065.37   1
   2  -5   7 8296.46 586.520   3
   2  -5   7 8338.75 574.264   1
   2  -5   8 25990.7 1131.67   3
   2  -5   8 25289.6 1069.74   1
   2  -5   9 1172.00 257.665   3
   2  -5   9 645.559 172.359   1
   2  -5  10 3471.03 462.019   3
   2  -5  10 3291.98 411.791   1
   2  -5  11 1455.66 291.602   1
  -2   4  15-139.703 155.132   1
  -2   4  14 48.2391 108.799   1
  -2   4  13 97.7535 105.981   1
   2  -4 -12 1382.61 236.995   2
  -2   4  12 2107.83 371.085   1
   2  -4 -11 721.793 167.059   2
  -2   4  11 1019.52 263.494   1
  -2   4  10 1968.32 323.582   1
   2  -4 -10 1825.72 242.421   2
   2  -4  -9 11274.7 599.495   2
  -2   4   9 11689.6 723.812   1
   2  -4  -8 2399.61 261.351   2
  -2   4   8 2519.88 322.368   1
   2  -4  -7 9039.92 493.804   2
   2  -4  -6 31788.2 949.635   2
   2  -4  -5 33373.2 949.843   2
   2  -4  -4 485.837 120.157   2
   2  -4  -3 621.386 130.302   2
   2  -4  -3 564.762 110.370   3
   2  -4  -2 765.757 147.413   2
   2  -4  -2 367.937 82.1343   3
   2  -4  -1 47801.0 983.284   3
  -2   4   1 46562.5 1109.89   3
   2  -4  -1 46384.5 1102.62   2
  -2   4   0 61505.0 1333.15   3
   2  -4   0 61578.3 1190.84   3
  -2   4  -1 70826.8 1482.59   3
  -2   4  -1 70591.6 1517.08   1
   2  -4   1 68594.5 1350.38   3
   2  -4   2 31369.5 868.097   3
  -2   4  -2 31728.8 941.903   1
   2  -4   3 7044.63 408.787   3
   2  -4   3 7262.62 407.749   1
  -2   4  -3 7095.54 437.251   1
   2  -4   4 10966.3 530.354   1
   2  -4   4 10318.5 535.206   3
  -2   4  -4 10491.9 542.100   1
   2  -4   5 2381.83 277.333   3
   2  -4   5 2418.38 255.833   1
  -2   4  -5 2247.09 259.187   1
   2  -4   6 265.696 129.050   3
   2  -4   6 242.990 97.5781   1
   2  -4   7 302.237 116.794   1
   2  -4   7 272.152 126.102   3
   2  -4   8 7338.90 536.489   1
   2  -4   8 8199.51 593.039   3
   2  -4   9 112.807 90.5541   1
   2  -4   9-337.654 186.040   3
   2  -4  10 11.3645 65.7415   1
   2  -4  10-87.3661 114.917   3
   2  -4  11 1463.32 311.121   3
   2  -4  11 1419.33 276.830   1
   2  -4  12 5210.82 552.364   1
  -2   3  15 1356.47 351.915   1
  -2   3  14 280.910 140.343   1
  -2   3  13 4.24934 126.717   1
  -2   3  12 43.2216 112.495   1
  -2   3  11 13125.5 863.848   1
   2  -3 -11 12895.7 663.748   2
   2  -3 -10 25338.3 898.322   2
  -2   3  10 26394.3 1174.84   1
  -2   3   9 427.474 155.522   1
   2  -3  -9 608.453 131.052   2
  -2   3   8 9935.76 622.399   1
   2  -3  -8 9633.17 495.607   2
  -2   3   7 110591. 2244.95   1
   2  -3  -7 103468. 1922.40   2
  -2   3   6 34.9830 44.8774   2
   2  -3  -6 98.8720 43.1382   2
   2  -3  -5 5661.81 338.983   2
  -2   3   5 5318.10 334.159   2
   2  -3  -4 21187.3 662.416   2
   2  -3  -3 36765.7 890.968   2
   2  -3  -2 38.1456 57.6826   3
   2  -3  -2 66.8477 54.4664   2
   2  -3  -1 77516.9 1374.57   3
  -2   3   1 76915.2 1494.56   3
   2  -3   0 36230.2 823.686   3
  -2   3   0 37315.0 916.776   3
  -2   3  -1 213995. 3174.88   3
  -2   3  -1 216286. 3068.03   1
   2  -3   1 215390. 3020.23   3
   2  -3   2 3166.35 237.241   3
  -2   3  -2 2467.55 235.032   3
  -2   3  -2 2864.02 231.042   1
   2  -3   3 10025.8 463.612   3
   2  -3   3 9774.50 423.030   1
  -2   3  -3 9505.24 430.553   1
  -2   3  -4 32372.0 884.514   1
   2  -3   4 31178.3 925.115   3
   2  -3   4 33001.9 871.935   1
   2  -3   5 1842.31 226.129   3
  -2   3  -5 1741.43 196.252   1
   2  -3   5 2171.26 227.268   1
   2  -3   6 1655.88 231.601   3
  -2   3  -6 1020.06 166.885   1
   2  -3   6 1169.53 178.282   1
   2  -3   7 56.7614 75.4237   1
   2  -3   7-10.8297 67.7789   3
   2  -3   8 27003.6 1059.85   3
   2  -3   8 28046.1 1042.32   1
   2  -3   9 3021.25 378.405   3
   2  -3   9 3124.58 353.348   1
   2  -3  10 11375.0 751.273   3
   2  -3  10 10129.5 685.231   1
   2  -3  11 2407.91 368.239   3
   2  -3  11 2273.41 349.047   1
   2  -3  12 2311.51 358.408   1
   2  -3  13 229.204 118.643   1
  -2   2  15 1937.36 418.146   1
  -2   2  14 395.609 203.419   1
  -2   2  13 2552.30 419.676   1
  -2   2  12 3219.44 449.201   1
  -2   2  11 2136.48 344.234   1
   2  -2 -11 1965.63 249.392   2
  -2   2  10 16139.6 906.011   1
   2  -2 -10 17756.5 712.204   2
  -2   2   9 3812.34 287.265   2
   2  -2  -9 5099.16 347.212   2
  -2   2   9 4850.21 459.509   1
  -2   2   8 37621.7 961.290   2
   2  -2  -8 42650.0 1039.84   2
  -2   2   8 43869.2 1359.44   1
  -2   2   7 19875.3 835.159   1
   2  -2  -7 19604.1 638.366   2
  -2   2   7 18888.4 623.460   2
  -2   2   6 90549.9 1622.75   2
  -2   2   6 96849.3 1945.29   1
   2  -2  -6 91385.3 1610.15   2
  -2   2   5 256161. 3758.32   1
  -2   2   5 250156. 3437.42   2
   2  -2  -5 248724. 3417.69   2
   2  -2  -4 3593.93 229.996   2
   2  -2  -3 396588. 5000.12   2
   2  -2  -2 44144.6 893.550   2
   2  -2  -1 458.862 87.2463   3
   2  -2   0 6827.53 310.202   3
  -2   2   0 7996.81 372.107   3
   2  -2   1 762913. 9359.29   3
  -2   2  -1 778866. 9501.54   3
  -2   2  -2 257289. 3276.86   1
  -2   2  -2 252917. 3570.47   3
   2  -2   2 251709. 3457.06   3
   2  -2   3 107990. 1846.78   3
  -2   2  -3 109894. 1944.88   3
  -2   2  -3 109210. 1666.20   1
   2  -2   3 109072. 1663.54   1
   2  -2   4 64851.8 1223.56   1
  -2   2  -4 62864.7 1190.33   1
   2  -2   4 67986.5 1373.37   3
   2  -2   5 4179.52 287.643   1
  -2   2  -5 4027.70 276.193   1
   2  -2   5 3688.33 298.996   3
   2  -2   6-22.1528 52.6595   1
   2  -2   6 124.137 82.3453   3
  -2   2  -6 120.281 44.3618   1
   2  -2   7 418.192 111.523   1
   2  -2   7 416.100 133.116   3
   2  -2   8 1990.92 268.342   3
   2  -2   8 1751.07 240.107   1
   2  -2   9 9852.66 633.512   3
   2  -2   9 9431.11 607.475   1
   2  -2  10 8183.94 610.597   3
   2  -2  10 7556.30 578.762   1
   2  -2  11 36961.8 1390.14   1
   2  -2  11 37007.6 1416.81   3
   2  -2  12 77032.0 2207.42   1
   2  -2  12 80315.2 2287.51   3
   2  -2  13 22536.4 1182.95   1
   2  -2  14 3968.04 512.354   1
  -2   1  15 1325.89 358.016   1
  -2   1  14-83.1691 134.976   1
  -2   1  13 501.341 224.277   1
  -2   1  12 6869.02 659.948   1
  -2   1  11 885.687 220.468   1
  -2   1  10 2097.21 327.731   1
   2  -1 -10 1466.44 180.669   2
  -2   1   9 935.675 213.086   1
   2  -1  -9 947.796 137.953   2
  -2   1   9 678.931 105.207   2
  -2   1   8 37546.5 1271.13   1
   2  -1  -8 37738.4 902.818   2
  -2   1   8 34381.2 816.931   2
  -2   1   7 72576.2 1753.18   1
   2  -1  -7 69605.9 1270.30   2
  -2   1   7 66132.9 1220.40   2
  -2   1   6 13507.3 433.655   2
  -2   1   6 14049.7 667.277   1
   2  -1  -6 14004.2 453.165   2
  -2   1   5 540.925 132.071   1
  -2   1   5 357.126 70.7271   2
   2  -1  -5 358.902 68.3689   2
  -2   1   4 13756.9 559.900   1
   2  -1  -4 14289.8 407.751   2
  -2   1   3 472063. 5987.50   1
   2  -1  -3 470658. 5676.64   2
  -2   1   2 1555.80 150.924   1
  -2   1   0 18896.2 597.727   3
   2  -1   0 18807.3 550.301   3
   2  -1   1 365727. 4701.41   3
  -2   1  -1 374572. 4794.17   3
   2  -1   2 81599.1 1389.50   3
  -2   1  -2 83097.4 1466.78   3
  -2   1  -3 116105. 1580.58   1
   2  -1   3 115717. 1861.76   3
   2  -1   3 118316. 1614.54   1
  -2   1  -3 116565. 1951.04   3
   2  -1   4 75398.2 1447.41   3
  -2   1  -4 76745.8 1231.83   1
   2  -1   4 76213.8 1279.48   1
  -2   1  -4 78006.4 1539.50   3
   2  -1   5 3714.29 251.470   1
   2  -1   5 3424.28 276.730   3
  -2   1  -5 3144.31 217.909   1
   2  -1   6 17424.2 620.000   1
   2  -1   6 15740.0 646.654   3
   2  -1   7 1073.48 175.353   3
   2  -1   7 746.989 143.397   1
   2  -1   8 9910.88 548.555   1
   2  -1   8 9542.35 562.118   3
   2  -1   9 1150.08 200.375   1
   2  -1   9 1296.40 229.454   3
   2  -1  10 900.112 198.181   1
   2  -1  10 1101.67 226.891   3
   2  -1  11 1424.10 268.008   3
   2  -1  11 1656.03 270.366   1
   2  -1  12 3099.33 412.959   3
   2  -1  12 2635.06 370.215   1
   2  -1  13 5541.32 579.440   1
   2  -1  14 3140.81 453.121   1
   2  -1  15 736.829 252.508   1
  -2   0  15 270.520 170.520   1
  -2   0  14 48.7017 98.3368   1
  -2   0  13 1513.71 371.569   1
  -2   0  12 22545.6 1243.97   1
  -2   0  11-13.6615 110.623   1
  -2   0  10 21198.7 1071.91   1
  -2   0   9 94.1409 37.5925   2
  -2   0   9 84.2661 80.9971   1
  -2   0   8 152.295 40.9171   2
  -2   0   8 142.098 87.8301   1
  -2   0   7 1171.69 102.643   2
  -2   0   7 1058.77 201.275   1
   2   0  -7 989.081 106.464   2
  -2   0   6 9121.37 550.470   1
  -2   0   6 9780.70 296.643   2
   2   0  -6 9127.94 316.208   2
   2   0  -5 193.967 45.7705   2
  -2   0   5 262.070 44.1726   2
  -2   0   5 284.828 96.5940   1
   2   0  -4 34.8148 19.6945   2
  -2   0   4 40.1700 76.9823   1
   2   0  -4 47.4073 52.9289   1
  -2   0   3 203759. 2970.68   1
   2   0  -3 196713. 2955.79   1
   2   0  -3 211177. 2476.88   2
   2   0  -2 986.502 127.412   1
  -2   0   2 826.933 112.717   1
  -2   0   1 256054. 3321.62   1
   2   0  -1 257607. 3328.23   1
  -2   0   0 4052.85 171.619   1
   2   0   0 3886.70 166.546   1
  -2   0  -1 306731. 4086.42   3
   2   0   1 317584. 3994.79   3
  -2   0  -2 2963.96 200.107   3
   2   0   2 2639.39 175.827   3
   2   0   3 21120.2 574.080   3
  -2   0  -3 22226.9 626.289   3
   2   0   3 20991.8 411.592   1
  -2   0  -4 10354.0 452.063   3
   2   0   4 10692.1 337.869   1
   2   0   4 10527.1 418.360   3
   2   0   4 10363.9 460.450   2
   2   0   5 51501.9 1016.67   1
  -2   0  -5 52757.9 1218.91   3
   2   0   5 51047.3 1121.70   3
   2   0   5 50423.9 1203.28   2
   2   0   6 732.261 136.728   2
   2   0   6 637.606 120.374   1
   2   0   6 526.499 119.227   3
   2   0   7 2567.76 241.571   1
   2   0   7 2824.29 271.611   3
   2   0   8 68994.4 1608.22   3
   2   0   8 70596.2 1581.81   1
   2   0   9 3687.14 356.444   3
   2   0   9 3551.31 345.144   1
   2   0  10 687.465 175.707   1
   2   0  10 711.550 200.769   3
   2   0  11 223.320 114.824   1
   2   0  11 196.046 131.682   3
   2   0  12 540.040 181.737   1
   2   0  12 416.490 128.969   3
   2   0  13 2336.46 364.550   1
   2   0  14 8895.72 757.212   1
   2   0  15 1708.01 356.322   1
   2   0  16 1044.04 283.877   1
  -2  -1  15-4.72950 122.322   1
  -2  -1  14 138.904 143.450   1
  -2  -1  13 13.7992 102.002   1
  -2  -1  12-159.729 158.854   1
  -2  -1  11 9815.47 785.481   1
  -2  -1  10 12123.2 830.566   1
  -2  -1   9 165.410 137.389   1
  -2  -1   8 4162.40 174.319   2
  -2  -1   8 4568.45 452.084   1
  -2  -1   7 15066.3 778.550   1
  -2  -1   7 14068.4 321.526   2
  -2  -1   6 53808.8 765.359   2
  -2  -1   6 56871.3 1514.73   1
  -2  -1   5 8358.75 515.892   1
  -2  -1   4 46354.1 1204.60   1
   2   1  -3 12652.5 558.900   1
  -2  -1   3 13300.4 557.231   1
  -2  -1   2 2141.04 205.082   1
   2   1  -2 2337.17 214.244   1
   2   1  -1 54972.5 1088.44   1
   2   1  -1 53853.1 779.073   2
  -2  -1   1 52480.8 1061.05   1
   2   1   0 18983.6 422.982   2
   2   1   0 19382.3 520.355   1
  -2  -1   0 18620.2 509.720   1
   2   1   1 1455.40 135.445   3
   2   1   1 1539.55 125.130   2
  -2  -1  -1 1553.06 122.988   2
  -2  -1  -1 1577.87 120.830   1
   2   1   1 1509.47 119.544   1
  -2  -1  -2 1057.43 114.973   3
  -2  -1  -2 1099.97 118.684   2
   2   1   2 1116.00 111.062   3
   2   1   2 1119.10 123.557   2
  -2  -1  -3 3474.38 222.240   2
   2   1   3 3862.83 253.192   2
   2   1   3 3452.24 200.267   3
  -2  -1  -3 3460.44 216.153   3
   2   1   4 1226.53 125.715   3
   2   1   4 1249.40 157.018   2
  -2  -1  -4 1178.35 137.396   3
  -2  -1  -4 1183.65 148.191   2
  -2  -1  -5 855.696 121.744   3
   2   1   5 946.202 129.896   3
   2   1   5 994.161 152.185   2
  -2  -1  -5 900.303 135.615   2
   2   1   6 796.286 142.820   2
   2   1   6 869.032 135.421   3
  -2  -1  -6 840.332 142.777   3
   2   1   6 691.063 131.294   1
   2   1   7 172.535 81.5706   1
   2   1   7 71.4335 81.1386   3
   2   1   8 1619.17 208.734   1
   2   1   8 1863.47 228.425   3
   2   1   9 8904.60 528.410   3
   2   1   9 9348.52 549.793   1
   2   1  10 5382.64 435.218   3
   2   1  10 4780.42 423.600   1
   2   1  11 288.987 127.477   1
   2   1  11 4.79211 134.624   3
   2   1  12 156.537 122.015   1
   2   1  13 5300.63 533.854   1
   2   1  14-106.328 132.817   1
   2   1  15 61.3975 133.903   1
   2   1  16 1016.53 274.492   1
   2   1  17 336.304 178.815   1
  -2  -2  15 149.885 148.717   1
  -2  -2  14 923.913 298.029   1
  -2  -2  13-128.171 151.044   1
  -2  -2  12 466.649 199.479   1
  -2  -2  11 237.049 131.658   1
  -2  -2  10 16746.2 999.691   1
  -2  -2   9 1422.79 292.750   1
  -2  -2   8 9180.49 226.284   2
  -2  -2   8 11052.6 724.223   1
  -2  -2   7 9014.87 624.685   1
  -2  -2   6 1826.14 270.035   1
  -2  -2   5 27326.4 997.243   1
  -2  -2   4 100448. 2045.56   1
   2   2  -3 142846. 2528.07   1
  -2  -2   3 141213. 2472.45   1
   2   2  -2 18630.1 340.947   2
  -2  -2   2 19857.5 353.054   2
   2   2  -2 18909.3 709.995   1
  -2  -2   2 20387.1 699.040   1
  -2  -2   1 91.8276 23.5957   2
   2   2  -1 33.5652 21.5394   2
  -2  -2   1-62.5417 66.2116   1
   2   2  -1 72.7992 63.9892   1
  -2  -2   0 258.260 49.3247   2
   2   2   0 263.585 81.2455   1
   2   2   0 237.397 48.4926   2
  -2  -2   0 344.083 91.5194   1
   2   2   1 3393.91 239.646   1
   2   2   1 3433.79 194.947   2
  -2  -2  -1 3562.94 193.255   2
  -2  -2  -1 3085.82 219.417   1
   2   2   2 197.686 52.8876   3
  -2  -2  -2 226.947 60.4783   2
   2   2   2 200.090 63.2507   2
  -2  -2  -3 598.570 104.268   2
  -2  -2  -3 548.003 83.4789   3
   2   2   3 599.898 77.7368   3
   2   2   3 833.610 123.867   2
  -2  -2  -4 16723.0 501.419   3
   2   2   4 16762.8 461.677   3
   2   2   4 16523.2 589.402   2
  -2  -2  -4 16495.3 562.493   2
  -2  -2  -5 127833. 2129.74   2
   2   2   5 127054. 2212.44   2
   2   2   5 127429. 1920.67   3
  -2  -2  -5 129494. 2026.16   3
  -2  -2  -6 107987. 1872.50   3
  -2  -2  -6 107232. 1934.16   2
   2   2   6 104530. 2024.05   2
   2   2   6 105618. 1763.27   3
  -2  -2  -7 22004.1 765.054   2
   2   2   7 20945.6 684.335   3
   2   2   8 866.651 169.548   1
   2   2   8 761.941 157.576   3
  -2  -2  -8 518.560 148.294   2
   2   2   9 11307.9 569.965   3
   2   2   9 10783.1 574.023   1
  -2  -2  -9 9994.39 570.085   2
   2   2  10 8897.15 550.010   3
   2   2  10 10370.6 603.500   1
   2   2  11 765.743 192.917   1
   2   2  11 822.629 188.549   3
   2   2  12 16774.1 894.426   1
   2   2  13 134.080 131.349   1
   2   2  14 320.869 150.583   1
   2   2  15-20.9253 89.0697   1
   2   2  16 1831.00 383.030   1
   2   2  17 2.04838 74.4623   1
  -2  -3  14 150.164 113.142   1
  -2  -3  13 876.387 303.695   1
  -2  -3  12 583.460 252.608   1
  -2  -3  11 1526.64 326.487   1
  -2  -3  10 4349.50 527.978   1
  -2  -3   9 424.159 163.767   1
  -2  -3   8 13610.1 313.795   2
  -2  -3   8 15464.4 897.748   1
  -2  -3   7 215.160 124.938   1
  -2  -3   7 41.5316 21.7644   2
  -2  -3   7 64.6675 23.5150   2
  -2  -3   6 9569.13 254.835   2
  -2  -3   6 9754.50 645.469   1
  -2  -3   5-51.6896 100.154   1
  -2  -3   5 52.0911 17.2217   2
  -2  -3   4 3046.82 331.861   1
  -2  -3   4 3033.68 141.074   2
  -2  -3   3 807.810 75.8430   2
  -2  -3   3 769.287 186.111   1
   2   3  -2 414.952 137.611   1
  -2  -3   2 487.908 117.232   1
  -2  -3   2 387.458 58.5163   2
  -2  -3   1 16269.4 427.199   2
   2   3  -1 16267.1 426.974   2
   2   3  -1 16439.7 694.695   1
  -2  -3   1 15838.2 642.433   1
  -2  -3   0 340.585 100.994   1
   2   3   0 379.608 65.4504   2
  -2  -3   0 611.488 84.7771   2
   2   3   0 537.869 124.408   1
   2   3   1 4445.78 247.037   2
  -2  -3  -1 4020.14 291.638   1
   2   3   1 4108.45 312.124   1
  -2  -3  -1 4259.13 243.900   2
   2   3   2 21509.7 721.085   1
  -2  -3  -2 20297.2 588.528   2
   2   3   2 20033.9 595.145   2
  -2  -3  -3 205955. 2962.41   2
   2   3   3 208754. 2630.79   3
   2   3   3 198287. 2969.95   2
  -2  -3  -4 28156.2 648.684   3
  -2  -3  -4 28318.4 791.839   2
   2   3   4 27373.6 814.990   2
   2   3   4 29276.2 584.220   3
  -2  -3  -5 129819. 1937.59   3
   2   3   5 129050. 1847.78   3
  -2  -3  -5 127408. 2159.65   2
   2   3   5 126163. 2253.91   2
  -2  -3  -6 14175.2 588.635   2
  -2  -3  -6 14849.0 518.141   3
   2   3   6 14438.3 469.589   3
   2   3   7 2189.63 199.992   3
  -2  -3  -7 2462.26 223.696   3
  -2  -3  -7 2448.03 258.226   2
  -2  -3  -8 164.619 75.0938   2
   2   3   8 267.610 96.8145   3
  -2  -3  -9 1371.42 212.875   2
   2   3   9 935.558 155.086   3
   2   3  10 2749.45 287.414   3
  -2  -3 -10 2855.21 322.137   2
   2   3  10 2930.61 315.481   1
   2   3  11 1017.42 221.960   1
  -2  -3 -11 1020.93 215.711   2
   2   3  12 182.116 81.8528   1
  -2  -3 -12 241.958 108.818   2
   2   3  13 1017.66 238.502   1
   2   3  14 1120.84 284.156   1
   2   3  15 762.942 226.420   1
   2   3  16 293.712 171.666   1
   2   3  17-62.8539 122.789   1
  -2  -4  14 164.807 141.298   1
  -2  -4  13 134.669 178.873   1
  -2  -4  12-42.5496 151.563   1
  -2  -4  11 1054.61 280.776   1
  -2  -4  10 983.902 260.419   1
  -2  -4   9 1114.46 261.797   1
  -2  -4   8 614.157 214.868   1
  -2  -4   7 301.628 60.5705   2
  -2  -4   7 460.125 162.764   1
  -2  -4   7 613.594 77.6049   2
  -2  -4   6 22977.3 537.639   2
  -2  -4   6 22184.5 1034.06   1
  -2  -4   5 4353.87 215.123   2
  -2  -4   5 4284.03 431.636   1
  -2  -4   4 5350.61 244.873   2
  -2  -4   4 4990.45 435.105   1
  -2  -4   3 20987.5 540.946   2
  -2  -4   3 20850.4 876.139   1
  -2  -4   2 86159.0 1404.67   2
  -2  -4   2 83209.3 1872.60   1
   2   4  -1 161056. 2371.86   2
  -2  -4   1 167675. 2360.61   2
  -2  -4   1 160691. 2824.66   1
   2   4  -1 165689. 2544.01   3
   2   4  -1 163908. 2980.28   1
  -2  -4   0 9638.47 522.124   1
   2   4   0 9704.89 562.436   1
   2   4   0 9559.82 394.346   2
  -2  -4   0 9966.92 392.404   2
   2   4   1 1661.66 168.452   2
   2   4   1 1684.42 229.973   1
  -2  -4  -1 1269.29 194.638   1
  -2  -4  -1 1636.16 166.355   2
   2   4   2 1397.29 165.938   2
  -2  -4  -2 1562.09 166.237   2
   2   4   2 1516.13 214.465   1
  -2  -4  -3 113853. 1932.15   2
   2   4   3 108976. 1532.00   3
   2   4   3 108298. 1932.54   2
   2   4   4 4887.90 178.396   3
  -2  -4  -4 5075.32 336.196   2
   2   4   4 4791.74 335.563   2
   2   4   5 5049.97 204.552   3
  -2  -4  -5 4530.52 329.782   2
  -2  -4  -5 4998.34 242.572   3
   2   4   6 9575.87 337.059   3
  -2  -4  -6 8826.83 359.232   3
  -2  -4  -6 8615.12 480.259   2
  -2  -4  -7 866.511 125.561   3
   2   4   7 694.560 107.850   3
  -2  -4  -7 626.091 142.506   2
  -2  -4  -8 120.793 45.8796   3
   2   4   8 8.31045 52.9369   3
  -2  -4  -8 54.6589 55.0882   2
  -2  -4  -9 802.235 163.000   2
   2   4   9 794.551 146.278   3
  -2  -4 -10 17248.7 811.648   2
  -2  -4 -11 645.995 176.405   2
   2   4  12 6442.17 547.863   1
  -2  -4 -12 5703.64 510.699   2
  -2  -4 -13 221.813 111.658   2
   2   4  13 423.470 170.765   1
  -2  -4 -14 1779.67 304.405   2
   2   4  14 1553.02 308.991   1
   2   4  15 2873.23 445.324   1
   2   4  16 496.225 224.719   1
   2   4  17 1035.65 291.423   1
  -2  -5  13 1060.29 316.151   1
  -2  -5  12 941.611 301.419   1
  -2  -5  11 707.150 283.648   1
  -2  -5  10 178.908 153.500   1
  -2  -5   9-61.2626 104.326   1
  -2  -5   8 570.464 186.451   1
  -2  -5   7 2291.40 177.651   2
  -2  -5   7 2355.93 362.742   1
  -2  -5   6 60.9639 46.1053   2
  -2  -5   6-132.643 116.628   1
  -2  -5   5 1.62861 34.8396   2
  -2  -5   5-88.9595 80.3985   1
  -2  -5   4 39209.8 1358.12   1
  -2  -5   4 39330.1 889.506   2
  -2  -5   3 43880.4 1389.73   1
  -2  -5   3 43979.3 963.351   2
  -2  -5   2 66781.0 1292.29   2
  -2  -5   2 67944.0 1736.37   1
   2   5  -1 29881.8 811.583   2
  -2  -5   1 30966.4 1089.80   1
   2   5  -1 32413.5 901.226   3
  -2  -5   1 32804.5 834.463   2
   2   5   0 6.29454 48.1921   3
   2   5   0-37.8021 43.7100   2
  -2  -5   0 28.7508 75.5999   1
  -2  -5   0 20.5215 42.6491   2
   2   5   1 3415.73 271.716   2
  -2  -5  -1 3700.81 277.837   2
   2   5   1 3766.79 224.947   3
  -2  -5  -2 6339.15 374.391   2
  -2  -5  -3 15637.9 622.776   2
  -2  -5  -4 928.695 165.276   2
   2   5   5 34945.2 551.926   3
  -2  -5  -5 35209.6 1045.40   2
  -2  -5  -6 306.333 104.514   2
  -2  -5  -6 221.156 53.9306   3
   2   5   6 258.166 52.6362   3
   2   5   7 6394.00 280.200   3
  -2  -5  -7 5857.86 288.677   3
  -2  -5  -7 6264.63 448.401   2
  -2  -5  -8 2473.18 289.289   2
  -2  -5  -8 2219.24 200.270   3
  -2  -5  -9 1555.95 234.817   2
  -2  -5  -9 1530.91 185.212   3
  -2  -5 -10 1655.57 255.703   2
  -2  -5 -11 526.588 151.477   2
  -2  -5 -12 13577.5 793.761   2
  -2  -5 -13 104.969 111.836   2
   2   5  13-103.535 96.7995   1
  -2  -5 -14-34.4948 87.0926   2
   2   5  14 137.262 104.976   1
   2   5  15 833.206 267.154   1
  -2  -5 -15 410.347 166.514   2
   2   5  16 3111.79 476.020   1
   2   5  17 891.788 271.420   1
  -2  -6  13 195.744 156.794   1
  -2  -6  12 101.807 106.132   1
  -2  -6  11 277.695 161.469   1
  -2  -6  10 1710.26 355.178   1
  -2  -6   9 921.834 278.424   1
  -2  -6   8 602.746 235.651   1
  -2  -6   7 2393.28 389.544   1
  -2  -6   6 1219.04 263.196   1
  -2  -6   6 1295.59 161.676   2
  -2  -6   5-10.3765 34.5897   2
  -2  -6   5-77.5941 94.8574   1
  -2  -6   4 41.4110 42.3500   2
  -2  -6   4-102.411 95.8802   1
  -2  -6   3 5637.37 501.617   1
  -2  -6   3 5645.07 344.966   2
  -2  -6   2 15993.7 831.004   1
  -2  -6   2 15999.7 608.839   2
  -2  -6   1 28432.9 841.201   2
  -2  -6   1 27607.6 1087.17   1
   2   6   0 5290.97 325.075   3
  -2  -6   0 5327.47 351.241   2
  -2  -6   0 4482.34 421.337   1
  -2  -6  -1 19539.1 715.960   2
   2   6   1 19302.2 584.342   3
   2   6   2 10752.9 357.847   3
  -2  -6  -2 9991.92 512.122   2
  -2  -6  -3 54186.5 1339.39   2
   2   6   3 54914.2 852.047   3
  -2  -6  -4 1618.11 220.880   2
  -2  -6  -5 81238.3 1793.51   2
  -2  -6  -6 12265.8 639.093   2
  -2  -6  -7 4005.68 205.887   3
  -2  -6  -7 4407.93 392.960   2
  -2  -6  -8 3583.56 222.396   3
  -2  -6  -8 4316.59 396.055   2
  -2  -6  -9 8555.04 579.978   2
  -2  -6  -9 7244.87 367.399   3
  -2  -6 -10 886.859 195.760   2
  -2  -6 -11 3339.69 381.360   2
  -2  -6 -12 7020.81 582.660   2
  -2  -6 -13-21.0937 83.9769   2
  -2  -6 -14 981.511 225.114   2
   2   6  14 663.085 242.927   1
   2   6  15-182.687 141.942   1
  -2  -6 -15 114.058 75.2808   2
   2   6  16 665.477 218.337   1
   2   6  17 306.194 180.738   1
  -2  -7  12-160.597 232.390   1
  -2  -7  11 149.514 164.674   1
  -2  -7  10 803.375 260.286   1
  -2  -7   9 480.143 218.522   1
  -2  -7   8 2582.24 429.613   1
  -2  -7   7 2108.76 368.471   1
  -2  -7   6 26254.5 826.326   2
  -2  -7   6 26626.6 1293.79   1
  -2  -7   5-0.12489 50.0854   2
  -2  -7   5-69.0127 98.5183   1
  -2  -7   4 14464.8 618.422   2
  -2  -7   4 14071.8 881.351   1
  -2  -7   3 1158.48 247.466   1
  -2  -7   3 709.221 139.980   2
  -2  -7   2 4201.01 330.433   2
  -2  -7   2 3908.73 433.233   1
  -2  -7   1 421.076 114.967   2
  -2  -7   1 369.647 153.194   1
  -2  -7   0 1081.39 174.596   2
  -2  -7  -1 23308.9 852.325   2
   2   7   1 23109.5 688.010   3
   2   7   2 914.016 107.872   3
  -2  -7  -2 872.895 166.863   2
   2   7   3 18826.7 439.235   3
  -2  -7  -3 18360.2 773.864   2
  -2  -7  -4 103.084 54.6924   2
  -2  -7  -5 3975.50 365.535   2
  -2  -7  -6 174.246 67.6471   2
  -2  -7  -7 862.465 189.368   2
  -2  -7  -8 1031.01 210.730   2
  -2  -7  -9 22029.3 991.917   2
  -2  -7 -10 8487.74 626.583   2
  -2  -7 -11 1133.66 238.442   2
  -2  -7 -12 2992.42 384.920   2
  -2  -7 -13 1599.27 296.270   2
  -2  -7 -14 2117.30 346.175   2
   2   7  15-280.413 167.024   1
  -2  -7 -15-151.638 141.283   2
   2   7  16 1317.34 313.935   1
  -2  -7 -16 1110.88 278.048   2
  -2  -8  11-102.577 84.5349   1
  -2  -8  10 227.961 205.038   1
  -2  -8   9-30.3582 111.646   1
  -2  -8   8 135.901 80.3862   1
  -2  -8   7 370.785 163.838   1
  -2  -8   6 471.191 188.810   1
  -2  -8   5 796.940 240.275   1
  -2  -8   5 505.420 122.013   2
  -2  -8   4 42.2033 89.5643   1
  -2  -8   4 45.9245 43.6502   2
  -2  -8   3 1099.32 186.814   2
  -2  -8   3 613.045 192.781   1
  -2  -8   2 3039.34 304.995   2
  -2  -8   2 2583.64 378.191   1
  -2  -8   1 7570.77 490.503   2
  -2  -8   1 7013.50 612.322   1
  -2  -8   0 225.002 109.245   2
   2   8   1 425.671 94.4900   3
  -2  -8  -1 328.951 126.623   2
  -2  -8  -2 903.178 170.754   2
   2   8   2 659.797 102.255   3
  -2  -8  -3 101.909 83.8080   2
   2   8   3 93.9567 33.0126   3
  -2  -8  -4 42.5166 60.3310   2
  -2  -8  -5 1478.26 238.749   2
  -2  -8  -6 999.018 206.222   2
  -2  -8  -7 2212.72 306.468   2
  -2  -8  -8 2662.41 344.434   2
  -2  -8  -9 2579.73 356.505   2
  -2  -8 -10 198.968 110.856   2
  -2  -8 -11 3031.01 401.037   2
  -2  -8 -12 1011.70 243.551   2
  -2  -8 -13 15.7379 87.6077   2
  -2  -8 -14 380.799 173.451   2
  -2  -8 -15 1640.51 341.573   2
  -2  -8 -16 1908.37 361.534   2
   2   8  16 1932.85 394.188   1
  -2  -9  10 87.7399 100.537   1
  -2  -9   9 311.172 199.258   1
  -2  -9   8 41.2928 103.111   1
  -2  -9   7 154.021 177.546   1
  -2  -9   6 860.939 264.790   1
  -2  -9   5 182.476 159.316   1
  -2  -9   5 192.596 94.9308   2
  -2  -9   4 1572.94 328.788   1
  -2  -9   4 1208.74 208.472   2
  -2  -9   3 457.756 133.528   2
  -2  -9   3 539.335 222.296   1
  -2  -9   2 6964.31 505.654   2
  -2  -9   2 6520.77 629.390   1
  -2  -9   1 9.07310 67.1760   2
  -2  -9   0 1159.99 196.166   2
  -2  -9  -1 1062.43 207.333   2
  -2  -9  -2 228.903 113.032   2
   2   9   2 1.62646 32.2032   3
  -2  -9  -3 15640.7 796.780   2
   2   9   3 16203.8 504.059   3
  -2  -9  -4 21134.6 953.156   2
  -2  -9  -5 2517.11 323.990   2
  -2  -9  -6 2838.23 358.248   2
  -2  -9  -7 252.935 139.964   2
  -2  -9  -8 3903.61 437.429   2
  -2  -9  -9-64.1037 108.609   2
  -2  -9 -10 93.9323 92.2552   2
  -2  -9 -11-5.55978 78.6955   2
  -2  -9 -12 617.679 193.536   2
  -2  -9 -13 156.903 101.365   2
  -2  -9 -14 999.294 249.120   2
  -2  -9 -15 1459.40 326.365   2
  -2  -9 -16 1026.33 273.964   2
  -2 -10   9 2248.06 442.459   1
  -2 -10   8 1664.43 371.020   1
  -2 -10   7-100.920 142.730   1
  -2 -10   6 228.216 104.399   1
  -2 -10   5 296.361 168.180   1
  -2 -10   4 315.726 179.590   1
  -2 -10   4 355.969 129.772   2
  -2 -10   3 151.585 89.2985   2
  -2 -10   2-21.4167 71.5712   2
  -2 -10   1 249.434 114.556   2
  -2 -10   0 1011.55 205.213   2
  -2 -10  -1 173.012 107.180   2
  -2 -10  -2 19676.1 949.036   2
  -2 -10  -3 3190.71 372.950   2
  -2 -10  -4 272.534 137.472   2
  -2 -10  -5 7132.56 582.178   2
  -2 -10  -6 311.609 124.425   2
  -2 -10  -7 664.346 202.057   2
  -2 -10  -8 41.9384 88.2320   2
  -2 -10  -9 9224.81 718.966   2
  -2 -10 -10 2050.41 347.437   2
  -2 -10 -11 268.902 160.975   2
  -2 -10 -12 2015.72 372.231   2
  -2 -10 -13 1557.47 315.508   2
  -2 -10 -14 330.584 164.430   2
  -2 -10 -15 1172.93 285.224   2
  -2 -10 -16-112.038 123.970   2
  -2 -11   8 53.3166 93.6442   1
  -2 -11   7-52.6228 133.649   1
  -2 -11   6-66.5636 120.762   1
  -2 -11   3 61.8986 67.8834   2
  -2 -11   2 6987.06 572.268   2
  -2 -11   1 260.314 164.083   2
  -2 -11   0 24189.4 1113.44   2
  -2 -11  -1 324.024 149.427   2
  -2 -11  -2 1230.19 247.713   2
  -2 -11  -3 6279.00 562.792   2
  -2 -11  -4 34.2386 84.9867   2
  -2 -11  -5 2434.87 361.819   2
  -2 -11  -6 17908.9 997.686   2
  -2 -11  -7 105.359 80.2062   2
  -2 -11  -8 1180.16 266.552   2
  -2 -11  -9 616.985 199.841   2
  -2 -11 -10 5440.53 584.203   2
  -2 -11 -11 1039.59 277.194   2
  -2 -11 -12 10.1035 93.7628   2
  -2 -11 -13 1403.46 316.777   2
  -2 -11 -14 5888.54 664.708   2
  -2 -12   2 774.412 191.803   2
  -2 -12   1 809.730 217.670   2
  -2 -12   0 134.836 104.469   2
  -2 -12  -1 232.003 124.771   2
  -2 -12  -2 7992.55 665.797   2
  -2 -12  -3 811.964 214.276   2
  -2 -12  -4 6208.77 593.690   2
  -2 -12  -5 1016.76 237.751   2
  -2 -12  -6 1172.60 277.084   2
  -2 -12  -7 692.003 233.340   2
  -2 -12  -8 104.024 81.6581   2
  -2 -12  -9 1886.87 360.640   2
  -2 -12 -10 4206.68 548.021   2
  -2 -12 -11 23.8648 131.026   2
  -2 -12 -12-170.307 114.344   2
  -2 -12 -13-18.2982 122.382   2
  -2 -13   2 1338.27 279.898   2
  -2 -13   1 1116.58 260.252   2
  -2 -13   0 984.073 232.304   2
  -2 -13  -1 581.793 216.658   2
  -2 -13  -2 5338.61 580.083   2
  -2 -13  -3 2321.62 374.687   2
  -2 -13  -4 6981.23 661.782   2
  -2 -13  -5-78.0705 132.968   2
  -2 -13  -6 573.756 206.580   2
  -2 -13  -7 704.036 224.791   2
  -2 -13  -8 1248.31 299.169   2
  -2 -13  -9 780.675 246.737   2
  -2 -13 -10 392.022 215.127   2
  -2 -13 -11-104.965 159.956   2
  -2 -14   1 654.287 200.135   2
  -2 -14   0 7229.66 692.516   2
  -2 -14  -1 1109.98 272.916   2
  -2 -14  -2 5004.31 595.780   2
  -2 -14  -3 2709.03 437.399   2
  -2 -14  -4 7057.48 708.267   2
  -2 -14  -5 2445.94 419.425   2
  -2 -14  -6 2104.77 400.151   2
  -2 -14  -7 403.138 212.401   2
   3 -12  -8 237.514 182.017   2
   3 -12  -7-66.0361 127.422   2
   3 -12  -6 799.289 240.921   2
   3 -12  -5-99.6718 121.357   2
   3 -12  -4 401.466 146.654   2
   3 -12  -3 979.381 256.672   2
   3 -12  -2 267.988 142.933   2
   3 -12  -1 264.315 123.840   2
   3 -12   0 102.708 98.4523   2
   3 -12   1 3855.55 520.335   2
   3 -12   2-39.7507 112.193   2
   3 -12   3 3236.06 464.591   2
   3 -12   4 42.5514 97.8272   2
   3 -11 -12 229.343 134.389   2
   3 -11 -11 2101.25 409.203   2
   3 -11 -10 114.279 153.694   2
   3 -11  -9 2510.49 408.188   2
   3 -11  -8-9.01878 95.1655   2
   3 -11  -7-167.352 156.986   2
   3 -11  -6 1016.22 263.437   2
   3 -11  -5-158.020 154.382   2
   3 -11  -4 5166.88 563.216   2
   3 -11  -3 2855.18 416.192   2
   3 -11  -2 344.549 151.340   2
   3 -11  -1 3274.90 452.149   2
   3 -11   0 71.7898 104.451   2
   3 -11   1 381.896 164.655   2
   3 -11   2 483.035 158.406   2
   3 -11   3 378.036 171.115   2
   3 -11   4 95.5826 85.9640   2
   3 -11   4 49.7694 69.0621   3
   3 -11   5 677.660 213.484   2
   3 -11   5 840.788 228.817   3
   3 -11   6-178.392 113.683   2
   3 -11   6 124.458 115.510   3
   3 -10 -13 2059.36 397.020   2
   3 -10 -12 602.787 217.441   2
   3 -10 -11 9446.09 804.321   2
   3 -10 -10 102.437 97.4624   2
   3 -10  -9 6196.44 626.131   2
   3 -10  -8 700.409 223.942   2
   3 -10  -7-49.0903 90.6529   2
   3 -10  -6 1738.34 330.139   2
   3 -10  -5-6.90680 75.6115   2
   3 -10  -4 35.1351 80.6475   2
   3 -10  -3 3512.55 438.401   2
   3 -10  -2 257.168 121.637   2
   3 -10  -1 555.693 171.395   2
   3 -10   0 5965.18 446.551   3
   3 -10   0 6664.27 607.108   2
   3 -10   1 9270.04 588.612   3
   3 -10   1 10036.0 738.261   2
   3 -10   2 2170.14 298.203   3
   3 -10   2 2852.67 401.172   2
   3 -10   3 17106.4 890.941   3
   3 -10   3 19278.2 1052.74   2
   3 -10   4 370.169 158.035   2
   3 -10   4 150.130 141.447   3
   3 -10   5 1501.38 286.943   3
   3 -10   5 1896.30 322.147   2
   3 -10   6-71.2859 78.3753   3
   3 -10   6-162.384 145.526   2
   3 -10   7 808.247 221.865   2
   3 -10   7 993.036 258.003   3
   3  -9 -13 463.069 188.839   2
   3  -9 -12 436.123 181.353   2
  -3   9  12 427.067 218.624   1
   3  -9 -11 2088.19 358.798   2
   3  -9 -10 901.082 242.972   2
   3  -9  -9 5100.91 534.230   2
   3  -9  -8-37.5233 85.2230   2
   3  -9  -7 1613.66 293.093   2
   3  -9  -6 8127.91 647.728   2
   3  -9  -5-41.1713 97.1494   2
   3  -9  -4 70.9439 88.4235   2
   3  -9  -3 4699.19 312.283   3
   3  -9  -3 4827.24 479.322   2
   3  -9  -2 8558.97 456.392   3
   3  -9  -2 9273.96 665.195   2
   3  -9  -1 1939.86 229.443   3
   3  -9  -1 2132.85 332.194   2
   3  -9   0 620.470 145.107   3
   3  -9   0 792.762 212.475   2
   3  -9   1 1589.08 293.316   2
   3  -9   1 1689.23 236.312   3
   3  -9   2 166.621 103.149   3
   3  -9   2 285.117 126.202   2
   3  -9   3 7442.09 619.060   2
   3  -9   3 6446.49 519.169   3
   3  -9   4 673.134 204.560   2
   3  -9   4 479.551 167.229   3
   3  -9   5 7416.96 615.828   2
   3  -9   5 6409.88 571.880   3
   3  -9   6 469.825 168.414   3
   3  -9   6 337.331 170.899   2
   3  -9   7 20182.0 1048.80   2
   3  -9   7 20694.0 1131.70   3
   3  -9   8 1980.80 370.411   3
   3  -9   8 1932.25 329.929   2
   3  -9   9-6.01747 99.8567   3
  -3   8  13 539.747 220.410   1
   3  -8 -13 69.3520 82.6060   2
   3  -8 -12 479.339 180.179   2
  -3   8  12 515.434 241.958   1
   3  -8 -11-78.6290 109.824   2
   3  -8 -10 178.733 79.6338   2
   3  -8  -9 645.756 187.827   2
   3  -8  -8-132.897 111.126   2
   3  -8  -7 58.8208 97.9977   2
   3  -8  -6-18.4041 94.1817   2
   3  -8  -5 822.836 190.184   2
   3  -8  -5 851.721 125.732   3
   3  -8  -4 2405.20 217.170   3
   3  -8  -4 2937.73 362.996   2
   3  -8  -3 2147.18 208.969   3
   3  -8  -3 1930.85 285.751   2
   3  -8  -2 2951.10 258.992   3
   3  -8  -2 2824.07 351.681   2
   3  -8  -1 2240.67 309.858   2
   3  -8  -1 1739.81 208.878   3
   3  -8   0 4883.68 464.507   2
   3  -8   0 5009.85 375.552   3
   3  -8   1 16065.2 851.346   2
   3  -8   1 16107.0 714.490   3
   3  -8   2 14745.4 813.701   2
   3  -8   2 13027.2 682.582   3
   3  -8   3 8053.85 600.365   2
   3  -8   3 7283.27 528.971   3
   3  -8   4 1025.83 213.573   3
   3  -8   4 1095.22 219.926   2
   3  -8   5 280.041 142.896   2
   3  -8   5 113.691 95.1400   3
   3  -8   6-28.5093 109.904   3
   3  -8   7 1525.61 299.218   3
   3  -8   8 192.658 138.400   3
   3  -8   9 757.137 232.764   3
   3  -8  10 281.519 163.428   3
  -3   7  14 43.2414 126.365   1
  -3   7  13 250.955 129.560   1
  -3   7  12 939.148 294.925   1
   3  -7 -12 835.623 217.786   2
  -3   7  11-109.720 141.412   1
   3  -7 -11 150.996 105.836   2
   3  -7 -10 171.224 111.944   2
   3  -7  -9 4680.01 464.848   2
   3  -7  -8 4620.79 448.674   2
   3  -7  -8 4554.99 410.860   3
   3  -7  -7 8971.14 537.214   3
   3  -7  -7 8901.70 619.580   2
   3  -7  -6 15138.6 636.004   3
   3  -7  -6 15887.1 813.592   2
   3  -7  -5 2087.56 218.836   3
   3  -7  -5 1986.68 286.230   2
   3  -7  -4 4670.09 308.366   3
   3  -7  -4 4752.20 418.652   2
   3  -7  -3 1148.73 152.995   3
   3  -7  -3 952.179 190.690   2
   3  -7  -2 2154.08 212.454   3
   3  -7  -2 2019.97 279.670   2
   3  -7  -1 388.147 100.818   3
   3  -7  -1 518.828 159.779   2
   3  -7   0 39503.8 1081.38   3
   3  -7   0 40461.2 1299.00   2
   3  -7   1 8960.53 581.224   2
   3  -7   1 8586.09 491.097   3
   3  -7   2 3051.63 304.163   3
   3  -7   3 123.023 100.349   3
   3  -7   4 315.832 139.696   3
   3  -7   5 426.610 161.588   3
   3  -7   6 888.810 214.344   3
   3  -7   7-25.0402 107.916   3
   3  -7   8 479.072 200.230   3
   3  -7   9 2578.33 406.273   3
   3  -7  10-16.7308 118.913   3
   3  -7  11 88.0226 149.201   3
  -3   6  14 571.333 219.557   1
  -3   6  13 317.261 189.576   1
   3  -6 -12 2236.34 337.861   2
  -3   6  12 2333.68 416.552   1
  -3   6  11-2.56963 103.535   1
   3  -6 -11 16.9791 61.3598   2
   3  -6 -10 853.692 213.048   2
  -3   6  10 859.637 245.294   1
   3  -6  -9 2899.23 362.082   2
   3  -6  -8 3359.04 373.871   2
   3  -6  -7 7771.65 543.041   2
   3  -6  -6 1358.01 232.024   3
   3  -6  -6 1184.46 227.594   2
   3  -6  -5 141.504 77.3074   3
   3  -6  -5 64.9519 76.6068   2
   3  -6  -4 8730.77 550.549   2
   3  -6  -4 9071.21 463.353   3
   3  -6  -3 21179.8 701.285   3
   3  -6  -3 22398.6 878.336   2
   3  -6  -2 3796.68 354.901   2
   3  -6  -2 3561.79 275.288   3
   3  -6  -1 825.868 171.204   2
   3  -6  -1 723.904 120.173   3
   3  -6   0 11506.8 619.010   2
   3  -6   0 11209.8 521.551   3
   3  -6   1 3337.53 293.744   3
   3  -6   2 15.1551 54.2360   3
   3  -6   3 4871.19 401.870   3
   3  -6   4 55.8005 97.9982   3
   3  -6   5 2.55576 88.2196   3
   3  -6   6 3158.54 363.165   3
   3  -6   6 2791.95 315.518   1
   3  -6   7 7152.78 574.053   3
   3  -6   7 5599.48 468.796   1
   3  -6   8-17.7633 60.6768   1
   3  -6   8-169.495 154.628   3
   3  -6   9 1466.03 276.534   3
   3  -6  10 380.813 182.162   3
   3  -6  11 1663.38 355.993   3
  -3   5  14 421.153 214.515   1
  -3   5  13-201.158 191.458   1
  -3   5  12-15.3352 136.089   1
   3  -5 -12 80.3538 88.6568   2
   3  -5 -11 177.666 93.4736   2
  -3   5  11 237.606 97.8590   1
   3  -5 -10 12748.1 712.448   2
  -3   5  10 12108.1 824.616   1
  -3   5   9 12893.4 809.000   1
   3  -5  -9 12683.3 686.604   2
   3  -5  -8-60.9410 61.0144   2
   3  -5  -7 4787.30 398.688   2
   3  -5  -6-52.0667 64.7324   2
   3  -5  -5 168.776 84.8596   2
   3  -5  -5 45.9538 64.2214   3
   3  -5  -4 5670.86 406.018   2
   3  -5  -4 6627.41 423.253   3
   3  -5  -3 5994.67 412.739   2
   3  -5  -3 5482.69 360.627   3
   3  -5  -2 49325.1 1285.50   2
   3  -5  -2 48139.7 1142.29   3
   3  -5  -1 777.305 165.203   2
  -3   5   1 489.603 132.913   3
   3  -5  -1 509.051 107.913   3
   3  -5   0 160.675 67.5572   3
  -3   5  -1 20.7144 48.0946   1
   3  -5   1-20.0727 40.7197   3
   3  -5   2 13766.0 605.277   3
  -3   5  -2 12556.7 627.658   1
  -3   5  -3 128.025 86.3947   1
   3  -5   3 92.9659 57.7878   3
  -3   5  -4 2858.70 292.862   1
   3  -5   4 3597.24 327.926   3
   3  -5   5 46285.0 1244.31   1
  -3   5  -5 39962.8 1207.81   1
   3  -5   5 45768.7 1335.68   3
   3  -5   6 21196.7 843.558   1
   3  -5   6 22142.7 944.786   3
   3  -5   7 11181.2 693.872   3
   3  -5   7 10158.5 594.199   1
   3  -5   8 619.428 147.507   1
   3  -5   8 807.051 200.534   3
   3  -5   9 13045.4 820.279   3
   3  -5   9 11555.4 706.378   1
   3  -5  10-179.082 161.744   3
   3  -5  11 3.23756 192.654   3
   3  -5  12 1019.77 282.709   3
  -3   4  14 3311.98 537.177   1
  -3   4  13 26.8299 104.784   1
  -3   4  12 4628.05 563.290   1
  -3   4  11 1270.45 286.432   1
   3  -4 -11 1192.10 210.053   2
   3  -4 -10 14646.2 719.980   2
  -3   4  10 14955.0 918.826   1
  -3   4   9 29.3928 99.7392   1
   3  -4  -9 210.382 97.6974   2
  -3   4   8 19047.1 924.380   1
   3  -4  -8 17349.1 739.106   2
  -3   4   7 1913.78 286.115   1
   3  -4  -7 1373.02 199.208   2
   3  -4  -6 10363.5 531.349   2
   3  -4  -5 8848.46 478.293   2
   3  -4  -4 7165.69 426.006   2
   3  -4  -3 8653.52 480.663   3
   3  -4  -3 9149.61 474.505   2
   3  -4  -2 10915.6 502.446   3
   3  -4  -2 11450.1 531.139   2
   3  -4  -1 2160.10 217.879   3
  -3   4   1 2112.85 265.574   3
  -3   4   0 14236.3 680.503   3
   3  -4   0 14487.9 563.165   3
   3  -4   1 2426.85 226.688   3
  -3   4  -1 2394.18 238.125   1
   3  -4   2 101167. 1898.42   3
  -3   4  -2 104117. 1904.52   1
  -3   4  -3 20401.3 706.917   1
   3  -4   3 19653.8 733.363   3
   3  -4   4 113057. 2172.35   3
  -3   4  -4 111428. 2020.06   1
   3  -4   5 34631.9 1109.03   3
  -3   4  -5 34144.2 973.368   1
   3  -4   5 36439.1 1007.56   1
   3  -4   6 3491.35 350.457   3
  -3   4  -6 3244.13 290.152   1
   3  -4   6 3855.75 316.197   1
   3  -4   7 1347.96 203.827   1
   3  -4   7 1074.04 208.005   3
   3  -4   8 2402.24 326.690   3
   3  -4   8 2014.20 261.904   1
   3  -4   9 22012.8 948.448   1
   3  -4   9 23745.6 1082.60   3
   3  -4  10 4474.02 492.613   3
   3  -4  10 4411.84 440.144   1
   3  -4  11 111.203 145.157   3
   3  -4  12 519.498 193.374   3
   3  -4  13 9837.47 839.271   3
  -3   3  15 2064.72 432.154   1
  -3   3  14 470.096 227.772   1
  -3   3  13 242.819 130.514   1
  -3   3  12 1812.58 363.608   1
   3  -3 -11 34901.7 1113.26   2
  -3   3  11 32994.1 1450.91   1
   3  -3 -10 79.3923 76.5253   2
  -3   3  10 21.8172 117.011   1
   3  -3  -9 8195.09 481.438   2
  -3   3   9 8690.61 664.395   1
  -3   3   8 28406.9 1135.15   1
   3  -3  -8 28347.6 891.604   2
  -3   3   7 139317. 2734.53   1
   3  -3  -7 136981. 2351.70   2
  -3   3   6 122356. 2398.83   1
   3  -3  -6 117681. 2085.19   2
  -3   3   5 81671.4 1768.81   1
   3  -3  -5 78617.4 1560.17   2
   3  -3  -4 1760.98 189.569   2
   3  -3  -3 5204.83 335.638   2
   3  -3  -2 3502.56 287.153   3
   3  -3  -1 6055.10 370.194   3
  -3   3   0 8127.87 485.243   3
   3  -3   0 8749.43 435.444   3
  -3   3  -1 5608.85 393.765   3
   3  -3   1 6115.92 356.567   3
  -3   3  -2 27993.2 712.793   1
   3  -3   2 27576.3 815.478   3
   3  -3   3 1128.19 177.248   3
  -3   3  -3 1124.36 135.921   1
   3  -3   4 16999.2 681.246   3
  -3   3  -4 16336.7 534.080   1
   3  -3   4 17687.9 563.633   1
   3  -3   5 1864.38 232.391   3
  -3   3  -5 1712.05 173.197   1
   3  -3   5 1928.44 190.975   1
  -3   3  -6 4034.05 291.561   1
   3  -3   6 4655.54 325.391   1
   3  -3   6 5296.25 409.225   3
   3  -3   7 1934.66 262.040   3
  -3   3  -7 1299.37 177.960   1
   3  -3   7 1539.03 206.126   1
   3  -3   8 1039.18 221.354   3
   3  -3   8 1436.06 212.802   1
   3  -3   9 41315.9 1294.70   1
   3  -3   9 41593.6 1411.82   3
   3  -3  10 7424.46 552.928   1
   3  -3  10 7797.97 616.293   3
   3  -3  11 3096.03 376.093   1
   3  -3  11 3535.48 442.102   3
   3  -3  12 1428.15 303.050   3
   3  -3  12 1399.64 269.143   1
   3  -3  13 5412.12 607.430   3
  -3   2  15-67.2862 114.610   1
  -3   2  14 934.703 309.960   1
  -3   2  13 499.155 209.302   1
  -3   2  12-23.4662 113.878   1
  -3   2  11 1142.28 290.388   1
   3  -2 -10 31689.9 963.871   2
  -3   2  10 30929.5 1334.15   1
  -3   2   9 11443.1 764.927   1
   3  -2  -9 11980.6 540.252   2
  -3   2   8 88.0536 105.467   1
   3  -2  -8-72.9691 57.6455   2
  -3   2   7 56631.6 1579.30   1
   3  -2  -7 55473.6 1195.23   2
  -3   2   6 67338.3 1652.42   1
   3  -2  -6 65612.2 1301.19   2
  -3   2   5 19672.5 769.989   1
   3  -2  -5 18585.9 598.640   2
  -3   2   4 10000.3 504.376   1
   3  -2  -4 9821.38 409.005   2
   3  -2  -3 1924.29 179.797   2
  -3   2   3 2157.67 218.204   1
   3  -2  -1 1530.47 190.355   3
   3  -2   0 157929. 2481.49   3
  -3   2   0 157154. 2666.79   3
   3  -2   1 51243.6 1137.70   3
  -3   2  -1 51416.7 1253.53   3
  -3   2  -2 85185.3 1753.75   3
   3  -2   2 86467.9 1609.78   3
  -3   2  -2 87682.6 1281.77   1
   3  -2   3 155.433 69.8034   3
  -3   2  -3 201.593 47.5898   1
   3  -2   4 40208.3 802.268   1
   3  -2   4 39318.9 1038.36   3
  -3   2  -4 38888.8 752.731   1
   3  -2   5 1088.63 174.527   3
   3  -2   5 875.160 119.694   1
  -3   2  -5 767.221 105.343   1
  -3   2  -6 52.2742 40.5483   1
   3  -2   6 85.4941 64.0495   1
   3  -2   6-89.1251 77.8164   3
  -3   2  -7 1963.91 202.269   1
   3  -2   7 1772.01 210.317   1
   3  -2   7 1769.15 233.462   3
   3  -2   8 11225.4 572.832   1
   3  -2   8 11907.9 661.409   3
   3  -2   9 15913.2 817.985   3
   3  -2   9 16366.7 748.471   1
   3  -2  10 3966.91 390.759   1
   3  -2  10 4058.15 429.509   3
   3  -2  11 5316.18 480.716   1
   3  -2  11 5303.81 522.006   3
   3  -2  12 375.319 160.715   3
   3  -2  12 353.793 151.020   1
   3  -2  13 1923.23 338.181   1
   3  -2  13 1993.59 368.407   3
  -3   1  15 31.0228 133.605   1
  -3   1  14 119.475 99.3662   1
  -3   1  13 747.755 226.659   1
  -3   1  12 3653.02 503.802   1
  -3   1  11 1410.04 321.793   1
   3  -1 -10 12476.6 520.440   2
  -3   1  10 13637.1 869.297   1
  -3   1   9 13840.5 830.628   1
   3  -1  -9 14920.1 555.568   2
   3  -1  -8 549.024 95.4583   2
  -3   1   8 381.971 149.393   1
  -3   1   7 19569.4 888.737   1
   3  -1  -7 19859.8 581.133   2
  -3   1   6 37865.3 1207.57   1
   3  -1  -6 39821.7 843.745   2
   3  -1  -5 61725.7 1102.46   2
  -3   1   5 59816.5 1476.78   1
  -3   1   4 5108.01 365.775   1
   3  -1  -4 5597.97 266.075   2
  -3   1   3 21158.5 702.471   1
   3  -1  -3 22315.8 559.457   2
  -3   1   2 58511.3 1177.85   1
  -3   1   1 16334.7 484.776   1
   3  -1   0 7220.29 392.168   3
  -3   1   0 7577.67 265.880   1
  -3   1  -1 5167.08 169.529   1
   3  -1   1 5105.14 315.285   3
  -3   1  -1 5510.97 354.272   3
  -3   1  -2 88618.8 1709.18   3
   3  -1   2 86936.3 1570.90   3
   3  -1   3 339.172 94.5178   3
  -3   1  -3 215.247 86.6274   3
   3  -1   4 59419.3 1284.18   3
   3  -1   4 59501.4 949.277   1
   3  -1   5 9785.37 363.670   1
   3  -1   5 9957.05 488.556   3
   3  -1   6 25046.2 839.068   3
   3  -1   6 24719.1 702.276   1
   3  -1   7 3289.46 265.293   1
   3  -1   7 3448.70 318.028   3
   3  -1   8 5321.59 419.001   3
   3  -1   8 5313.50 376.514   1
   3  -1   9 201.436 110.691   3
   3  -1   9 38.2565 54.3422   1
   3  -1  10 3438.84 380.781   3
   3  -1  10 3038.79 333.881   1
   3  -1  11 17890.0 887.493   1
   3  -1  11 17933.0 928.411   3
   3  -1  12 195.404 124.013   1
   3  -1  12 169.370 142.269   3
   3  -1  13 1417.59 302.164   3
   3  -1  13 1174.30 252.307   1
   3  -1  14 9.68126 97.3889   1
  -3   0  14-26.4679 108.409   1
  -3   0  13 64.0324 117.354   1
  -3   0  12 672.584 239.829   1
  -3   0  11 5182.49 575.020   1
  -3   0  10 1762.39 318.210   1
  -3   0   9 3369.62 425.445   1
  -3   0   8 2964.92 368.502   1
   3   0  -7 25643.1 574.083   2
  -3   0   7 27933.7 1089.24   1
  -3   0   6 4252.30 400.686   1
   3   0  -6 3906.39 190.366   2
   3   0  -5 8628.96 273.662   2
  -3   0   5 9369.18 544.691   1
  -3   0   4 21008.8 782.027   1
   3   0  -4 21418.1 458.098   2
   3   0  -3 223088. 2793.71   2
   3   0  -3 220433. 3318.24   1
  -3   0   3 219319. 3320.27   1
  -3   0   2 85847.5 1565.06   1
   3   0  -2 84494.4 1565.05   1
   3   0  -1 140927. 2125.93   1
  -3   0   1 142457. 2140.42   1
   3   0   0 1696.85 130.461   1
  -3   0   0 1662.73 137.115   1
   3   0   1 12224.0 306.444   1
  -3   0  -1 11916.2 318.376   1
   3   0   1 11927.7 487.531   3
  -3   0  -1 12252.5 534.555   3
  -3   0  -2 25661.2 783.734   3
   3   0   2 24926.7 707.808   3
  -3   0  -3 322.315 102.216   3
   3   0   3 664.890 126.035   3
   3   0   4 4038.35 168.756   1
  -3   0  -4 4036.84 304.184   3
   3   0   4 3815.21 264.377   3
   3   0   5 262.004 66.0203   1
   3   0   5 296.374 95.9036   3
   3   0   5 313.204 86.8679   2
   3   0   6 31010.3 757.547   1
   3   0   6 29285.0 890.067   3
   3   0   7 10700.6 471.584   1
   3   0   7 10965.6 549.549   3
   3   0   8 78.0385 62.9060   1
   3   0   8 49.4935 70.0221   3
   3   0   9 224.627 97.3848   1
   3   0   9 203.826 94.1907   3
   3   0  10 1454.57 224.870   1
   3   0  10 1820.28 267.884   3
   3   0  11 3991.06 399.462   1
   3   0  11 4769.14 451.066   3
   3   0  12 462.024 172.273   3
   3   0  12 426.695 139.691   1
   3   0  13 4116.34 468.810   1
   3   0  13 3625.22 444.210   3
   3   0  14 362.874 175.340   1
   3   0  15 1313.79 286.746   1
  -3  -1  14 758.365 299.288   1
  -3  -1  13 664.260 258.072   1
  -3  -1  12 14.9082 124.456   1
  -3  -1  11 1121.50 298.133   1
  -3  -1  10 8170.31 719.757   1
  -3  -1   9 14304.6 898.093   1
  -3  -1   8 3820.44 432.475   1
  -3  -1   7 41692.5 1404.51   1
  -3  -1   6 9360.26 608.078   1
  -3  -1   5 50711.7 1417.71   1
  -3  -1   4 13991.5 667.671   1
   3   1  -3 16632.6 687.830   1
  -3  -1   3 17074.4 686.949   1
   3   1  -2 12.7956 48.8671   1
  -3  -1   2 99.2997 75.5854   1
   3   1  -1 133990. 2158.27   1
  -3  -1   1 130329. 2138.35   1
   3   1   0 178173. 2566.64   1
  -3  -1   0 176089. 2543.96   1
  -3  -1  -1 79972.9 1311.23   1
   3   1   1 79245.4 1360.84   2
   3   1   1 80993.8 1317.59   1
   3   1   1 75877.8 1484.52   3
   3   1   2 105128. 1757.12   2
   3   1   2 106318. 1570.57   1
   3   1   2 104576. 1771.68   3
  -3  -1  -2 105572. 1881.40   3
   3   1   3 41.4104 50.7786   3
  -3  -1  -3 38.5159 45.0535   3
   3   1   3 14.0316 44.0291   2
   3   1   4 164338. 2677.76   2
   3   1   4 165400. 2466.74   3
  -3  -1  -4 166738. 2640.61   3
   3   1   5 2619.76 223.402   3
  -3  -1  -5 2491.96 243.544   3
   3   1   5 2460.45 257.741   2
   3   1   6 199734. 3019.12   3
   3   1   7 111.163 76.1679   1
   3   1   7 0.96249 56.9893   3
   3   1   8 44992.9 1120.29   1
   3   1   8 45309.6 1209.21   3
   3   1   9 33626.2 1069.56   3
   3   1   9 33097.0 1018.43   1
   3   1  10 15969.7 741.891   1
   3   1  10 16925.7 788.330   3
   3   1  11 1146.31 220.734   3
   3   1  11 1023.90 208.143   1
   3   1  12 4474.72 455.293   1
   3   1  12 5040.27 482.107   3
   3   1  13 21362.4 1061.51   3
   3   1  13 21136.9 1043.45   1
   3   1  14-71.5551 86.3787   1
   3   1  15 1386.06 297.492   1
   3   1  16 327.352 180.208   1
  -3  -2  14 181.509 132.234   1
  -3  -2  13 875.905 295.004   1
  -3  -2  12 1196.14 307.830   1
  -3  -2  11-75.9209 129.079   1
  -3  -2  10 1246.25 319.452   1
  -3  -2   9 2022.91 348.802   1
  -3  -2   8 565.590 181.823   1
  -3  -2   7 6665.53 559.767   1
  -3  -2   6 130.457 104.472   1
  -3  -2   5-115.661 103.819   1
  -3  -2   4 580.951 150.575   1
  -3  -2   3 70297.7 1642.93   1
   3   2  -2 46621.7 706.435   2
   3   2  -2 47240.5 1252.68   1
  -3  -2   2 47247.0 1222.15   1
   3   2  -1 191983. 2496.69   2
   3   2  -1 195278. 3059.43   1
  -3  -2   1 195491. 2517.47   2
  -3  -2   1 188245. 2981.51   1
   3   2   0 36883.1 757.048   2
  -3  -2   0 39638.7 780.658   2
   3   2   0 37471.2 973.432   1
  -3  -2   0 35060.8 930.142   1
   3   2   1 27525.6 675.171   2
  -3  -2  -1 27095.0 664.927   2
   3   2   1 27388.6 777.926   1
  -3  -2  -1 25995.1 734.334   1
   3   2   2 19173.3 593.660   2
   3   2   2 19888.4 609.044   3
  -3  -2  -2 18959.9 579.627   2
   3   2   2 19333.7 609.560   1
   3   2   3 19746.4 586.338   3
   3   2   3 19852.8 657.560   2
  -3  -2  -3 21105.4 648.375   2
  -3  -2  -3 20647.1 664.798   3
  -3  -2  -4 2293.59 211.304   3
   3   2   4 2274.70 234.456   2
  -3  -2  -4 2604.95 232.656   2
   3   2   4 2079.79 175.462   3
  -3  -2  -5 2097.36 210.508   3
   3   2   5 1929.64 229.233   2
  -3  -2  -5 2025.00 213.873   2
   3   2   5 1915.17 181.765   3
   3   2   6-87.0676 61.6067   3
  -3  -2  -6 16.3462 56.9067   3
  -3  -2  -6-35.0614 84.7368   2
  -3  -2  -7 3999.84 337.663   2
   3   2   7 4233.91 296.531   3
  -3  -2  -8 894.650 172.159   2
   3   2   8 610.172 129.760   3
   3   2   9 10011.4 524.968   1
   3   2   9 10190.9 542.574   3
   3   2  10 4083.44 368.294   1
   3   2  10 4299.31 371.152   3
   3   2  11 9101.85 586.851   1
   3   2  11 8816.07 571.892   3
   3   2  12 4048.01 424.117   1
   3   2  12 2921.44 353.572   3
   3   2  13 3668.57 430.898   3
   3   2  13 4255.95 461.848   1
   3   2  14 91.3441 111.768   1
   3   2  15 1871.98 348.593   1
   3   2  16-18.1504 88.9027   1
  -3  -3  14 508.227 193.795   1
  -3  -3  13 398.420 208.496   1
  -3  -3  12 1441.25 369.462   1
  -3  -3  11 152.736 90.0879   1
  -3  -3  10 12351.2 915.917   1
  -3  -3   9 5363.56 570.721   1
  -3  -3   8 7257.43 633.153   1
  -3  -3   7 8336.50 650.855   1
  -3  -3   6 3178.06 388.232   1
  -3  -3   5 1691.17 267.925   1
  -3  -3   4 6463.52 501.943   1
  -3  -3   3 37095.8 613.506   2
  -3  -3   3 41421.8 1246.38   1
   3   3  -2 7181.37 240.323   2
  -3  -3   2 6992.41 240.402   2
  -3  -3   2 7005.75 467.919   1
  -3  -3   1 222257. 3519.88   1
   3   3  -1 223582. 2927.55   2
  -3  -3   1 229278. 2931.58   2
   3   3  -1 226509. 3627.07   1
  -3  -3   0 49593.4 1223.66   1
  -3  -3   0 47531.5 935.188   2
   3   3   0 49087.9 1282.28   1
   3   3   0 49809.1 947.940   2
   3   3   1 98938.0 1919.23   1
   3   3   1 96945.3 1619.16   2
  -3  -3  -1 98677.5 1596.80   2
  -3  -3  -1 94069.4 1813.59   1
   3   3   2 103919. 1798.19   2
  -3  -3  -2 105177. 1756.94   2
   3   3   2 107513. 1992.25   1
  -3  -3  -3 30465.5 821.884   2
   3   3   3 29935.3 847.610   2
   3   3   3 30514.7 751.443   3
   3   3   3 29868.5 911.502   1
  -3  -3  -4 252624. 3512.51   3
   3   3   4 241309. 3292.23   3
   3   3   4 245933. 3667.51   2
  -3  -3  -4 250121. 3569.04   2
  -3  -3  -5 3794.71 272.584   3
  -3  -3  -5 3855.92 303.033   2
   3   3   5 3776.08 234.989   3
  -3  -3  -6 53582.4 1229.70   3
  -3  -3  -6 53258.3 1308.69   2
   3   3   6 52347.3 1085.32   3
   3   3   7 5618.25 321.217   3
  -3  -3  -7 5540.52 401.629   2
  -3  -3  -7 5360.11 368.477   3
   3   3   8 2791.53 250.854   3
  -3  -3  -8 2777.75 292.490   2
  -3  -3  -9 4052.19 379.127   2
   3   3   9 3899.20 313.776   3
   3   3  10 6428.56 442.500   3
  -3  -3 -10 5844.27 475.544   2
   3   3  11 13032.4 696.475   1
  -3  -3 -11 11978.7 709.462   2
   3   3  11 12386.9 666.749   3
   3   3  12 4015.84 412.102   1
   3   3  12 4174.65 410.156   3
   3   3  13 18369.2 943.571   1
   3   3  13 18746.9 939.407   3
   3   3  14-107.242 141.178   1
   3   3  15 1999.93 355.455   1
   3   3  16 156.833 139.651   1
   3   3  17 1044.48 281.798   1
  -3  -4  13 175.748 170.916   1
  -3  -4  12 818.249 267.907   1
  -3  -4  11 49.7730 164.901   1
  -3  -4  10 208.328 148.682   1
  -3  -4   9-39.3112 130.323   1
  -3  -4   8 1515.31 304.011   1
  -3  -4   7-11.8474 109.646   1
  -3  -4   6 268.410 126.443   1
  -3  -4   5 2214.90 107.377   2
  -3  -4   5 2997.36 369.793   1
  -3  -4   4 83.6422 102.045   1
  -3  -4   4 9.96212 17.0153   2
  -3  -4   3 1588.54 258.259   1
  -3  -4   3 1466.52 115.966   2
  -3  -4   2 5368.08 251.862   2
   3   4  -2 5639.69 259.710   2
  -3  -4   2 5467.95 444.810   1
   3   4  -1 438.120 75.7171   2
  -3  -4   1 585.607 89.7131   2
  -3  -4   1 522.020 132.028   1
   3   4   0-2.43595 33.0817   2
  -3  -4   0-51.2256 76.1165   1
  -3  -4   0 65.4159 47.8805   2
  -3  -4  -1 48.5840 61.5441   2
  -3  -4  -1-1.45162 80.7632   1
   3   4   1 72.1916 79.0857   1
   3   4   1 57.5581 43.3960   2
   3   4   2 1891.77 250.432   1
   3   4   2 2067.89 205.295   2
  -3  -4  -2 1667.48 181.761   2
   3   4   3 382.150 112.236   1
   3   4   3 365.374 80.4929   3
   3   4   3 297.590 88.8939   2
  -3  -4  -3 334.323 95.2938   2
   3   4   4 1538.21 141.757   3
  -3  -4  -4 1272.12 180.382   2
  -3  -4  -5 255.135 94.2851   2
  -3  -4  -5 252.688 75.1945   3
   3   4   5 203.567 53.8937   3
  -3  -4  -6 58139.8 1249.30   3
  -3  -4  -6 58162.3 1414.07   2
   3   4   6 61327.2 1115.28   3
  -3  -4  -7 272.981 81.1832   3
   3   4   7 529.426 98.4849   3
  -3  -4  -7 346.556 110.064   2
  -3  -4  -8 53875.2 1451.67   2
   3   4   8 54634.7 1174.42   3
  -3  -4  -8 52267.4 1280.72   3
   3   4   9 2143.70 221.724   3
  -3  -4  -9 2316.58 283.132   2
  -3  -4 -10 8226.59 569.839   2
   3   4  10 8967.11 499.899   3
   3   4  11 6769.20 467.353   3
  -3  -4 -11 6810.45 529.932   2
  -3  -4 -12-53.5395 91.6873   2
   3   4  12-25.0878 93.2907   3
   3   4  12-40.8300 107.108   1
  -3  -4 -13 3131.09 400.894   2
   3   4  13 3148.81 394.975   1
   3   4  14 993.411 261.296   1
   3   4  15 4281.79 502.712   1
   3   4  16 2175.65 389.075   1
   3   4  17 1389.27 315.861   1
   3   4  18-116.971 91.3078   1
  -3  -5  13 1255.10 362.759   1
  -3  -5  12 7559.00 822.071   1
  -3  -5  11 98.2397 136.061   1
  -3  -5  10 2241.39 417.955   1
  -3  -5   9 625.102 209.136   1
  -3  -5   8-4.34136 96.9724   1
  -3  -5   7 247.189 115.622   1
  -3  -5   6 265.745 156.865   1
  -3  -5   6 299.586 49.7213   2
  -3  -5   5 287.701 51.0687   2
  -3  -5   5 372.733 138.719   1
  -3  -5   4-14.0010 80.6846   1
  -3  -5   4 51.6840 22.3779   2
  -3  -5   3 189.014 133.799   1
  -3  -5   3 360.882 73.0028   2
  -3  -5   2 1340.92 244.308   1
  -3  -5   2 1365.56 143.515   2
   3   5  -1 1451.87 164.942   2
  -3  -5   1 1602.96 253.701   1
  -3  -5   1 1564.76 156.477   2
  -3  -5   0 692.345 160.143   1
   3   5   0 820.271 129.665   2
  -3  -5   0 676.204 118.840   2
   3   5   1 6901.96 388.849   2
  -3  -5  -1 7425.36 391.477   2
  -3  -5  -1 7145.75 499.386   1
  -3  -5  -2 3427.58 277.848   2
  -3  -5  -3 3880.14 312.071   2
   3   5   4 2549.26 177.415   3
  -3  -5  -4 2659.29 264.636   2
  -3  -5  -5 19365.2 761.271   2
   3   5   5 19104.1 477.377   3
  -3  -5  -6 11.1150 32.7506   3
  -3  -5  -6 28.3796 77.4772   2
   3   5   6-57.1270 32.3239   3
  -3  -5  -7 941.240 189.282   2
  -3  -5  -7 815.723 126.056   3
   3   5   7 920.712 107.821   3
  -3  -5  -8 1410.83 218.179   2
   3   5   8 1651.76 162.681   3
  -3  -5  -8 1476.34 180.716   3
  -3  -5  -9 1566.30 249.767   2
  -3  -5  -9 1432.20 198.521   3
   3   5   9 1536.08 179.487   3
  -3  -5 -10 10859.7 669.822   2
   3   5  10 11809.0 546.180   3
  -3  -5 -11 7531.55 579.886   2
   3   5  11 7596.00 476.301   3
  -3  -5 -12 17783.8 924.233   2
   3   5  13 3815.29 425.302   1
  -3  -5 -13 3851.96 445.290   2
  -3  -5 -14 962.895 229.125   2
   3   5  14 1351.00 274.330   1
   3   5  15 334.580 131.522   1
  -3  -5 -15 568.584 188.707   2
   3   5  16 483.827 195.210   1
   3   5  17 164.057 126.669   1
  -3  -6  12 223.380 179.835   1
  -3  -6  11 1760.12 395.271   1
  -3  -6  10-48.0101 117.750   1
  -3  -6   9 2284.24 420.038   1
  -3  -6   8 886.691 255.194   1
  -3  -6   7-142.271 146.455   1
  -3  -6   6 2976.33 200.860   2
  -3  -6   6 3535.92 458.651   1
  -3  -6   5 9928.60 754.538   1
  -3  -6   5 10332.7 407.577   2
  -3  -6   4 2480.85 356.019   1
  -3  -6   4 1976.55 182.719   2
  -3  -6   3 18952.2 971.945   1
  -3  -6   3 18664.7 611.463   2
  -3  -6   2 3557.98 401.432   1
  -3  -6   2 3539.15 264.092   2
  -3  -6   1 41811.5 1032.50   2
  -3  -6   1 41713.4 1400.80   1
  -3  -6   0 845.204 196.334   1
  -3  -6   0 800.873 143.183   2
  -3  -6  -1 69649.8 1504.70   2
  -3  -6  -1 69751.9 1835.95   1
  -3  -6  -2 7899.23 456.836   2
  -3  -6  -3 4928.22 370.724   2
  -3  -6  -4 399.365 111.647   2
   3   6   4 546.332 81.4731   3
   3   6   5 13029.5 342.296   3
  -3  -6  -5 13149.9 651.194   2
   3   6   6 2468.00 136.622   3
  -3  -6  -6 2539.97 292.832   2
  -3  -6  -7 1543.07 238.481   2
   3   6   7 1538.22 122.051   3
  -3  -6  -7 1375.18 154.609   3
  -3  -6  -8 34572.2 1181.85   2
   3   6   8 34378.7 759.475   3
  -3  -6  -8 30096.4 847.022   3
  -3  -6  -9 135.664 53.9265   3
  -3  -6  -9 407.774 151.671   2
   3   6   9 221.823 86.9134   3
  -3  -6 -10 16566.7 844.483   2
  -3  -6 -11-205.131 123.645   2
  -3  -6 -12 1148.37 250.596   2
  -3  -6 -13 158.667 99.3543   2
  -3  -6 -14 168.100 96.4164   2
  -3  -6 -15 641.420 205.762   2
   3   6  15 652.600 236.409   1
   3   6  16-184.299 167.180   1
  -3  -6 -16 189.410 152.140   2
   3   6  17 4062.64 539.914   1
  -3  -7  11 134.990 155.082   1
  -3  -7  10 5600.38 691.509   1
  -3  -7   9 175.130 120.928   1
  -3  -7   8 1154.58 307.292   1
  -3  -7   7 135.805 121.485   1
  -3  -7   6 466.238 206.545   1
  -3  -7   5-5.30483 81.5623   1
  -3  -7   5 12.2417 39.9535   2
  -3  -7   4 279.239 84.7830   2
  -3  -7   4 82.2866 96.9626   1
  -3  -7   3 3467.76 433.674   1
  -3  -7   3 4054.24 302.770   2
  -3  -7   2 371.995 164.231   1
  -3  -7   2 479.365 108.887   2
  -3  -7   1 47060.7 1193.64   2
  -3  -7   1 43959.3 1533.94   1
  -3  -7   0 165.576 61.6261   2
  -3  -7   0 252.696 134.175   1
  -3  -7  -1 170572. 2851.80   2
   3   7   1 164506. 2646.16   3
  -3  -7  -2 7293.58 467.404   2
   3   7   2 7200.32 354.524   3
  -3  -7  -3 1089.73 189.476   2
   3   7   3 1167.03 122.111   3
  -3  -7  -4 2381.05 280.002   2
   3   7   4 1878.19 130.509   3
   3   7   4 1516.87 141.905   3
  -3  -7  -5 2626.74 308.313   2
  -3  -7  -6 4513.78 406.990   2
  -3  -7  -7 5627.47 475.170   2
  -3  -7  -8 5289.75 473.026   2
  -3  -7  -9 8689.30 616.338   2
  -3  -7 -10 584.484 159.181   2
  -3  -7 -11 157.602 140.189   2
  -3  -7 -12 126.146 96.3015   2
  -3  -7 -13 85.5787 76.9693   2
  -3  -7 -14 684.875 207.874   2
  -3  -7 -15 253.366 149.729   2
   3   7  16 206.152 151.086   1
  -3  -7 -16 579.975 216.800   2
   3   7  17 3179.45 501.805   1
  -3  -8  10 879.155 304.498   1
  -3  -8   9 277.195 176.071   1
  -3  -8   8 5010.67 632.827   1
  -3  -8   7-18.9575 133.486   1
  -3  -8   6 725.490 236.792   1
  -3  -8   5 120.573 86.1055   1
  -3  -8   4 2825.40 277.196   2
  -3  -8   4 3135.30 437.851   1
  -3  -8   3 12314.3 603.301   2
  -3  -8   3 13916.6 919.266   1
  -3  -8   2 1271.01 281.007   1
  -3  -8   2 1358.28 191.988   2
  -3  -8   1 545.691 130.804   2
  -3  -8   1 281.997 127.511   1
  -3  -8   0 1171.55 195.954   2
  -3  -8  -1 20005.0 827.134   2
  -3  -8  -2 327.552 125.774   2
   3   8   2 265.987 75.5472   3
   3   8   3 6136.99 293.126   3
  -3  -8  -3 6127.61 472.780   2
   3   8   4 4787.04 203.768   3
  -3  -8  -4 4615.74 420.117   2
  -3  -8  -5 1320.33 229.877   2
  -3  -8  -6 2224.08 301.843   2
  -3  -8  -7 277.029 134.692   2
  -3  -8  -8 21949.9 1018.41   2
  -3  -8  -9 90.7174 67.2116   2
  -3  -8 -10 3038.34 383.384   2
  -3  -8 -11-65.8183 128.482   2
  -3  -8 -12 9.22149 93.0461   2
  -3  -8 -13 164.599 106.625   2
  -3  -8 -14 1556.75 327.864   2
  -3  -8 -15 99.1901 81.0304   2
  -3  -8 -16 293.172 170.815   2
   3   8  16 412.666 158.274   1
  -3  -8 -17 1312.24 319.028   2
  -3  -9   9 807.125 294.417   1
  -3  -9   8 37.3442 101.479   1
  -3  -9   7 41.7364 86.5509   1
  -3  -9   6 3974.91 560.204   1
  -3  -9   5 727.826 237.829   1
  -3  -9   4 1642.03 333.559   1
  -3  -9   4 1773.53 238.261   2
  -3  -9   3 3099.76 320.820   2
  -3  -9   3 2574.61 407.899   1
  -3  -9   2 64.1191 53.5976   2
  -3  -9   2-153.298 174.683   1
  -3  -9   1 1683.72 314.660   1
  -3  -9   1 1834.88 253.463   2
  -3  -9   0 609.426 168.626   2
  -3  -9  -1 23427.1 962.311   2
  -3  -9  -2 331.271 131.889   2
   3   9   2 245.116 66.3809   3
   3   9   3 1230.42 138.728   3
  -3  -9  -3 1646.37 263.822   2
   3   9   4 2939.07 168.280   3
  -3  -9  -4 2765.50 343.914   2
  -3  -9  -5 34501.4 1267.77   2
  -3  -9  -6 3428.37 407.488   2
  -3  -9  -7 63.2931 81.9762   2
  -3  -9  -8 11527.4 756.844   2
  -3  -9  -9 2960.02 400.401   2
  -3  -9 -10 4431.13 491.416   2
  -3  -9 -11 2328.65 363.979   2
  -3  -9 -12 1023.16 253.571   2
  -3  -9 -13 56.0658 71.3109   2
  -3  -9 -14 1991.52 374.547   2
  -3  -9 -15 445.486 192.277   2
  -3  -9 -16 356.358 172.424   2
  -3  -9 -17-142.309 75.3207   2
  -3 -10   8 605.641 245.287   1
  -3 -10   7 22.9311 107.954   1
  -3 -10   6 9019.89 862.053   1
  -3 -10   5 4107.40 566.177   1
  -3 -10   4 5719.52 650.214   1
  -3 -10   3 64.2635 103.561   1
  -3 -10   3 94.0801 80.5157   2
  -3 -10   2 6444.90 501.994   2
  -3 -10   1 33906.0 1222.49   2
  -3 -10   0 3553.43 388.929   2
  -3 -10  -1 7.26916 90.3554   2
  -3 -10  -2 95.7504 72.8478   2
  -3 -10  -3 58488.1 1731.24   2
  -3 -10  -4 5552.17 508.739   2
  -3 -10  -5 11921.4 764.658   2
  -3 -10  -6 4459.52 474.085   2
  -3 -10  -7 358.786 144.134   2
  -3 -10  -8 13152.3 848.499   2
  -3 -10  -9 2275.76 365.327   2
  -3 -10 -10 1051.89 253.923   2
  -3 -10 -11 49.3949 87.6578   2
  -3 -10 -12 1426.28 300.631   2
  -3 -10 -13 1667.99 342.801   2
  -3 -10 -14-159.887 119.838   2
  -3 -10 -15 741.568 241.634   2
  -3 -10 -16 76.1131 100.097   2
  -3 -11   7 48.7778 154.872   1
  -3 -11   6 748.830 258.385   1
  -3 -11   5 1012.62 283.232   1
  -3 -11   4-161.854 170.814   1
  -3 -11   2 2240.59 316.252   2
  -3 -11   1 2807.78 360.179   2
  -3 -11   0 2859.30 360.813   2
  -3 -11  -1-20.4263 68.3357   2
  -3 -11  -2 533.500 166.012   2
  -3 -11  -3 34297.3 1353.30   2
  -3 -11  -4 2174.54 338.280   2
  -3 -11  -5 403.120 184.720   2
  -3 -11  -6 258.849 145.980   2
  -3 -11  -7 44.4406 107.977   2
  -3 -11  -8 2428.43 375.924   2
  -3 -11  -9 540.957 182.354   2
  -3 -11 -10 7848.29 709.932   2
  -3 -11 -11 1247.16 302.137   2
  -3 -11 -12 314.009 178.253   2
  -3 -11 -13 308.856 153.049   2
  -3 -11 -14 179.871 119.299   2
  -3 -12   2 409.067 146.666   2
  -3 -12   1 2017.44 321.727   2
  -3 -12   0 624.482 191.582   2
  -3 -12  -1 104.817 118.327   2
  -3 -12  -2-21.6306 93.5725   2
  -3 -12  -3 1720.45 308.721   2
  -3 -12  -4 900.336 222.862   2
  -3 -12  -5 1907.49 333.213   2
  -3 -12  -6 298.515 165.770   2
  -3 -12  -7 2242.98 375.201   2
  -3 -12  -8 1072.32 263.749   2
  -3 -12  -9 1016.33 269.424   2
  -3 -12 -10 3379.94 482.593   2
  -3 -12 -11 5433.77 624.777   2
  -3 -12 -12 127.414 160.186   2
  -3 -12 -13-159.640 150.349   2
  -3 -13   1 1630.70 310.392   2
  -3 -13   0 136.515 112.375   2
  -3 -13  -1 2617.86 392.696   2
  -3 -13  -2 13.3813 114.501   2
  -3 -13  -3 1561.94 334.091   2
  -3 -13  -4 906.050 226.492   2
  -3 -13  -5 4399.55 538.018   2
  -3 -13  -6 1663.70 335.711   2
  -3 -13  -7 6524.93 672.836   2
  -3 -13  -8 1058.93 264.982   2
  -3 -13  -9-171.875 137.969   2
  -3 -13 -10 3.88566 100.624   2
  -3 -13 -11 8224.37 797.900   2
  -3 -14   0 16.7444 110.560   2
  -3 -14  -1 816.588 241.242   2
  -3 -14  -2 1040.54 254.545   2
  -3 -14  -3 178.274 93.0355   2
  -3 -14  -4-110.476 142.818   2
  -3 -14  -5 1417.15 328.246   2
  -3 -14  -6-76.1789 149.113   2
  -3 -14  -7 246.193 171.643   2
  -3 -14  -8-32.7394 127.448   2
  -3 -15  -1 304.096 192.125   2
  -3 -15  -2 297.825 161.355   2
   4 -12  -6 1972.86 382.480   2
   4 -12  -5 8179.91 769.654   2
   4 -12  -4 180.750 153.439   2
   4 -12  -3 899.882 257.162   2
   4 -12  -2 258.938 134.848   2
   4 -12  -1 248.633 127.372   2
   4 -12   0 2040.37 386.504   2
   4 -12   1 1030.99 295.168   2
   4 -11 -10 1278.62 311.544   2
   4 -11  -9 378.592 177.715   2
   4 -11  -8 1121.61 277.260   2
   4 -11  -7 2198.45 379.474   2
   4 -11  -6 890.274 243.783   2
   4 -11  -5 5445.41 604.563   2
   4 -11  -4 126.531 136.930   2
   4 -11  -3 694.125 201.534   2
   4 -11  -2 3100.31 445.824   2
   4 -11  -1 6508.71 655.067   2
   4 -11   0 1224.82 298.150   2
   4 -11   1 70.2944 105.565   2
   4 -11   2 285.501 173.420   2
   4 -11   3 80.7673 86.7446   2
   4 -11   4 358.395 142.916   2
   4 -11   5 114.820 142.143   2
   4 -11   6 164.086 140.731   2
   4 -11   6 231.002 148.613   3
   4 -10 -12 352.916 138.461   2
   4 -10 -11 1645.21 351.949   2
   4 -10 -10-86.0466 131.789   2
   4 -10  -9 62.8092 83.9543   2
   4 -10  -8 227.219 129.294   2
   4 -10  -7 2032.80 357.349   2
   4 -10  -6 634.207 217.626   2
   4 -10  -5 6345.90 617.711   2
   4 -10  -4 2131.64 346.766   2
   4 -10  -3 369.358 152.324   2
   4 -10  -2 529.508 173.957   2
   4 -10  -1 6806.89 621.684   2
   4 -10   0 263.025 176.536   2
   4 -10   1 56.2187 73.1299   3
   4 -10   1-128.479 138.295   2
   4 -10   2 1542.13 306.673   2
   4 -10   2 1426.64 245.687   3
   4 -10   3 3333.02 447.734   2
   4 -10   3 3118.66 384.543   3
   4 -10   4 5468.93 532.441   3
   4 -10   4 6247.08 622.829   2
   4 -10   5 1140.80 252.498   2
   4 -10   5 1104.11 254.104   3
   4 -10   6 1854.79 343.240   3
   4 -10   6 2306.39 384.670   2
   4 -10   7 663.772 211.431   2
   4 -10   7 623.796 189.186   3
  -4   9  12 820.588 277.435   1
   4  -9 -12 774.963 244.158   2
  -4   9  11 1546.38 375.347   1
   4  -9 -11 1464.48 305.859   2
   4  -9 -10 1729.14 330.015   2
   4  -9  -9 996.409 253.158   2
   4  -9  -8 630.770 190.212   2
   4  -9  -7 761.946 217.870   2
   4  -9  -6 3272.33 425.243   2
   4  -9  -5 340.911 136.375   2
   4  -9  -4 25.9673 104.385   2
   4  -9  -3 1299.94 274.796   2
   4  -9  -2 4.19589 56.4524   3
   4  -9  -2 13.1192 78.0406   2
   4  -9  -1 2318.01 264.504   3
   4  -9  -1 2286.28 336.421   2
   4  -9   0 1230.65 203.095   3
   4  -9   0 1151.84 256.480   2
   4  -9   1-52.8430 61.6000   3
   4  -9   1 45.3737 96.9350   2
   4  -9   2 487.006 152.321   3
   4  -9   2 591.722 185.947   2
   4  -9   3 1485.63 285.907   2
   4  -9   3 1690.38 272.262   3
   4  -9   4-291.764 186.833   2
   4  -9   4-51.7392 77.5457   3
   4  -9   5 233.125 126.205   2
   4  -9   5-64.5775 85.7416   3
   4  -9   6 2084.59 344.047   3
   4  -9   6 2583.56 376.669   2
   4  -9   7 962.408 235.058   2
   4  -9   7 835.223 250.119   3
   4  -9   8 34.9667 131.808   3
   4  -9   8 178.881 108.533   2
  -4   8  12 1039.36 341.731   1
   4  -8 -12 925.344 247.938   2
   4  -8 -11 416.458 169.768   2
  -4   8  11 222.571 144.210   1
  -4   8  10-14.6741 154.679   1
   4  -8 -10 100.487 88.7822   2
   4  -8  -9 867.897 250.734   2
   4  -8  -8 566.367 175.182   2
   4  -8  -7 2419.06 348.412   2
   4  -8  -6 16152.3 896.912   2
   4  -8  -5 1496.21 194.728   3
   4  -8  -5 1541.14 282.264   2
   4  -8  -4 3402.94 291.670   3
   4  -8  -4 3662.29 409.232   2
   4  -8  -3 5111.21 496.517   2
   4  -8  -3 5041.15 363.415   3
   4  -8  -2 9528.82 669.158   2
   4  -8  -2 8534.30 489.625   3
   4  -8  -1 22867.5 1046.20   2
   4  -8  -1 19975.1 783.542   3
   4  -8   0 267.635 91.8683   3
   4  -8   0 205.068 115.079   2
   4  -8   1 527.882 122.846   3
   4  -8   1 986.367 249.065   2
   4  -8   2 94.5965 139.975   2
   4  -8   2-31.9772 77.8025   3
   4  -8   3 10631.9 712.446   2
   4  -8   3 9599.43 617.728   3
   4  -8   4 1268.34 236.228   3
   4  -8   5 1675.79 283.946   3
   4  -8   6 487.202 192.435   3
   4  -8   7 763.465 200.026   3
   4  -8   8 5002.23 542.502   3
   4  -8   9 2234.71 389.466   3
  -4   7  13 184.381 191.203   1
   4  -7 -12 1000.70 248.393   2
  -4   7  12 1391.93 356.884   1
  -4   7  11 183.032 129.598   1
   4  -7 -11 157.304 74.5810   2
   4  -7 -10 616.886 190.750   2
  -4   7  10 545.010 201.437   1
   4  -7  -9-44.8833 96.0832   2
  -4   7   9-11.2522 126.643   1
   4  -7  -8 103.898 81.3679   2
   4  -7  -7 10964.5 705.622   2
   4  -7  -7 11412.4 676.971   3
   4  -7  -6 4156.94 428.710   2
   4  -7  -6 3540.18 347.475   3
   4  -7  -5 505.825 130.594   3
   4  -7  -5 353.544 122.222   2
   4  -7  -4 5178.45 462.286   2
   4  -7  -4 5224.10 381.810   3
   4  -7  -3 3537.30 381.386   2
   4  -7  -3 3569.63 306.785   3
   4  -7  -2 5064.08 455.686   2
   4  -7  -2 4016.75 326.568   3
   4  -7  -1 1119.79 178.379   3
   4  -7  -1 1345.79 239.246   2
   4  -7   0 1331.75 201.893   3
   4  -7   0 1712.55 265.103   2
   4  -7   1 5925.69 431.338   3
   4  -7   2 1494.56 225.563   3
   4  -7   3 28223.9 1047.84   3
   4  -7   4 76.0785 79.3398   3
   4  -7   5 257.222 129.803   3
   4  -7   6 153.477 92.2874   3
   4  -7   7 1064.20 242.863   3
   4  -7   8 334.972 153.346   3
   4  -7   9 550.503 232.581   3
   4  -7  10 328.874 197.939   3
  -4   6  13 389.384 222.762   1
  -4   6  12 3726.91 539.049   1
  -4   6  11 8638.12 781.429   1
   4  -6 -11 8790.10 658.020   2
  -4   6  10 182.870 165.790   1
   4  -6 -10 45.1513 71.9761   2
   4  -6  -9 3371.81 387.564   2
  -4   6   9 3543.45 467.109   1
  -4   6   8 1796.96 329.871   1
   4  -6  -8 2107.85 301.424   2
   4  -6  -7 441.728 139.361   2
   4  -6  -7 499.075 161.071   3
   4  -6  -6 4208.51 403.653   2
   4  -6  -6 4307.30 414.539   3
   4  -6  -5 1820.81 255.465   3
   4  -6  -5 2077.70 269.826   2
   4  -6  -4 19699.7 802.960   3
   4  -6  -4 18909.8 854.262   2
   4  -6  -3 7785.68 477.485   3
   4  -6  -3 7843.04 530.855   2
   4  -6  -2-14.7194 53.4272   3
   4  -6  -2-43.6351 87.7931   2
   4  -6  -1 364.013 106.975   3
   4  -6  -1 248.237 112.158   2
   4  -6   0 102.798 62.3654   3
   4  -6   1 3074.18 300.217   3
   4  -6   2 1194.93 197.873   3
  -4   6  -3 52027.2 1462.88   1
   4  -6   3 53305.1 1460.36   3
   4  -6   4 4702.24 416.356   3
   4  -6   5 1681.40 250.652   3
   4  -6   6 1041.98 223.012   3
   4  -6   7 172.885 104.696   3
   4  -6   8 21.6929 97.0441   3
   4  -6   9 145.550 108.870   3
   4  -6  10 149.855 111.690   3
   4  -6  11 166.427 132.796   3
  -4   5  14 6639.34 775.879   1
  -4   5  13 460.819 244.560   1
  -4   5  12 305.387 157.555   1
  -4   5  11 269.631 186.577   1
   4  -5 -11 422.442 144.024   2
  -4   5  10 7678.58 685.958   1
   4  -5 -10 8067.40 576.606   2
  -4   5   9 15230.6 923.949   1
   4  -5  -9 15351.3 779.288   2
  -4   5   8 4470.43 479.392   1
   4  -5  -8 3288.26 349.338   2
  -4   5   7 10595.5 705.163   1
   4  -5  -7 8527.21 558.393   2
   4  -5  -6 6083.85 454.939   2
   4  -5  -5 4022.94 359.025   2
   4  -5  -5 3785.98 391.614   3
   4  -5  -4 15722.8 728.802   2
   4  -5  -4 15729.8 755.183   3
   4  -5  -3 165.286 74.8644   3
   4  -5  -3 221.842 93.4020   2
   4  -5  -2 484.024 126.067   3
   4  -5  -2 334.599 111.353   2
   4  -5  -1 9188.63 500.884   3
   4  -5   0 298.018 90.1631   3
   4  -5   1 119.983 72.3658   3
  -4   5  -1 196.836 85.0266   1
   4  -5   2 29651.5 979.408   3
  -4   5  -2 30619.4 992.784   1
  -4   5  -3 10144.9 531.726   1
   4  -5   3 10446.7 573.313   3
   4  -5   4 677.609 161.365   3
  -4   5  -4 818.120 148.653   1
  -4   5  -5 9668.86 503.937   1
   4  -5   5 11452.3 644.458   3
   4  -5   6 10197.1 649.471   3
   4  -5   7 6825.19 549.622   3
   4  -5   7 6334.30 430.914   1
   4  -5   8-91.9149 110.187   3
   4  -5   9 1787.10 313.558   3
   4  -5  10-117.528 160.815   3
   4  -5  11-84.8202 140.423   3
   4  -5  12 3720.69 511.464   3
  -4   4  14-41.6219 163.745   1
  -4   4  13 524.434 202.773   1
  -4   4  12 446.500 210.146   1
  -4   4  11 115.431 140.015   1
  -4   4  10 14132.3 927.213   1
   4  -4 -10 13364.5 700.606   2
  -4   4   9 22000.1 1102.88   1
   4  -4  -9 22079.4 881.212   2
  -4   4   8 3900.83 437.545   1
   4  -4  -8 3128.83 314.727   2
  -4   4   7 3426.44 406.892   1
   4  -4  -7 3207.02 312.561   2
  -4   4   6 39671.7 1295.20   1
   4  -4  -6 39285.1 1145.92   2
   4  -4  -5 5343.14 388.519   2
   4  -4  -4 6785.98 438.612   2
   4  -4  -4 6344.82 495.796   3
   4  -4  -3 3243.38 301.855   2
   4  -4  -3 2824.63 310.187   3
   4  -4  -2 118.431 56.8786   3
   4  -4  -1 40787.2 1136.84   3
   4  -4   0 798.620 161.690   3
   4  -4   1 62374.5 1438.79   3
   4  -4   2 82915.0 1753.78   3
  -4   4  -2 85607.4 1623.61   1
  -4   4  -3 100247. 1759.97   1
   4  -4   3 100519. 2014.65   3
  -4   4  -4 2832.60 223.263   1
   4  -4   4 3253.62 321.388   3
   4  -4   5 3485.05 342.523   3
  -4   4  -5 2895.78 226.593   1
  -4   4  -6 1691.38 186.503   1
   4  -4   6 2286.98 221.474   1
   4  -4   6 2247.80 287.811   3
   4  -4   7-79.3200 76.6295   1
   4  -4   7 72.2576 114.254   3
   4  -4   8 1874.15 235.966   1
   4  -4   8 1538.35 268.915   3
   4  -4   9 21557.6 869.535   1
   4  -4   9 21272.7 1035.56   3
   4  -4  10 12165.0 806.844   3
   4  -4  11 374.112 171.075   3
   4  -4  12 1066.45 279.638   3
   4  -4  13-105.713 123.994   3
  -4   3  14 3162.56 516.136   1
  -4   3  13 1699.79 375.132   1
  -4   3  12 437.712 203.675   1
  -4   3  11 1655.95 324.926   1
  -4   3  10 15845.7 988.214   1
   4  -3 -10 14826.6 690.973   2
  -4   3   9 2164.66 341.437   1
   4  -3  -9 2049.68 239.146   2
  -4   3   8 433.670 176.115   1
   4  -3  -8 413.428 101.242   2
  -4   3   7 16209.2 842.133   1
   4  -3  -7 16027.5 658.305   2
  -4   3   6 4566.75 412.524   1
   4  -3  -6 4280.34 326.631   2
  -4   3   5 4873.99 404.356   1
   4  -3  -5 4590.01 330.882   2
  -4   3   4 13066.6 621.029   1
   4  -3  -4 12280.9 542.131   2
   4  -3  -3 259.052 110.378   2
   4  -3  -2 660.783 140.939   3
   4  -3  -1 8398.43 498.543   3
   4  -3   0 22101.5 785.534   3
   4  -3   1 411.047 110.224   3
   4  -3   2 16659.0 672.682   3
  -4   3  -2 17721.7 523.610   1
  -4   3  -3 100733. 1551.93   1
   4  -3   3 103370. 1998.95   3
  -4   3  -4 15204.8 431.774   1
   4  -3   4 16547.6 695.947   3
  -4   3  -5 89701.3 1438.96   1
   4  -3   5 92919.4 1955.91   3
   4  -3   6 3951.92 265.125   1
   4  -3   6 3498.25 346.540   3
  -4   3  -6 3230.35 216.763   1
   4  -3   7 923.800 141.815   1
  -4   3  -7 820.934 122.572   1
   4  -3   7 890.952 178.674   3
   4  -3   8 569.858 134.393   1
   4  -3   8 433.873 152.671   3
   4  -3   9 17441.1 753.977   1
   4  -3   9 17521.3 896.451   3
   4  -3  10 2358.71 293.794   1
   4  -3  10 2389.77 354.075   3
   4  -3  11 5285.90 549.193   3
   4  -3  12 784.568 228.572   3
   4  -3  13 1671.57 344.279   3
   4  -3  14 7770.08 755.450   3
  -4   2  14-153.214 153.720   1
  -4   2  13 106.193 112.624   1
  -4   2  12 130.951 109.176   1
  -4   2  11 2180.70 381.999   1
  -4   2  10 344.474 160.474   1
  -4   2   9 2111.68 336.172   1
   4  -2  -9 2187.02 227.034   2
  -4   2   8 5284.72 502.874   1
   4  -2  -8 6306.32 376.750   2
  -4   2   7 612.172 179.949   1
   4  -2  -7 1199.01 162.569   2
   4  -2  -6 8957.81 429.230   2
  -4   2   6 8591.91 574.111   1
   4  -2  -5 29510.2 809.329   2
  -4   2   5 28380.2 1011.37   1
  -4   2   4 43959.7 1209.43   1
   4  -2  -4 45109.7 1045.19   2
  -4   2   3 805.998 137.645   1
  -4   2   2 416.359 106.349   1
  -4   2   1 237.129 91.1037   1
   4  -2  -1 128.388 63.4144   3
  -4   2   0 35401.1 766.807   1
   4  -2   0 35467.0 1039.31   3
   4  -2   1 61601.1 1409.31   3
   4  -2   2 53118.8 1246.89   3
  -4   2  -2 50108.9 837.169   1
   4  -2   3 37140.6 1039.04   3
   4  -2   4 8027.03 462.456   3
   4  -2   5 6232.83 427.286   3
   4  -2   5 6230.30 255.984   1
   4  -2   6 3882.08 347.217   3
   4  -2   6 4182.00 245.037   1
   4  -2   7-18.2682 84.7387   3
   4  -2   7-19.3534 48.1014   1
   4  -2   8 370.405 101.930   1
   4  -2   8 530.791 148.191   3
   4  -2   9 10559.1 556.776   1
   4  -2   9 11997.2 701.831   3
   4  -2  10-27.8715 94.5943   3
   4  -2  10-15.3592 66.9988   1
   4  -2  11 691.964 166.539   1
   4  -2  11 416.427 153.089   3
   4  -2  12 2421.27 364.177   3
   4  -2  13 4658.32 544.959   3
   4  -2  14 335.798 156.218   3
  -4   1  14 1982.76 435.931   1
  -4   1  13 1680.97 378.625   1
  -4   1  12 396.970 147.957   1
  -4   1  11 5671.92 612.048   1
  -4   1  10 126.029 135.132   1
  -4   1   9 4108.69 471.426   1
   4  -1  -9 4044.74 273.040   2
  -4   1   8 2003.94 327.873   1
   4  -1  -8 2150.40 189.603   2
  -4   1   7 7390.88 566.893   1
   4  -1  -7 6858.43 329.329   2
  -4   1   6 1623.56 260.254   1
   4  -1  -6 1501.72 152.428   2
   4  -1  -5 5338.85 284.817   2
  -4   1   5 5798.34 450.012   1
   4  -1  -4 39704.4 875.606   2
  -4   1   4 38729.0 1139.50   1
  -4   1   3 10068.8 513.171   1
  -4   1   2 58053.0 1261.86   1
  -4   1   1 4023.53 267.138   1
  -4   1   0 61116.4 1107.54   1
   4  -1   0 59464.8 1423.39   3
   4  -1   1 147483. 2556.83   3
  -4   1  -1 156350. 2045.01   1
  -4   1  -1 146140. 2750.42   3
  -4   1  -2 120992. 2355.75   3
   4  -1   2 120082. 2153.74   3
   4  -1   3 18800.7 693.122   3
   4  -1   4 2448.51 246.460   3
   4  -1   5 172728. 2811.90   3
   4  -1   5 167693. 2199.23   1
   4  -1   6 17260.9 498.272   1
   4  -1   6 16933.5 714.203   3
   4  -1   7 45766.0 1279.17   3
   4  -1   7 45308.8 1018.04   1
   4  -1   8 1529.24 235.296   3
   4  -1   8 1294.72 176.243   1
   4  -1   9 5611.03 463.994   3
   4  -1   9 4965.14 372.285   1
   4  -1  10 425.196 142.624   3
   4  -1  10 179.617 74.9478   1
   4  -1  11 159.466 162.083   3
   4  -1  11 156.488 68.8674   1
   4  -1  12-23.7654 68.2758   1
   4  -1  12 256.728 153.053   3
   4  -1  13 134.462 138.458   3
   4  -1  14 1507.88 312.778   3
   4  -1  15 246.932 129.133   3
  -4   0  14 346.189 194.096   1
  -4   0  13 432.444 208.347   1
  -4   0  12 292.156 145.455   1
  -4   0  11 5126.13 589.996   1
  -4   0  10 7106.70 668.023   1
  -4   0   9-39.7227 123.698   1
  -4   0   8 2478.88 363.113   1
   4   0  -8 1772.69 120.551   2
  -4   0   7 2079.17 313.133   1
   4   0  -7 2110.90 139.464   2
   4   0  -6 14380.1 392.966   2
  -4   0   6 14001.1 755.350   1
  -4   0   5 30.3264 101.739   1
   4   0  -5 36.2805 31.8785   2
  -4   0   4 35896.2 1126.76   1
   4   0  -4 38934.6 755.632   2
  -4   0   3 22559.7 811.320   1
   4   0  -2 14468.2 583.116   1
  -4   0   2 14987.9 603.277   1
   4   0  -1 2497.71 211.562   1
  -4   0   1 2248.95 211.022   1
   4   0   0 2460.14 186.027   1
  -4   0   0 2780.11 207.034   1
   4   0   1 14730.8 407.463   1
  -4   0  -1 14672.3 429.866   1
   4   0   1 14420.4 618.619   3
  -4   0  -2 52088.5 1357.39   3
  -4   0  -2 49990.6 816.524   1
   4   0   2 49753.2 773.226   1
   4   0   2 51882.3 1216.89   3
   4   0   3 50103.0 1185.23   3
  -4   0  -3 49830.1 1332.91   3
   4   0   4 978.903 162.341   3
   4   0   5 108.965 38.1782   1
   4   0   5 53.2455 56.3334   3
   4   0   6 396.364 76.7018   1
   4   0   6 349.234 106.535   3
   4   0   7 27661.2 732.097   1
   4   0   7 28650.8 945.232   3
   4   0   8 1001.57 179.154   3
   4   0   8 790.714 132.237   1
   4   0   9 37518.3 1058.73   1
   4   0   9 36603.9 1195.42   3
   4   0  10 197.098 89.7248   1
   4   0  10 190.992 119.775   3
   4   0  11 1051.04 205.588   1
   4   0  11 1054.96 226.793   3
   4   0  12 27.1648 67.5452   1
   4   0  12 63.0708 93.3135   3
   4   0  13 159.850 125.970   1
   4   0  13 55.5464 121.914   3
   4   0  14 671.991 226.134   3
   4   0  15 323.420 178.325   3
  -4  -1  14 1145.88 363.956   1
  -4  -1  13 511.336 246.871   1
  -4  -1  12-62.6220 163.848   1
  -4  -1  11 335.912 151.031   1
  -4  -1  10 3211.88 469.026   1
  -4  -1   9 672.685 194.041   1
  -4  -1   8 2497.87 369.781   1
  -4  -1   7 5581.61 521.130   1
  -4  -1   6 7627.22 573.408   1
  -4  -1   5 10547.0 646.714   1
   4   1  -4 996.274 71.8518   2
  -4  -1   4 1021.43 195.683   1
  -4  -1   3 1316.83 211.947   1
   4   1  -2 3597.10 311.289   1
  -4  -1   2 3989.51 327.714   1
   4   1  -1 6906.26 394.695   1
  -4  -1   1 7760.16 420.356   1
   4   1   0 22206.5 685.850   1
  -4  -1   0 22697.0 692.313   1
   4   1   1 1188.91 167.272   3
  -4  -1  -1 1208.37 134.666   1
   4   1   1 1164.21 134.860   1
  -4  -1  -2 47197.0 927.800   1
   4   1   2 46700.9 912.284   1
   4   1   2 46938.0 1161.43   3
   4   1   3 78830.6 1555.46   3
   4   1   3 73784.5 1568.16   2
   4   1   3 77516.2 1263.57   1
  -4  -1  -3 79842.2 1724.69   3
   4   1   4 53681.2 1218.21   3
  -4  -1  -4 54727.6 1389.04   3
   4   1   5 2525.55 232.339   3
   4   1   6 1202.13 172.881   3
   4   1   7 970.800 164.303   3
   4   1   7 865.258 126.562   1
   4   1   8 625.433 135.832   3
   4   1   8 691.938 121.541   1
   4   1   9 766.045 143.202   1
   4   1   9 1039.22 190.250   3
   4   1  10 1502.83 218.556   1
   4   1  10 1668.15 240.951   3
   4   1  11 124.988 83.9351   1
   4   1  11-156.404 125.557   3
   4   1  12 1320.17 233.375   1
   4   1  12 1261.14 238.854   3
   4   1  13 391.147 158.233   1
   4   1  13 200.038 137.566   3
   4   1  14 3826.54 443.367   1
   4   1  14 4739.09 527.730   3
   4   1  15-20.7089 126.899   3
  -4  -2  13 876.686 283.189   1
  -4  -2  12 2082.38 426.634   1
  -4  -2  11 1484.80 348.307   1
  -4  -2  10 423.843 179.172   1
  -4  -2   9 4340.33 526.893   1
  -4  -2   8 40.9770 113.047   1
  -4  -2   7 13654.0 839.533   1
  -4  -2   6 2491.00 339.080   1
  -4  -2   5 147.605 76.4561   1
  -4  -2   4 319.297 132.859   1
   4   2  -3 6697.70 196.794   2
  -4  -2   3 7280.99 501.852   1
   4   2  -2 3090.82 166.230   2
  -4  -2   2 2812.95 294.173   1
   4   2  -1 2078.41 245.291   1
   4   2  -1 2540.61 177.655   2
  -4  -2   1 2659.07 269.436   1
   4   2   0 128378. 1972.80   2
   4   2   0 127614. 2260.89   1
  -4  -2   0 126238. 2207.99   1
   4   2   1 2639.32 215.582   2
   4   2   1 2546.21 234.295   1
  -4  -2  -1 2523.96 226.261   1
   4   2   2 2643.47 235.243   2
   4   2   2 2961.43 239.850   1
  -4  -2  -2 2526.16 220.911   1
   4   2   2 2537.69 244.353   3
   4   2   3 9702.10 488.310   2
   4   2   3 9980.95 452.449   1
   4   2   3 9901.65 471.247   3
  -4  -2  -3 9926.59 532.885   3
  -4  -2  -4 133049. 2415.53   3
   4   2   4 132969. 2224.80   3
   4   2   5 117211. 2014.51   3
  -4  -2  -5 120129. 2250.78   3
   4   2   6 17799.2 644.076   3
   4   2   7 3595.83 292.911   3
   4   2   8 1383.76 191.743   3
   4   2   9 34987.3 993.106   1
   4   2   9 34504.3 1066.81   3
   4   2  10-53.2174 64.3389   1
   4   2  10 5.66366 66.0007   3
   4   2  11 1881.59 276.553   3
   4   2  11 1980.01 268.727   1
   4   2  12 658.384 181.105   1
   4   2  12 364.740 151.115   3
   4   2  13 1160.89 240.895   1
   4   2  13 930.107 211.626   3
   4   2  14 784.828 208.635   1
   4   2  14 1076.79 253.738   3
   4   2  15 205.319 104.895   1
   4   2  15 361.661 175.767   3
  -4  -3  13 314.236 239.512   1
  -4  -3  12 7653.83 805.242   1
  -4  -3  11 552.313 226.146   1
  -4  -3  10 3211.99 488.320   1
  -4  -3   9 1087.41 272.369   1
  -4  -3   8 63.1172 115.882   1
  -4  -3   7 7557.71 653.072   1
  -4  -3   6 6690.62 578.780   1
  -4  -3   5 18175.7 919.288   1
  -4  -3   4 39426.9 1331.50   1
   4   3  -3 15742.6 327.832   2
  -4  -3   3 17952.6 833.818   1
   4   3  -2 26732.0 560.640   2
  -4  -3   2 26803.4 1004.50   1
  -4  -3   1 1942.61 245.633   1
   4   3  -1 2209.37 162.199   2
  -4  -3   1 2266.92 173.422   2
   4   3   0 10125.5 412.464   2
  -4  -3   0 10873.6 416.263   2
   4   3   0 10897.5 586.027   1
  -4  -3   0 10666.7 551.587   1
   4   3   1 320.459 76.8947   2
  -4  -3  -1 462.508 106.256   2
   4   3   1 490.876 120.415   1
  -4  -3  -1 450.566 128.186   1
   4   3   2 1781.01 221.308   1
   4   3   2 1588.02 181.993   2
  -4  -3  -2 1767.49 190.100   2
  -4  -3  -2 1690.54 211.345   1
   4   3   3 275.774 79.6940   2
   4   3   3 285.435 89.2625   1
  -4  -3  -3 245.740 86.3968   2
   4   3   3 310.370 90.9147   3
   4   3   4 310.910 97.1771   1
   4   3   4 116.544 59.0857   3
  -4  -3  -4 449.542 111.547   2
  -4  -3  -4 294.123 88.6369   3
   4   3   5 82.8810 47.1780   3
  -4  -3  -5 81.7855 67.9019   2
  -4  -3  -5-5.46255 49.0968   3
  -4  -3  -6 1805.64 226.367   3
  -4  -3  -6 1836.25 239.967   2
   4   3   6 2069.00 200.040   3
   4   3   7 3382.97 267.607   3
  -4  -3  -7 3561.31 333.441   2
  -4  -3  -8 4140.90 373.350   2
   4   3   8 3761.45 301.683   3
   4   3   9 652.737 134.837   3
  -4  -3  -9 517.565 137.178   2
   4   3  10 2812.89 294.935   3
   4   3  11-0.34618 93.8330   1
   4   3  11 89.6821 99.0581   3
   4   3  12 491.055 155.403   1
   4   3  12 594.806 166.606   3
   4   3  13 256.646 151.917   1
   4   3  13 209.916 137.008   3
   4   3  14 171.459 121.971   1
   4   3  14 226.019 150.393   3
   4   3  15 440.882 168.802   1
   4   3  16 1003.92 244.372   1
  -4  -4  12 1817.36 406.455   1
  -4  -4  11 2543.57 471.736   1
  -4  -4  10 545.501 239.893   1
  -4  -4   9 2434.55 421.637   1
  -4  -4   8 3275.62 462.575   1
  -4  -4   7 4698.57 537.943   1
  -4  -4   6 17571.3 996.687   1
  -4  -4   5 6475.46 568.313   1
  -4  -4   4 5307.65 496.570   1
  -4  -4   3 4675.44 208.477   2
  -4  -4   3 5468.33 486.958   1
  -4  -4   2 567.954 85.2620   2
  -4  -4   2 611.433 168.262   1
   4   4  -2 476.829 76.0971   2
  -4  -4   1 7081.67 501.219   1
   4   4  -1 6883.50 317.818   2
  -4  -4   1 7010.67 318.043   2
   4   4   0 12984.0 479.838   2
  -4  -4   0 12735.3 472.232   2
  -4  -4   0 11553.8 632.600   1
  -4  -4  -1-41.3823 58.4381   2
  -4  -4  -1 49.9608 74.1901   1
   4   4   1 31.0327 36.1305   2
   4   4   2 250352. 3687.83   2
  -4  -4  -2 259122. 3644.99   2
   4   4   2 253683. 4080.81   1
  -4  -4  -2 251192. 3912.83   1
  -4  -4  -3 842.505 145.439   2
   4   4   3 770.772 161.409   1
   4   4   3 896.414 141.910   3
   4   4   4 20138.6 654.789   3
  -4  -4  -4 20010.6 732.250   2
   4   4   4 18884.5 813.925   1
  -4  -4  -5 1822.58 228.138   2
  -4  -4  -5 1514.81 206.513   3
   4   4   5 1326.68 157.897   3
   4   4   6 350.935 84.8221   3
  -4  -4  -6 422.027 107.922   3
  -4  -4  -6 260.859 109.102   2
  -4  -4  -7 4688.46 390.264   2
   4   4   7 4825.75 306.203   3
  -4  -4  -7 4626.69 362.342   3
  -4  -4  -8 2993.25 327.935   2
   4   4   8 2910.86 251.298   3
   4   4   9 7430.58 426.591   3
  -4  -4  -9 7191.78 522.572   2
  -4  -4 -10 6154.64 501.650   2
   4   4  10 6605.56 432.766   3
  -4  -4 -11 8090.38 600.611   2
   4   4  11 9067.23 552.060   3
  -4  -4 -12 875.960 211.790   2
   4   4  12 1224.82 232.854   1
   4   4  12 1290.11 227.706   3
   4   4  13 1728.40 299.135   1
   4   4  13 1539.15 263.348   3
   4   4  14 175.091 128.178   1
   4   4  14 462.947 154.310   3
   4   4  15 2583.82 400.449   1
   4   4  16 2042.37 371.101   1
   4   4  17 307.013 167.280   1
  -4  -5  12 745.602 265.591   1
  -4  -5  11-49.2794 124.365   1
  -4  -5  10-172.594 140.972   1
  -4  -5   9 716.684 236.949   1
  -4  -5   8 187.644 102.468   1
  -4  -5   7 8092.46 728.178   1
  -4  -5   6 4951.26 533.547   1
  -4  -5   5 14727.0 318.191   2
  -4  -5   5 23963.3 1139.57   1
  -4  -5   4 7535.85 274.570   2
  -4  -5   4 9070.38 683.748   1
  -4  -5   3 16111.2 474.036   2
  -4  -5   3 17455.1 917.057   1
   4   5  -2 7833.65 359.235   2
  -4  -5   2 8310.88 358.846   2
  -4  -5   2 8181.15 601.199   1
  -4  -5   1 400.472 154.501   1
   4   5  -1 276.070 73.7929   2
  -4  -5   1 326.884 79.4689   2
  -4  -5   0 1305.04 242.282   1
  -4  -5   0 1088.94 140.608   2
   4   5   0 1026.80 141.982   2
  -4  -5  -1-6.54620 55.6317   2
  -4  -5  -1 31.3793 94.2780   1
   4   5   1 17.8588 39.6728   2
  -4  -5  -2 203.573 101.217   1
  -4  -5  -2 426.922 114.912   2
  -4  -5  -3 2034.74 230.647   2
  -4  -5  -4 43972.7 1193.76   2
   4   5   4 46124.2 1063.10   3
  -4  -5  -5 8378.16 503.462   2
   4   5   5 8663.36 387.559   3
   4   5   6 58934.7 1162.66   3
  -4  -5  -6 59344.7 1498.03   2
  -4  -5  -6 57284.5 1389.06   3
   4   5   7 10966.1 441.574   3
  -4  -5  -7 10259.2 600.417   2
  -4  -5  -7 9841.53 523.683   3
  -4  -5  -8 2101.59 273.613   2
   4   5   8 2562.40 221.003   3
  -4  -5  -8 2200.68 253.261   3
  -4  -5  -9 2461.26 318.847   2
   4   5   9 3140.23 260.105   3
  -4  -5 -10-62.3732 71.6042   2
   4   5  10-39.3291 59.6988   3
  -4  -5 -11 1303.46 251.377   2
   4   5  11 1700.43 230.873   3
  -4  -5 -12 1062.34 229.952   2
   4   5  12 1810.68 261.651   3
  -4  -5 -13 1929.66 321.786   2
   4   5  13 1992.36 279.280   3
  -4  -5 -14 2387.14 366.834   2
   4   5  14 1882.31 308.412   1
   4   5  15-12.3776 92.2578   1
   4   5  16 7.04204 84.4057   1
   4   5  17 1071.08 282.978   1
   4   5  18 168.602 115.508   1
  -4  -6  11 431.756 238.977   1
  -4  -6  10 6.68459 155.577   1
  -4  -6   9 1072.05 318.328   1
  -4  -6   8 2263.27 414.679   1
  -4  -6   7 6040.32 641.095   1
  -4  -6   6 2754.89 434.135   1
  -4  -6   5 2426.47 163.765   2
  -4  -6   5 2456.93 385.559   1
  -4  -6   4 557.622 172.650   1
  -4  -6   4 405.126 76.3859   2
  -4  -6   3 8813.75 386.756   2
  -4  -6   3 9464.38 697.299   1
   4   6  -2 12701.8 521.883   2
  -4  -6   2 12776.3 506.726   2
  -4  -6   2 13612.5 827.492   1
   4   6  -1 1759.16 197.570   2
  -4  -6   1 1848.80 196.340   2
  -4  -6   1 1712.41 290.050   1
  -4  -6   0 8898.43 459.394   2
  -4  -6   0 8338.60 608.868   1
  -4  -6  -1 67.8754 88.5909   1
  -4  -6  -1 23.2833 47.2449   2
  -4  -6  -2 26701.3 886.285   2
  -4  -6  -3 142.472 92.3405   2
  -4  -6  -4 18954.8 785.168   2
   4   6   4 18204.4 625.975   3
  -4  -6  -5 4397.63 383.154   2
   4   6   5 4660.52 271.384   3
   4   6   6 108928. 1724.25   3
  -4  -6  -6 108284. 2259.41   2
  -4  -6  -7 16067.2 784.663   2
   4   6   7 18559.8 544.948   3
   4   6   8 5042.19 281.830   3
  -4  -6  -8 4362.23 410.695   2
  -4  -6  -8 4053.48 334.612   3
  -4  -6  -9 152.965 96.7852   2
  -4  -6  -9 214.340 80.5859   3
   4   6   9 243.221 71.1009   3
  -4  -6 -10 1095.30 220.021   2
   4   6  10 1220.73 168.386   3
  -4  -6 -11 78.9445 76.0958   2
   4   6  11 409.439 120.252   3
   4   6  12 270.395 93.2846   3
  -4  -6 -12 114.137 84.3158   2
  -4  -6 -13 195.214 114.158   2
  -4  -6 -14 427.219 151.220   2
  -4  -6 -15 228.643 131.382   2
   4   6  15 212.080 114.886   1
   4   6  16 440.701 207.990   1
   4   6  17 534.381 227.823   1
   4   6  18 189.405 138.161   1
  -4  -7  11 85.2910 129.324   1
  -4  -7  10 348.563 161.547   1
  -4  -7   9 456.381 204.813   1
  -4  -7   8-149.624 175.989   1
  -4  -7   7 20.6904 130.581   1
  -4  -7   6 1345.42 304.472   1
  -4  -7   5 261.599 153.432   1
  -4  -7   4 577.555 162.741   1
  -4  -7   4 323.813 84.9365   2
  -4  -7   3 443.546 162.307   1
  -4  -7   3 744.690 120.479   2
  -4  -7   2 882.464 233.151   1
  -4  -7   2 589.239 112.819   2
  -4  -7   1 14259.6 608.531   2
  -4  -7   1 15540.2 901.015   1
  -4  -7   0 3662.57 438.639   1
  -4  -7   0 3799.73 312.927   2
  -4  -7  -1 3259.56 389.096   1
  -4  -7  -1 3512.32 320.367   2
  -4  -7  -2 1602.03 223.656   2
  -4  -7  -3 400.153 125.058   2
   4   7   4 99.0183 48.8417   3
  -4  -7  -4 199.740 115.897   2
   4   7   5 119.419 46.0637   3
  -4  -7  -5-52.3987 94.8786   2
   4   7   6 235.206 55.0862   3
  -4  -7  -6 152.831 62.2645   2
  -4  -7  -7 257.283 135.362   2
   4   7   7 164.101 48.0144   3
  -4  -7  -8 1195.91 225.638   2
   4   7   8 1050.42 114.954   3
  -4  -7  -9 6167.46 524.274   2
   4   7   9 7108.21 338.176   3
  -4  -7 -10 4035.54 432.337   2
   4   7  10 3531.56 261.606   3
  -4  -7 -11 4312.84 463.058   2
   4   7  11 4693.61 341.027   3
  -4  -7 -12 927.547 231.780   2
  -4  -7 -13 1404.59 290.347   2
  -4  -7 -14 2280.72 372.360   2
  -4  -7 -15 986.609 253.598   2
  -4  -7 -16 268.785 173.972   2
   4   7  16 341.261 214.331   1
  -4  -7 -17 360.484 174.733   2
   4   7  17 34.5626 112.444   1
  -4  -8  10 1058.97 321.074   1
  -4  -8   9 2827.64 498.474   1
  -4  -8   8 569.405 257.280   1
  -4  -8   7 6179.96 694.415   1
  -4  -8   6-2.32107 99.7673   1
  -4  -8   5 21869.2 1255.50   1
  -4  -8   4 5094.70 344.586   2
  -4  -8   4 5912.64 624.781   1
  -4  -8   3 1901.79 215.562   2
  -4  -8   3 2112.96 364.527   1
  -4  -8   2 3176.24 297.830   2
  -4  -8   2 3765.73 477.429   1
  -4  -8   1 46856.9 1261.79   2
  -4  -8   1 47185.5 1712.60   1
  -4  -8   0 27268.6 958.140   2
  -4  -8   0 28239.5 1273.72   1
  -4  -8  -1 3233.44 320.055   2
   4   8   2 563.956 118.259   3
  -4  -8  -2 578.535 147.727   2
  -4  -8  -3 9.29566 63.5559   2
  -4  -8  -4 11846.8 679.776   2
   4   8   5 400.245 77.7679   3
  -4  -8  -5 770.402 169.195   2
   4   8   6 163.652 39.7552   3
  -4  -8  -6 91.0785 110.857   2
  -4  -8  -7 9957.78 668.656   2
   4   8   7 9552.19 252.641   3
  -4  -8  -8 525.901 177.433   2
   4   8   8 296.965 45.9256   3
  -4  -8  -9 1842.18 291.601   2
  -4  -8 -10 148.049 112.659   2
  -4  -8 -11 6784.18 596.594   2
  -4  -8 -12 1056.77 243.075   2
  -4  -8 -13 564.645 195.741   2
  -4  -8 -14 2938.27 437.650   2
  -4  -8 -15 1486.49 319.486   2
  -4  -8 -16 26.1688 112.565   2
  -4  -8 -17-207.267 166.310   2
   4   8  17-144.637 159.086   1
  -4  -9   9 5531.18 737.405   1
  -4  -9   8 220.641 170.797   1
  -4  -9   7-151.593 142.882   1
  -4  -9   6 572.230 214.814   1
  -4  -9   5 18981.7 1209.51   1
  -4  -9   4 203.973 154.091   1
  -4  -9   3 441.317 211.910   1
  -4  -9   3 416.940 120.371   2
  -4  -9   2 1012.31 292.434   1
  -4  -9   2 910.109 173.123   2
  -4  -9   1 8269.62 536.536   2
  -4  -9   1 7778.03 706.178   1
  -4  -9   0 28.4116 73.0217   2
  -4  -9  -1 7405.65 525.121   2
  -4  -9  -2 3625.65 375.469   2
  -4  -9  -3 1041.73 202.751   2
   4   9   3 1177.67 151.901   3
   4   9   4 2263.76 185.220   3
  -4  -9  -4 2216.85 307.909   2
  -4  -9  -5 4810.12 465.173   2
   4   9   5 4223.80 235.853   3
  -4  -9  -6 7839.32 602.861   2
  -4  -9  -7 3923.38 432.229   2
  -4  -9  -8 203.480 125.990   2
  -4  -9  -9 3320.44 421.069   2
  -4  -9 -10 29862.1 1309.40   2
  -4  -9 -11 38641.7 1519.64   2
  -4  -9 -12 9947.53 767.006   2
  -4  -9 -13 1393.86 297.069   2
  -4  -9 -14 3244.82 471.824   2
  -4  -9 -15-202.354 124.279   2
  -4  -9 -16 3190.27 490.095   2
  -4  -9 -17 1481.06 341.247   2
  -4 -10   8 753.846 301.930   1
  -4 -10   7 478.815 207.467   1
  -4 -10   6-254.780 231.685   1
  -4 -10   5 194.831 211.300   1
  -4 -10   4 7.76056 99.2505   1
  -4 -10   3 15877.0 1105.54   1
  -4 -10   2 873.807 291.690   1
  -4 -10   2 704.010 161.084   2
  -4 -10   1 6137.92 484.400   2
  -4 -10   0 5275.58 463.824   2
  -4 -10  -1 2289.12 317.183   2
  -4 -10  -2 725.728 186.284   2
  -4 -10  -3 269.586 114.325   2
  -4 -10  -4 7515.12 595.047   2
  -4 -10  -5-62.0586 98.2233   2
  -4 -10  -6 4071.32 452.254   2
  -4 -10  -7 1178.97 245.320   2
  -4 -10  -8 7378.37 638.518   2
  -4 -10  -9 237.142 169.183   2
  -4 -10 -10 548.983 198.992   2
  -4 -10 -11 6554.58 643.081   2
  -4 -10 -12 291.384 179.786   2
  -4 -10 -13 1098.83 277.873   2
  -4 -10 -14 321.875 171.024   2
  -4 -10 -15 32.5670 88.8649   2
  -4 -10 -16 330.645 178.455   2
  -4 -11   6 2512.04 505.687   1
  -4 -11   5 2084.27 430.365   1
  -4 -11   4 455.936 186.324   1
  -4 -11   3 335.545 157.071   1
  -4 -11   2 254.206 119.820   2
  -4 -11   1 3914.43 413.646   2
  -4 -11   0 846.954 198.669   2
  -4 -11  -1 8491.90 631.429   2
  -4 -11  -2 7004.86 589.574   2
  -4 -11  -3 12146.1 784.643   2
  -4 -11  -4 62267.9 1911.98   2
  -4 -11  -5 3848.36 446.947   2
  -4 -11  -6 2503.80 364.648   2
  -4 -11  -7 3502.35 453.188   2
  -4 -11  -8 8000.10 691.338   2
  -4 -11  -9 1972.38 348.093   2
  -4 -11 -10 408.424 171.905   2
  -4 -11 -11 2961.52 437.671   2
  -4 -11 -12 1256.48 318.459   2
  -4 -11 -13 1428.41 323.961   2
  -4 -11 -14 383.600 193.584   2
  -4 -12   5 2050.84 437.248   1
  -4 -12   1 10337.8 717.847   2
  -4 -12   0 539.852 163.035   2
  -4 -12  -1 5729.69 559.013   2
  -4 -12  -2 3787.63 451.079   2
  -4 -12  -3-52.4504 131.532   2
  -4 -12  -4 3104.87 427.030   2
  -4 -12  -5 3564.87 459.867   2
  -4 -12  -6 13163.4 906.807   2
  -4 -12  -7 5943.45 599.339   2
  -4 -12  -8 13027.5 925.234   2
  -4 -12  -9-160.137 151.268   2
  -4 -12 -10 2417.42 411.906   2
  -4 -12 -11-20.6163 137.546   2
  -4 -12 -12 7083.86 726.462   2
  -4 -12 -13-13.1202 112.051   2
  -4 -13   0 104.572 88.8512   2
  -4 -13  -1 272.967 145.330   2
  -4 -13  -2 2078.11 351.492   2
  -4 -13  -3 199.010 156.140   2
  -4 -13  -4 1993.88 348.524   2
  -4 -13  -5 34.4574 84.3046   2
  -4 -13  -6 9260.02 795.105   2
  -4 -13  -7 183.772 144.390   2
  -4 -13  -8 2077.84 369.116   2
  -4 -13  -9 640.239 234.285   2
  -4 -13 -10 2900.19 468.149   2
  -4 -13 -11 778.717 262.053   2
  -4 -14  -1 270.322 163.239   2
  -4 -14  -2 235.212 151.443   2
  -4 -14  -3 1163.25 286.172   2
  -4 -14  -4 479.574 204.222   2
  -4 -14  -5 101.199 138.256   2
  -4 -14  -6 251.618 149.740   2
  -4 -14  -7-28.3027 91.7705   2
  -4 -14  -8 828.403 252.438   2
  -4 -15  -2 174.481 128.509   2
  -4 -15  -3 2842.10 463.201   2
  -4 -15  -4-67.8669 161.453   2
   5 -11  -8 1313.03 330.207   2
   5 -11  -7 16.6951 137.526   2
   5 -11  -6 171.756 98.4178   2
   5 -11  -5-171.266 169.293   2
   5 -11  -4 357.539 182.123   2
   5 -11  -3 1617.95 342.039   2
   5 -11  -2 2470.76 411.486   2
   5 -11  -1 231.305 144.179   2
   5 -11   0 1208.13 292.510   2
   5 -11   1 334.665 165.816   2
   5 -11   2 4227.38 552.469   2
   5 -11   3-197.571 182.629   2
   5 -10 -11-68.7124 89.1682   2
  -5  10  10 4928.23 662.491   1
   5 -10 -10 3850.47 532.936   2
   5 -10  -9 164.663 142.192   2
   5 -10  -8-56.1982 109.554   2
   5 -10  -7 499.231 190.053   2
   5 -10  -6 1651.05 324.538   2
   5 -10  -5 1226.74 279.811   2
   5 -10  -4 35.3320 100.284   2
   5 -10  -3 6306.61 625.707   2
   5 -10  -2 1156.09 270.131   2
   5 -10  -1 447.511 177.527   2
   5 -10   0 669.040 230.775   2
   5 -10   1 1160.95 287.914   2
   5 -10   2 369.195 138.700   3
   5 -10   2 478.133 215.355   2
   5 -10   3 624.566 204.700   2
   5 -10   3 387.469 152.554   3
   5 -10   4 590.801 192.255   2
   5 -10   4 973.886 234.733   3
   5 -10   5 138.071 123.068   3
   5 -10   5 71.5273 92.2640   2
   5 -10   6 1304.96 303.818   2
   5 -10   6 797.303 259.132   3
   5 -10   7 178.217 141.507   2
   5 -10   7 89.1591 92.4958   3
   5  -9 -11 476.243 182.092   2
  -5   9  11 477.392 222.090   1
   5  -9 -10 145.900 118.166   2
  -5   9  10-299.658 200.984   1
   5  -9  -9-106.849 71.3640   2
   5  -9  -8 221.506 127.137   2
   5  -9  -7 1673.16 326.317   2
   5  -9  -6 3663.66 474.374   2
   5  -9  -5 1564.56 320.880   2
   5  -9  -4 5811.31 570.890   2
   5  -9  -3 1681.90 304.639   2
   5  -9  -2 3276.46 428.066   2
   5  -9  -1 2124.41 268.638   3
   5  -9  -1 2423.66 377.102   2
   5  -9   0 21.3114 53.5020   3
   5  -9   0 1.78905 101.517   2
   5  -9   1 2194.67 292.367   3
   5  -9   1 2821.66 409.157   2
   5  -9   2 2304.42 368.849   2
   5  -9   2 1775.27 277.466   3
   5  -9   3 30.0563 94.1510   2
   5  -9   3-150.145 124.139   3
   5  -9   4 1053.27 234.280   2
   5  -9   4 975.787 224.959   3
   5  -9   5 202.235 136.432   2
   5  -9   5 33.9760 82.0966   3
   5  -9   6 2539.95 375.067   3
   5  -9   6 2498.62 394.861   2
   5  -9   7 1275.11 301.892   3
   5  -9   8-124.106 108.345   3
   5  -9   9-302.391 159.273   2
  -5   8  12-65.8230 133.884   1
  -5   8  11-110.905 127.979   1
   5  -8 -11 284.686 151.781   2
   5  -8 -10 567.127 210.542   2
  -5   8  10 78.6662 104.590   1
   5  -8  -9 1176.97 253.568   2
  -5   8   9 982.768 275.187   1
   5  -8  -8 356.927 163.704   2
   5  -8  -7 553.865 179.805   2
   5  -8  -6-32.4437 86.2961   2
   5  -8  -5 1092.83 255.305   2
   5  -8  -4 2363.59 344.078   2
   5  -8  -4 2928.34 306.512   3
   5  -8  -3 7442.65 492.053   3
   5  -8  -3 7648.33 618.307   2
   5  -8  -2 1946.89 256.841   3
   5  -8  -2 2243.16 332.360   2
   5  -8  -1 532.353 131.068   3
   5  -8  -1 825.529 232.611   2
   5  -8   0 10485.7 726.498   2
   5  -8   0 9165.43 580.645   3
   5  -8   1 4536.24 485.398   2
   5  -8   1 4219.27 399.022   3
   5  -8   2 4.10516 83.8565   3
   5  -8   2-110.597 146.032   2
   5  -8   3 117.440 102.872   3
   5  -8   4 427.010 157.766   3
   5  -8   5 20.4765 97.3291   3
   5  -8   6 498.198 179.312   3
   5  -8   7-259.327 175.111   3
   5  -8   8 500.668 188.145   3
   5  -8   9 148.076 166.019   3
  -5   7  12 258.990 197.164   1
  -5   7  11 175.453 167.075   1
   5  -7 -11 123.821 123.828   2
  -5   7  10 386.319 166.584   1
   5  -7 -10 442.560 161.444   2
   5  -7  -9 151.910 74.9197   2
  -5   7   9 238.320 150.956   1
  -5   7   8 20096.4 1134.26   1
   5  -7  -8 19588.8 1008.93   2
   5  -7  -7 8454.44 637.846   3
   5  -7  -7 8648.42 653.035   2
   5  -7  -6 3850.89 430.380   2
   5  -7  -6 3723.16 402.293   3
   5  -7  -5 8465.21 617.883   2
   5  -7  -5 8039.87 560.894   3
   5  -7  -4 482.512 144.412   3
   5  -7  -4 581.527 182.808   2
   5  -7  -3 771.499 161.512   3
   5  -7  -3 823.133 198.721   2
   5  -7  -2 247.494 103.492   3
   5  -7  -2 402.605 158.986   2
   5  -7  -1 1851.61 239.437   3
   5  -7  -1 1940.88 295.387   2
   5  -7   0 1458.62 234.051   3
   5  -7   0 1340.76 248.889   2
   5  -7   1 2421.42 295.316   3
   5  -7   2 4124.08 390.058   3
   5  -7   3 3402.75 375.334   3
   5  -7   4 361.787 128.117   3
   5  -7   5 2105.99 297.923   3
   5  -7   6 2662.00 368.317   3
   5  -7   7 861.268 225.651   3
   5  -7   8 295.255 124.614   3
   5  -7   9 363.736 174.940   3
   5  -7  10 384.192 212.648   3
  -5   6  13 46.9713 107.942   1
  -5   6  12 138.800 172.801   1
  -5   6  11 626.215 234.145   1
  -5   6  10 1478.62 365.923   1
   5  -6 -10 1222.06 236.471   2
  -5   6   9 212.766 148.203   1
   5  -6  -9 339.418 151.348   2
   5  -6  -8-44.3473 86.8968   3
   5  -6  -8-16.1761 119.113   2
  -5   6   8 294.115 161.817   1
  -5   6   7 1123.64 264.169   1
   5  -6  -7 591.891 199.183   3
   5  -6  -7 757.508 194.333   2
   5  -6  -6 12162.1 722.248   2
   5  -6  -6 12091.4 773.470   3
   5  -6  -5 122.842 92.0165   3
   5  -6  -5 212.397 101.611   2
   5  -6  -4 7070.54 532.773   2
   5  -6  -4 6617.64 508.072   3
   5  -6  -3 410.423 125.886   3
   5  -6  -3 617.865 168.073   2
   5  -6  -2 3922.03 393.757   2
   5  -6  -2 3093.14 325.519   3
   5  -6  -1-34.7337 71.8042   3
   5  -6   0 954.934 178.594   3
   5  -6   1 162.859 91.4873   3
   5  -6   2 22800.8 919.760   3
   5  -6   3 3508.37 360.613   3
   5  -6   4 7648.73 555.199   3
   5  -6   5 3585.51 391.369   3
   5  -6   6 506.335 161.664   3
   5  -6   7 10.1849 82.2325   3
   5  -6   8 88.7338 110.800   3
   5  -6   9-70.3915 106.738   3
   5  -6  10 184.892 164.465   3
   5  -6  11-24.3291 160.079   3
  -5   5  13 2700.51 496.907   1
  -5   5  12 5824.35 705.089   1
  -5   5  11 2262.23 416.012   1
  -5   5  10 150.063 136.370   1
   5  -5 -10 214.210 94.2295   2
  -5   5   9 8342.85 722.423   1
   5  -5  -9 7694.90 563.066   2
  -5   5   8 10191.2 762.818   1
   5  -5  -8 9927.66 633.865   2
  -5   5   7 459.207 188.836   1
   5  -5  -7 668.995 176.468   2
   5  -5  -6 2883.70 322.557   2
  -5   5   6 3118.59 386.018   1
   5  -5  -6 3476.78 431.197   3
  -5   5   5 35602.8 1256.05   1
   5  -5  -5 31893.4 1127.39   2
   5  -5  -5 33158.5 1286.37   3
   5  -5  -4 1560.66 259.672   3
   5  -5  -4 820.916 180.903   2
   5  -5  -3 44980.4 1344.80   2
   5  -5  -3 44892.3 1378.47   3
   5  -5  -2 104.626 86.3710   3
   5  -5  -2 121.086 96.6463   2
   5  -5  -1 1161.73 197.320   3
   5  -5   0 10169.4 577.533   3
   5  -5   1 93459.8 2010.59   3
  -5   5  -1 92999.6 2026.88   1
  -5   5  -2 21332.9 798.507   1
   5  -5   2 23172.7 897.798   3
  -5   5  -3 10549.6 509.200   1
   5  -5   3 12092.8 654.296   3
   5  -5   4 25000.5 990.492   3
   5  -5   5 67654.4 1791.08   3
   5  -5   6 172548. 3291.58   3
   5  -5   7 1634.84 284.458   3
   5  -5   8 1256.99 257.038   3
   5  -5   9 758.505 208.540   3
   5  -5  10 3393.57 448.187   3
   5  -5  11 924.590 246.891   3
   5  -5  12-115.837 131.392   3
  -5   4  13 4081.50 612.351   1
  -5   4  12-187.545 185.959   1
  -5   4  11 2909.01 464.566   1
  -5   4  10 4801.98 563.411   1
   5  -4 -10 4821.92 421.579   2
  -5   4   9 47.0643 158.531   1
   5  -4  -9 138.940 88.1277   2
  -5   4   8 22571.3 1130.77   1
   5  -4  -8 22652.3 906.641   2
  -5   4   7 3058.04 388.869   1
   5  -4  -7 2711.82 297.997   2
  -5   4   6 5014.63 480.756   1
   5  -4  -6 5233.57 410.497   2
  -5   4   5 9731.25 619.214   1
   5  -4  -5 9888.25 564.436   2
   5  -4  -4 993.130 215.311   3
   5  -4  -4 1005.35 183.353   2
  -5   4   4 1363.35 214.651   1
  -5   4   3 9681.88 551.825   1
   5  -4  -3 8580.29 513.455   2
   5  -4  -3 8944.45 613.133   3
   5  -4  -2 2802.32 322.521   3
   5  -4  -1 7774.02 513.811   3
   5  -4   0 824.275 158.170   3
   5  -4   1 16.4720 68.1258   3
   5  -4   2 8760.79 532.614   3
  -5   4  -2 9187.53 432.861   1
  -5   4  -3 22726.9 641.963   1
   5  -4   3 22984.8 892.014   3
  -5   4  -4 1904.68 151.505   1
   5  -4   4 2517.06 294.481   3
   5  -4   5 774.191 170.815   3
  -5   4  -5 554.456 78.5482   1
   5  -4   6 26763.2 1060.12   3
   5  -4   7 2033.75 293.276   3
   5  -4   8 3210.09 378.580   3
   5  -4   9 103.540 91.9784   3
   5  -4  10 2445.08 371.635   3
   5  -4  11 909.905 229.284   3
   5  -4  12 1062.69 266.713   3
   5  -4  13 219.780 155.710   3
  -5   3  13 100.177 156.381   1
  -5   3  12 56.4567 131.019   1
  -5   3  11 14.4856 109.336   1
  -5   3  10 536.400 188.271   1
  -5   3   9 11328.6 821.817   1
   5  -3  -9 11006.4 585.676   2
  -5   3   8 13681.1 866.293   1
   5  -3  -8 14680.4 668.200   2
  -5   3   7-48.1052 113.893   1
   5  -3  -7 27.2686 51.5906   2
   5  -3  -6 7620.97 463.307   2
  -5   3   6 7397.02 569.677   1
  -5   3   5 75.8170 135.215   1
   5  -3  -5 48.0617 54.9699   2
  -5   3   4-48.1366 83.0838   1
   5  -3  -4 67.9257 58.2847   2
  -5   3   3 6026.14 408.595   1
   5  -3  -3 6347.70 522.912   3
  -5   3   2 5464.63 366.492   1
   5  -3  -2 5101.95 441.219   3
   5  -3  -1 57418.0 1556.80   3
  -5   3   1 59744.6 1272.32   1
   5  -3   0 61.9511 72.3248   3
  -5   3   0 60.5277 50.9581   1
   5  -3   1 224.956 91.2815   3
  -5   3  -2 469.565 82.5294   1
   5  -3   2 394.156 130.110   3
  -5   3  -3 4846.01 197.402   1
   5  -3   3 6437.69 448.110   3
   5  -3   4 142.055 96.8605   3
   5  -3   5 3855.31 364.289   3
   5  -3   6 36987.2 1220.57   3
   5  -3   7 19604.8 877.862   3
   5  -3   7 16938.8 528.724   1
   5  -3   8 9339.81 431.710   1
   5  -3   8 10235.5 657.865   3
   5  -3   9 974.414 222.387   3
   5  -3  10 11834.0 769.102   3
   5  -3  11-87.4853 107.557   3
   5  -3  12-49.9692 136.630   3
   5  -3  13 503.184 206.603   3
  -5   2  13-30.1466 127.846   1
  -5   2  12 582.353 174.665   1
  -5   2  11 246.007 143.525   1
  -5   2  10 196.227 131.455   1
  -5   2   9-4.84950 98.4730   1
   5  -2  -9 39.1077 40.6122   2
   5  -2  -8 35359.9 977.587   2
  -5   2   8 32019.2 1354.82   1
  -5   2   7 75.3341 117.480   1
   5  -2  -7 56.2753 50.3891   2
   5  -2  -6 6151.25 376.690   2
  -5   2   6 6465.21 530.219   1
  -5   2   5 241.069 136.590   1
   5  -2  -5 138.792 59.3470   2
   5  -2  -4 31320.9 893.752   2
  -5   2   4 30666.7 1054.36   1
  -5   2   3 10201.6 545.021   1
  -5   2   2 13294.0 575.869   1
   5  -2  -2 13219.6 719.224   3
  -5   2   1 176.412 77.8582   1
   5  -2  -1 282.753 99.6937   3
  -5   2   0 13460.9 473.239   1
   5  -2   0 11878.4 644.098   3
  -5   2  -1 36070.7 742.997   1
   5  -2   1 32605.0 1074.87   3
  -5   2  -2 15585.3 366.021   1
   5  -2   2 15641.8 706.241   3
   5  -2   3 1968.61 247.186   3
   5  -2   4 8679.34 514.531   3
   5  -2   5 17820.4 771.248   3
   5  -2   6 3885.18 362.794   3
   5  -2   7 112.980 73.2690   3
   5  -2   7 180.876 43.0014   1
   5  -2   8 46589.8 1035.66   1
   5  -2   8 47920.8 1447.11   3
   5  -2   9 7964.94 427.884   1
   5  -2   9 7817.24 573.388   3
   5  -2  10 14577.9 831.130   3
   5  -2  11 486.415 183.081   3
   5  -2  12 4743.19 516.282   3
   5  -2  13-114.541 181.583   3
   5  -2  14 189.038 153.084   3
  -5   1  13-2.27960 120.898   1
  -5   1  12 382.528 196.782   1
  -5   1  11 1045.71 271.657   1
  -5   1  10 4038.84 521.542   1
  -5   1   9-2.13936 99.4477   1
  -5   1   8 9019.30 692.679   1
   5  -1  -8 9359.71 414.570   2
   5  -1  -7 4767.69 288.046   2
  -5   1   7 5150.89 494.671   1
   5  -1  -6 12973.6 489.257   2
  -5   1   6 10760.2 686.509   1
  -5   1   5 1318.89 230.280   1
   5  -1  -5 1597.15 166.783   2
   5  -1  -4 2586.98 219.596   2
  -5   1   4 2348.18 276.112   1
  -5   1   3 4257.60 348.167   1
  -5   1   2 968.127 163.696   1
  -5   1   1 55921.0 1229.61   1
   5  -1  -1 54389.1 1505.41   3
  -5   1   0 11803.0 447.617   1
   5  -1   0 10536.5 607.994   3
  -5   1  -1 14839.2 452.100   1
   5  -1   1 14038.1 675.418   3
   5  -1   2 1542.50 216.435   3
  -5   1  -2 1127.50 93.3134   1
   5  -1   3 4521.91 365.825   3
   5  -1   4 3873.69 337.543   3
   5  -1   5 23873.4 872.527   3
   5  -1   6 1333.16 207.320   3
   5  -1   7 4169.97 223.789   1
   5  -1   7 4187.42 375.942   3
   5  -1   8 10572.8 437.074   1
   5  -1   8 11323.0 651.747   3
   5  -1   9 1231.33 168.332   1
   5  -1   9 1380.48 237.166   3
   5  -1  10 1070.03 232.630   3
   5  -1  10 1217.35 182.855   1
   5  -1  11 142.598 73.3776   1
   5  -1  11 164.171 126.108   3
   5  -1  12 3863.91 443.634   3
   5  -1  13-18.1034 136.760   3
   5  -1  14 21.9141 103.508   3
   5  -1  15 459.138 194.056   3
  -5   0  13 2262.28 463.301   1
  -5   0  12 619.251 232.032   1
  -5   0  11 2960.45 480.174   1
  -5   0  10 745.140 260.702   1
  -5   0   9 4432.95 523.914   1
  -5   0   8 4214.86 489.863   1
  -5   0   7 320.916 155.120   1
   5   0  -7 188.095 45.9753   2
   5   0  -6 25627.7 605.024   2
  -5   0   6 24772.1 1076.43   1
   5   0  -5 1491.60 135.727   2
  -5   0   5 1173.57 212.258   1
   5   0  -4 449.542 81.1754   2
  -5   0   4 372.772 118.576   1
  -5   0   3 1573.20 224.378   1
  -5   0   2 3336.90 298.640   1
   5   0  -1 3535.95 271.036   1
  -5   0   1 3679.37 290.081   1
   5   0   0 11367.3 628.894   3
   5   0   0 11626.7 460.479   1
  -5   0   0 12187.4 489.758   1
   5   0   1 5656.07 268.535   1
  -5   0  -1 5104.48 277.192   1
   5   0   1 4898.16 398.066   3
   5   0   2 2553.05 150.098   1
  -5   0  -2 2789.63 173.826   1
   5   0   2 2653.47 284.212   3
   5   0   3 1259.72 197.542   3
   5   0   4 2180.85 243.677   3
   5   0   5 9802.76 524.572   3
   5   0   6 94.7681 87.8190   3
   5   0   6 26.2684 21.6381   1
   5   0   7 79.5699 70.0590   3
   5   0   7 182.930 53.0519   1
   5   0   8 1909.32 256.638   3
   5   0   8 1984.27 184.440   1
   5   0   9 2495.83 298.715   3
   5   0   9 2643.04 238.366   1
   5   0  10 17431.8 712.819   1
   5   0  10 18125.7 874.701   3
   5   0  11 2209.88 272.428   1
   5   0  11 2543.85 343.510   3
   5   0  12 4044.07 398.684   1
   5   0  12 4332.66 455.475   3
   5   0  13 577.595 200.118   3
   5   0  14 916.474 237.812   3
   5   0  15 190.643 150.465   3
   5   0  16 458.902 214.787   3
  -5  -1  13 114.198 96.4814   1
  -5  -1  12 706.921 268.191   1
  -5  -1  11 1310.98 327.379   1
  -5  -1  10 207.439 139.405   1
  -5  -1   9 5426.88 598.431   1
  -5  -1   8 540.285 191.924   1
  -5  -1   7 5964.10 566.156   1
  -5  -1   6 5151.52 497.722   1
   5   1  -5 2463.12 125.516   2
  -5  -1   5 2371.15 320.847   1
   5   1  -5 2039.91 126.821   2
   5   1  -4 625.514 76.9259   2
  -5  -1   4 480.472 142.682   1
  -5  -1   3 238.395 118.467   1
  -5  -1   2 12676.1 626.712   1
   5   1  -1 62290.7 1444.36   1
  -5  -1   1 62398.1 1444.55   1
   5   1   0 62420.4 1337.81   1
  -5  -1   0 60428.1 1348.77   1
   5   1   1 211291. 3102.02   1
  -5  -1  -1 217339. 3129.36   1
   5   1   1 214549. 3523.20   3
   5   1   2 6549.22 314.078   1
  -5  -1  -2 6912.85 336.579   1
   5   1   2 6271.06 430.698   3
   5   1   3 135288. 1971.48   1
   5   1   3 134106. 2442.05   3
   5   1   4 4831.39 238.588   1
   5   1   4 4438.15 346.758   3
   5   1   5 81349.8 1714.88   3
   5   1   5 82121.9 1377.80   1
   5   1   6 7641.95 457.357   3
   5   1   7 19636.4 780.118   3
   5   1   7 20459.5 559.985   1
   5   1   8 6096.17 329.722   1
   5   1   8 6403.81 445.475   3
   5   1   9 535.452 148.837   3
   5   1   9 400.953 96.0235   1
   5   1  10 71.9277 58.7939   1
   5   1  10 59.2485 66.2124   3
   5   1  11 6.84744 63.2368   1
   5   1  11-12.4379 111.802   3
   5   1  12 1187.15 216.221   1
   5   1  12 1273.20 255.210   3
   5   1  13 97.0221 77.4257   1
   5   1  13 27.4064 101.041   3
   5   1  14 13106.6 869.735   3
   5   1  15 1445.62 309.387   3
   5   1  16 10906.5 873.502   3
  -5  -2  13 2271.79 469.778   1
  -5  -2  12 745.884 279.801   1
  -5  -2  11 1058.83 319.919   1
  -5  -2  10 1277.84 309.986   1
  -5  -2   9 3527.88 492.164   1
  -5  -2   8 11805.3 853.016   1
  -5  -2   7 558.474 197.721   1
  -5  -2   6 1246.85 279.223   1
  -5  -2   5 1806.83 289.108   1
  -5  -2   4 2271.86 306.288   1
   5   2  -3 5523.34 239.277   2
  -5  -2   3 5260.07 451.832   1
   5   2  -2 6248.31 296.639   2
  -5  -2   2 6953.79 481.770   1
   5   2  -1 35869.6 851.926   2
  -5  -2   1 35991.1 1099.88   1
   5   2   0 2935.20 291.620   1
   5   2   0 3132.90 241.255   2
  -5  -2   0 2544.02 265.417   1
   5   2   1 19318.9 715.633   1
   5   2   1 17799.1 645.403   2
  -5  -2  -1 18236.2 685.887   1
   5   2   2 445.362 107.566   1
   5   2   2 518.922 111.877   2
   5   2   2 314.661 103.290   3
  -5  -2  -2 598.879 127.947   1
   5   2   3 259.107 97.4655   3
   5   2   3 128.237 61.3659   1
   5   2   4 839.618 151.610   3
   5   2   4 657.065 118.300   1
   5   2   5 89377.3 1787.36   3
   5   2   5 88268.2 1669.96   1
   5   2   6 7249.72 446.584   3
   5   2   7 77888.8 1678.25   3
   5   2   8 7433.58 468.976   3
   5   2   9 124.592 70.1444   3
   5   2   9 166.263 74.3852   1
   5   2  10 214.646 101.093   1
   5   2  10 278.825 105.705   3
   5   2  11 1999.58 255.569   1
   5   2  11 2168.30 293.141   3
   5   2  12 19.4528 65.5087   1
   5   2  12 85.1965 112.647   3
   5   2  13 429.953 150.008   1
   5   2  13 415.153 170.098   3
   5   2  14 49.5989 87.4020   1
   5   2  14 48.4613 103.667   3
   5   2  15 1619.59 327.666   3
   5   2  16 340.375 184.295   3
  -5  -3  12 581.864 268.311   1
  -5  -3  11 1077.07 300.911   1
  -5  -3  10 601.920 233.756   1
  -5  -3   9 1405.60 307.243   1
  -5  -3   8 15752.2 1026.59   1
  -5  -3   7 1897.35 345.076   1
  -5  -3   6 12652.2 839.031   1
  -5  -3   5 958.815 234.017   1
  -5  -3   4 708.463 193.253   1
  -5  -3   3 1702.55 265.306   1
   5   3  -3 1270.43 96.7534   2
  -5  -3   2-6.86612 76.3125   1
   5   3  -2 30.5069 35.8799   2
   5   3  -1 15995.4 532.462   2
  -5  -3   1 15957.2 754.501   1
   5   3   0 4805.81 296.827   2
  -5  -3   0 4430.49 377.430   1
   5   3   1 4118.87 294.886   2
   5   3   1 4162.67 359.006   1
  -5  -3  -1 4038.19 348.367   1
   5   3   2 2226.24 258.292   1
   5   3   2 2426.26 239.624   2
  -5  -3  -2 2540.95 242.285   2
  -5  -3  -2 2471.49 258.124   1
  -5  -3  -3 9278.86 493.700   2
   5   3   3 9748.67 533.941   1
   5   3   3 10110.5 535.583   3
   5   3   4 287.505 85.6413   3
  -5  -3  -4 533.413 134.460   2
   5   3   4 377.729 119.640   1
  -5  -3  -5 1779.91 233.549   2
   5   3   5 1605.66 229.516   1
   5   3   5 1927.63 216.297   3
   5   3   6 3048.80 271.146   3
  -5  -3  -6 3200.05 322.598   2
   5   3   7 369.785 101.427   3
  -5  -3  -7 356.551 112.435   2
   5   3   8 47.6866 50.6748   3
   5   3   9 79.7946 96.0857   3
   5   3  10 106.155 95.2726   3
   5   3  11 279.580 136.060   3
   5   3  11 130.744 108.848   1
   5   3  12 247.603 106.533   1
   5   3  12 284.255 132.272   3
   5   3  13 1020.02 209.112   1
   5   3  13 915.737 209.203   3
   5   3  14 3266.67 388.344   1
   5   3  14 3584.14 421.709   3
   5   3  15-129.287 92.6264   1
   5   3  15 241.219 141.102   3
   5   3  16 5989.02 623.872   3
  -5  -4  12 38.1610 127.263   1
  -5  -4  11-131.059 113.353   1
  -5  -4  10 209.691 166.293   1
  -5  -4   9 5422.33 637.875   1
  -5  -4   8 339.182 188.250   1
  -5  -4   7 4479.23 533.653   1
  -5  -4   6 321.587 154.414   1
  -5  -4   5 2199.00 359.053   1
  -5  -4   4 4203.97 459.973   1
  -5  -4   3-31.0593 76.3401   1
   5   4  -3-42.0452 28.5402   2
   5   4  -2 33236.3 741.388   2
  -5  -4   2 34631.4 1261.92   1
   5   4  -1 20537.4 624.297   2
  -5  -4   1 21809.0 643.532   2
  -5  -4   1 21602.4 938.481   1
   5   4   0 44154.6 1049.33   2
  -5  -4   0 45657.2 1050.91   2
  -5  -4   0 44795.6 1357.63   1
   5   4   1 5523.33 355.877   2
  -5  -4  -1 5918.79 366.359   2
  -5  -4  -1 5948.46 460.984   1
  -5  -4  -2 3511.94 287.577   2
  -5  -4  -2 3287.55 331.137   1
  -5  -4  -3 3040.23 277.426   2
   5   4   3 3132.36 294.104   3
  -5  -4  -4 1517.70 208.245   2
   5   4   4 1287.35 182.941   3
   5   4   5 48.2976 50.6526   3
  -5  -4  -5 134.598 62.5719   2
   5   4   6-50.1217 54.0204   3
  -5  -4  -6 133.074 101.036   2
  -5  -4  -7 19131.4 844.270   2
   5   4   7 19183.1 700.750   3
  -5  -4  -8 4535.00 419.595   2
   5   4   8 5170.72 364.666   3
  -5  -4  -9 28304.6 1102.56   2
   5   4   9 28368.5 931.613   3
   5   4  10 8692.92 517.930   3
  -5  -4 -10 9327.13 640.941   2
   5   4  11 11760.6 640.741   3
   5   4  12 2475.02 309.081   3
   5   4  13 551.852 158.118   3
   5   4  13 82.1697 91.2020   1
   5   4  14-8.37490 93.0921   1
   5   4  14 118.587 98.4349   3
   5   4  15-3.24127 89.8198   1
   5   4  15-12.4492 115.984   3
   5   4  16 129.296 84.5212   1
   5   4  16-61.1786 86.9183   3
  -5  -5  11 1624.65 379.792   1
  -5  -5  10 158.822 145.388   1
  -5  -5   9-17.0349 98.5533   1
  -5  -5   8 923.692 284.540   1
  -5  -5   7 4020.77 529.226   1
  -5  -5   6 11185.3 843.035   1
  -5  -5   5 10902.8 810.950   1
  -5  -5   4 30330.4 1314.32   1
  -5  -5   3 374.556 67.0742   2
   5   5  -3 239.877 56.8182   2
  -5  -5   3 485.340 153.834   1
  -5  -5   2 663.074 103.705   2
   5   5  -2 607.326 99.3624   2
  -5  -5   2 675.048 185.207   1
  -5  -5   1 259.787 140.071   1
  -5  -5   1 243.166 67.2000   2
   5   5  -1 204.013 61.6815   2
  -5  -5   0 1282.63 163.118   2
  -5  -5   0 1285.50 238.548   1
   5   5   0 1171.88 149.342   2
  -5  -5  -1 11278.6 512.487   2
  -5  -5  -1 10563.4 650.204   1
  -5  -5  -2 126661. 2245.68   2
  -5  -5  -2 123851. 2565.26   1
  -5  -5  -3 144317. 2538.55   2
  -5  -5  -4 5106.56 387.738   2
   5   5   4 4922.14 372.412   3
  -5  -5  -5 475.939 129.169   2
   5   5   5 386.734 96.4721   3
   5   5   6 128.934 56.5238   3
  -5  -5  -6 237.665 98.7670   2
   5   5   7 692.253 127.751   3
  -5  -5  -7 704.056 171.278   2
   5   5   8 523.140 107.789   3
  -5  -5  -8 988.501 208.865   2
  -5  -5  -9 20410.8 950.398   2
   5   5   9 20935.0 751.770   3
  -5  -5 -10 23117.8 1036.45   2
   5   5  10 23310.3 839.995   3
  -5  -5 -11 7820.27 619.906   2
   5   5  11 7532.15 493.288   3
  -5  -5 -12 7161.86 606.970   2
   5   5  12 8182.66 541.019   3
  -5  -5 -13 1032.34 259.376   2
   5   5  13 1413.13 241.078   3
   5   5  14 89.1734 101.168   3
   5   5  14-2.41702 82.1738   1
   5   5  15-22.3334 125.971   1
   5   5  15 2.71785 90.5211   3
   5   5  16 1350.77 298.557   1
  -5  -6  11 591.661 278.311   1
  -5  -6  10 167.812 154.754   1
  -5  -6   9 322.196 190.227   1
  -5  -6   8 41.3507 110.172   1
  -5  -6   7 208.581 142.994   1
  -5  -6   6 129.796 150.275   1
  -5  -6   5 360.869 190.483   1
  -5  -6   4 3531.52 204.515   2
  -5  -6   4 4266.59 512.059   1
  -5  -6   3 1025.13 124.488   2
  -5  -6   3 926.000 243.372   1
  -5  -6   2 8485.15 660.197   1
   5   6  -2 8852.10 424.318   2
  -5  -6   2 7898.09 378.673   2
  -5  -6   1 190.701 70.6276   2
  -5  -6   1 17.1637 95.9604   1
   5   6  -1 150.171 64.2605   2
  -5  -6   0 2241.45 221.699   2
  -5  -6   0 2280.19 335.608   1
  -5  -6  -1 1035.99 157.139   2
  -5  -6  -1 1309.04 252.746   1
  -5  -6  -2 823.503 142.425   2
  -5  -6  -2 949.793 205.520   1
  -5  -6  -3-28.2771 63.1925   2
  -5  -6  -4 687.190 153.567   2
   5   6   4 552.567 121.876   3
  -5  -6  -5 2577.51 293.398   2
   5   6   5 2365.57 233.219   3
  -5  -6  -6 549.304 162.731   2
   5   6   6 803.325 124.547   3
  -5  -6  -7 1846.20 268.005   2
   5   6   7 2195.35 205.617   3
   5   6   8 1494.35 171.145   3
  -5  -6  -8 1641.45 266.843   2
  -5  -6  -8 1133.22 210.093   3
  -5  -6  -9 9321.34 646.290   2
   5   6   9 9871.85 477.558   3
  -5  -6 -10 1154.72 246.254   2
   5   6  10 1523.04 199.801   3
  -5  -6 -11 11305.6 754.768   2
   5   6  11 12511.1 615.371   3
  -5  -6 -12 927.494 237.651   2
   5   6  12 1065.41 189.457   3
  -5  -6 -13 1328.10 280.107   2
   5   6  13 1351.98 233.992   3
  -5  -6 -14 862.404 223.249   2
   5   6  14 643.857 175.360   3
  -5  -6 -15 2823.78 433.385   2
   5   6  15 2456.94 366.109   1
   5   6  16 746.470 191.899   1
   5   6  17 701.810 232.049   1
  -5  -7  10-47.1938 141.650   1
  -5  -7   9 1227.71 333.414   1
  -5  -7   8 3730.44 566.279   1
  -5  -7   7 878.584 258.015   1
  -5  -7   6 2611.46 444.025   1
  -5  -7   5 8518.17 769.958   1
  -5  -7   4 9426.54 782.829   1
  -5  -7   3 578.474 104.686   2
  -5  -7   3 615.438 191.108   1
  -5  -7   2 33559.4 928.116   2
  -5  -7   2 38274.6 1530.74   1
  -5  -7   1 1115.37 162.798   2
  -5  -7   1 1484.86 285.703   1
  -5  -7   0 688.524 140.039   2
  -5  -7   0 401.112 160.027   1
  -5  -7  -1 676.129 149.446   2
  -5  -7  -1 652.882 203.126   1
  -5  -7  -2 16421.9 732.683   2
  -5  -7  -3 3801.23 354.376   2
  -5  -7  -4 1174.77 207.428   2
   5   7   4 1120.94 180.987   3
  -5  -7  -5 3685.59 365.290   2
   5   7   5 2935.94 265.054   3
  -5  -7  -6 23.9266 69.1251   2
   5   7   6 48.9563 57.9240   3
  -5  -7  -7 7521.74 555.520   2
   5   7   7 7624.19 373.968   3
  -5  -7  -8 2384.82 324.335   2
   5   7   8 2507.17 213.036   3
  -5  -7  -9 25070.3 1107.51   2
   5   7   9 27817.2 791.851   3
  -5  -7 -10 5367.32 515.206   2
   5   7  10 5353.18 350.407   3
  -5  -7 -11 6209.71 569.635   2
   5   7  11 6514.46 414.298   3
  -5  -7 -12 16.9758 90.3060   2
   5   7  12 44.2421 66.2233   3
  -5  -7 -13-72.0974 103.890   2
  -5  -7 -14-68.0666 104.181   2
  -5  -7 -15 4889.01 564.185   2
  -5  -7 -16 4.41844 106.023   2
   5   7  16 152.902 118.956   1
   5   7  17 116.663 87.0686   1
   5   7  18 1411.46 323.939   1
  -5  -8   9 251.417 193.078   1
  -5  -8   8 3159.21 533.032   1
  -5  -8   7 5071.13 651.026   1
  -5  -8   6 1179.37 314.168   1
  -5  -8   5-57.7007 161.643   1
  -5  -8   4 226.343 95.2490   1
  -5  -8   3 1544.80 194.478   2
  -5  -8   3 1601.57 323.300   1
  -5  -8   2 30979.3 957.020   2
  -5  -8   2 35261.7 1520.53   1
  -5  -8   1 789.762 234.665   1
  -5  -8   1 629.912 142.430   2
  -5  -8   0 784.061 226.977   1
  -5  -8   0 487.448 129.480   2
  -5  -8  -1 2945.74 316.560   2
  -5  -8  -1 2863.48 418.178   1
  -5  -8  -2 57408.5 1535.63   2
  -5  -8  -3 4053.69 393.812   2
  -5  -8  -4-14.3049 68.2469   2
  -5  -8  -5 7026.93 534.602   2
   5   8   5 7215.76 413.716   3
  -5  -8  -6 18684.3 913.515   2
   5   8   6 20186.7 635.605   3
  -5  -8  -7 63335.0 1827.71   2
   5   8   7 69135.8 1257.29   3
  -5  -8  -8 1186.17 240.747   2
   5   8   8 1512.62 145.152   3
  -5  -8  -9 78.3801 78.6996   2
   5   8   9 72.6360 50.8720   3
  -5  -8 -10 2614.84 367.792   2
  -5  -8 -11 18804.9 1030.41   2
  -5  -8 -12 2766.03 407.132   2
  -5  -8 -13 501.472 199.161   2
  -5  -8 -14 9621.35 792.910   2
  -5  -8 -15 10587.9 863.280   2
  -5  -8 -16 451.407 215.789   2
  -5  -8 -17-115.563 124.820   2
   5   8  17-162.085 158.167   1
  -5  -9   8-68.5451 160.685   1
  -5  -9   7 6757.83 783.159   1
  -5  -9   6 1527.26 361.326   1
  -5  -9   5 655.389 252.518   1
  -5  -9   4 9229.38 843.935   1
  -5  -9   3 1928.54 377.767   1
  -5  -9   2 49.4666 59.4294   2
  -5  -9   2-38.2509 126.641   1
  -5  -9   1 161.581 136.817   1
  -5  -9   1 148.427 75.1085   2
  -5  -9   0 4048.19 504.762   1
  -5  -9   0 4135.69 373.400   2
  -5  -9  -1-32.7880 57.0497   2
  -5  -9  -2 13.6910 56.7802   2
  -5  -9  -3 37.8790 91.2001   2
  -5  -9  -4 32683.5 1238.16   2
  -5  -9  -5 19594.9 954.918   2
   5   9   5 19152.4 685.723   3
  -5  -9  -6 8565.23 642.030   2
   5   9   6 8255.70 370.506   3
  -5  -9  -7 617.568 175.632   2
  -5  -9  -8 87.0854 99.8609   2
  -5  -9  -9 599.328 185.842   2
  -5  -9 -10 2270.33 361.486   2
  -5  -9 -11 126.563 153.157   2
  -5  -9 -12 4642.19 545.822   2
  -5  -9 -13 1845.94 363.207   2
  -5  -9 -14 250.758 157.904   2
  -5  -9 -15 2486.08 428.805   2
  -5  -9 -16 2849.53 470.398   2
  -5 -10   7 420.794 210.213   1
  -5 -10   6-5.24870 111.535   1
  -5 -10   5 1573.23 376.185   1
  -5 -10   4 2608.70 460.796   1
  -5 -10   3 3627.59 534.982   1
  -5 -10   2 6129.18 465.594   2
  -5 -10   2 7178.66 741.526   1
  -5 -10   1 1906.71 375.221   1
  -5 -10   1 1418.54 236.462   2
  -5 -10   0 2713.12 328.073   2
  -5 -10  -1 1071.52 221.428   2
  -5 -10  -2 190.966 100.440   2
  -5 -10  -3 194.326 116.564   2
  -5 -10  -4 1918.25 305.415   2
  -5 -10  -5 1874.93 308.153   2
  -5 -10  -6 3758.92 446.750   2
  -5 -10  -7 18242.3 1006.50   2
  -5 -10  -8 7933.06 668.895   2
  -5 -10  -9 927.441 235.157   2
  -5 -10 -10 649.977 197.150   2
  -5 -10 -11 850.631 232.365   2
  -5 -10 -12 223.836 147.857   2
  -5 -10 -13-24.1612 89.7954   2
  -5 -10 -14 1362.32 328.770   2
  -5 -10 -15 357.159 206.441   2
  -5 -11   5-297.935 221.855   1
  -5 -11   4 84.3204 156.065   1
  -5 -11   3 63.9851 151.563   1
  -5 -11   2 994.354 300.054   1
  -5 -11   1 434.711 145.629   2
  -5 -11   0 10204.0 679.943   2
  -5 -11  -1 67.3736 88.6546   2
  -5 -11  -2 5209.61 506.985   2
  -5 -11  -3 4491.10 469.841   2
  -5 -11  -4 1082.00 244.526   2
  -5 -11  -5 3514.49 440.577   2
  -5 -11  -6 1465.79 289.754   2
  -5 -11  -7 386.389 155.683   2
  -5 -11  -8 13361.4 908.698   2
  -5 -11  -9 263.344 143.291   2
  -5 -11 -10 154.158 125.214   2
  -5 -11 -11 2492.88 409.745   2
  -5 -11 -12 242.827 162.986   2
  -5 -11 -13-39.7317 79.9129   2
  -5 -11 -14 141.412 129.913   2
  -5 -12   4-53.9464 98.0502   1
  -5 -12   0 2008.03 316.495   2
  -5 -12  -1-10.0895 86.4599   2
  -5 -12  -2 77.9778 97.5025   2
  -5 -12  -3 95.8439 123.591   2
  -5 -12  -4 1468.81 291.229   2
  -5 -12  -5 289.502 137.355   2
  -5 -12  -6 2398.69 382.768   2
  -5 -12  -7 1036.86 281.739   2
  -5 -12  -8 10054.2 816.679   2
  -5 -12  -9 731.511 243.430   2
  -5 -12 -10 662.905 228.647   2
  -5 -12 -11-5.99273 86.9262   2
  -5 -12 -12 4390.92 570.895   2
  -5 -12 -13 121.835 112.360   2
  -5 -13  -1 1307.24 261.506   2
  -5 -13  -2 3711.91 469.105   2
  -5 -13  -3-33.9771 92.8541   2
  -5 -13  -4 784.058 228.016   2
  -5 -13  -5 1397.93 306.603   2
  -5 -13  -6 4249.54 537.441   2
  -5 -13  -7 1867.71 347.060   2
  -5 -13  -8 2368.38 405.457   2
  -5 -13  -9 994.977 285.963   2
  -5 -13 -10 725.894 217.214   2
  -5 -13 -11 166.390 124.838   2
  -5 -14  -1 1114.62 274.884   2
  -5 -14  -2 2106.62 378.022   2
  -5 -14  -3-49.9693 134.886   2
  -5 -14  -4 1053.43 276.025   2
  -5 -14  -5-131.629 157.298   2
  -5 -14  -6 3938.59 538.310   2
  -5 -14  -7 2109.83 399.918   2
  -5 -14  -8 248.418 175.299   2
  -5 -14  -9 188.939 149.783   2
  -5 -15  -2 92.6756 119.121   2
  -5 -15  -3 454.532 181.542   2
  -5 -15  -4 2565.44 435.389   2
  -5 -15  -5 43.7157 82.3294   2
   6 -10 -10 174.114 163.853   2
   6 -10  -9 451.692 175.808   2
  -6  10   9 397.641 296.271   1
  -6  10   8 610.975 253.863   1
   6 -10  -8 453.065 190.983   2
   6 -10  -7-179.270 131.617   2
   6 -10  -6 1053.03 284.152   2
   6 -10  -5 1966.85 365.990   2
   6 -10  -4 512.399 222.042   2
   6 -10  -3 2333.66 402.285   2
   6 -10  -2 2330.96 394.695   2
   6 -10  -1 1265.67 292.342   2
   6 -10   0 68.6117 138.087   2
   6 -10   1-289.233 172.145   2
   6 -10   2 114.494 94.2131   2
   6 -10   3-67.0804 146.866   2
   6 -10   3 143.316 102.666   3
   6 -10   4 402.735 164.041   2
   6 -10   4 415.782 165.602   3
   6 -10   5 224.107 125.253   3
   6 -10   6-110.411 139.185   3
  -6   9  10-158.090 193.384   1
   6  -9 -10 19.7137 69.5032   2
  -6   9   9 45.0259 127.423   1
   6  -9  -9 281.068 194.799   2
   6  -9  -8 497.466 224.691   2
  -6   9   8 471.632 232.608   1
   6  -9  -7 794.131 208.598   2
   6  -9  -6 125.226 114.321   2
   6  -9  -5 706.922 199.565   2
   6  -9  -4 410.581 188.561   2
   6  -9  -3 532.655 217.179   2
   6  -9  -2 1006.87 266.715   2
   6  -9  -1 109.021 85.4485   3
   6  -9  -1-155.338 139.211   2
   6  -9   0 3220.94 453.549   2
   6  -9   0 3064.28 355.964   3
   6  -9   1 276.140 126.415   3
   6  -9   1 31.6959 114.648   2
   6  -9   2 92.6744 87.4110   3
   6  -9   2 143.056 125.245   2
   6  -9   3 517.937 176.911   3
   6  -9   3 928.848 253.642   2
   6  -9   4 11.2796 102.096   2
   6  -9   4 274.453 129.444   3
   6  -9   5 1506.85 293.495   3
   6  -9   6 101.439 108.688   3
   6  -9   7 293.098 156.821   3
  -6   8  11 1371.72 375.843   1
  -6   8  10 1178.09 339.384   1
   6  -8 -10 511.739 202.576   2
  -6   8   9 230.109 159.706   1
   6  -8  -9 658.968 202.860   2
   6  -8  -8 2628.77 400.782   2
  -6   8   8 2103.92 388.023   1
  -6   8   7-30.0721 142.403   1
   6  -8  -7 94.7683 76.9308   2
   6  -8  -6 5.36083 95.1720   2
   6  -8  -5 252.524 137.895   2
   6  -8  -4 1045.52 198.225   3
   6  -8  -4 1168.75 254.333   2
   6  -8  -3 2943.00 406.302   2
   6  -8  -3 2836.55 331.337   3
   6  -8  -2 21386.4 1112.03   2
   6  -8  -2 20113.2 912.482   3
   6  -8  -1 851.253 176.824   3
   6  -8  -1 1146.09 256.297   2
   6  -8   0 33785.5 1404.13   2
   6  -8   0 30830.8 1157.23   3
   6  -8   1 863.405 221.128   2
   6  -8   1 736.914 184.090   3
   6  -8   2 377.290 145.064   3
   6  -8   3 1636.46 275.263   3
   6  -8   4 898.303 223.434   3
   6  -8   5 812.858 210.428   3
   6  -8   6 274.133 158.827   3
   6  -8   7 290.819 137.021   3
   6  -8   8-38.9873 82.8689   3
  -6   7  11-87.3923 126.197   1
  -6   7  10-152.833 111.865   1
   6  -7 -10-23.8572 99.8001   2
   6  -7  -9 1565.17 293.776   2
  -6   7   9 1738.41 366.910   1
  -6   7   8 614.428 221.104   1
   6  -7  -8 262.088 112.829   2
  -6   7   7 11512.3 837.309   1
   6  -7  -7 10617.5 751.882   2
   6  -7  -6 7.00848 61.6045   3
   6  -7  -6 254.528 122.661   2
  -6   7   6 147.642 141.656   1
   6  -7  -5 1555.88 280.970   3
   6  -7  -5 1645.31 291.909   2
   6  -7  -4 5.61375 56.4890   3
   6  -7  -4 141.591 114.959   2
   6  -7  -3 182.932 112.344   3
   6  -7  -3-185.982 167.425   2
   6  -7  -2 12254.7 790.731   2
   6  -7  -2 11771.5 690.455   3
   6  -7  -1 2256.77 299.550   3
   6  -7  -1 1726.32 300.964   2
   6  -7   0 906.051 194.818   3
   6  -7   1 855.321 187.260   3
   6  -7   2 23805.6 1031.67   3
   6  -7   3 879.861 207.060   3
   6  -7   4 16116.5 877.351   3
   6  -7   5 28.3888 113.952   3
   6  -7   6 221.379 134.490   3
   6  -7   7 533.876 171.988   3
   6  -7   8-134.429 139.664   3
   6  -7   9 32.8445 92.8096   3
  -6   6  12 731.810 257.206   1
  -6   6  11 892.849 286.798   1
  -6   6  10 4298.06 584.785   1
   6  -6 -10 4750.74 492.061   2
  -6   6   9 3048.27 469.383   1
   6  -6  -9 2487.06 365.693   2
  -6   6   8 10983.5 842.030   1
   6  -6  -8 10340.3 719.843   2
   6  -6  -8 10333.8 855.332   3
  -6   6   7 5209.02 545.710   1
   6  -6  -7 5100.50 490.878   2
   6  -6  -7 4616.31 525.558   3
  -6   6   6 11449.3 793.139   1
   6  -6  -6 12918.2 775.662   2
   6  -6  -6 12590.5 851.949   3
   6  -6  -5 2577.20 362.334   3
   6  -6  -5 2660.88 346.153   2
  -6   6   5 2503.63 352.690   1
   6  -6  -4 4767.82 462.062   2
   6  -6  -4 4137.67 431.371   3
   6  -6  -3 9978.59 670.664   2
   6  -6  -3 9679.22 643.849   3
   6  -6  -2 20549.4 973.287   2
   6  -6  -2 20166.5 934.856   3
   6  -6  -1 20.2632 67.5244   3
   6  -6   0 13335.3 724.535   3
   6  -6   1 866.192 194.742   3
   6  -6   2 3941.48 400.916   3
   6  -6   3 25654.0 1066.39   3
   6  -6   4 2700.37 337.916   3
   6  -6   5 284.954 156.254   3
   6  -6   6 8467.14 645.780   3
   6  -6   7 2171.78 347.212   3
   6  -6   8 961.669 249.933   3
   6  -6   9 1307.93 288.354   3
   6  -6  10-86.4387 119.113   3
  -6   5  12-177.669 188.269   1
  -6   5  11 318.139 219.116   1
  -6   5  10 264.925 164.569   1
  -6   5   9 642.078 252.044   1
   6  -5  -9 620.443 171.025   2
  -6   5   8 3337.62 455.754   1
   6  -5  -8 2871.81 353.353   2
  -6   5   7 3056.05 418.283   1
   6  -5  -7 2494.34 322.820   2
  -6   5   6 1235.57 260.899   1
   6  -5  -6 1270.14 292.501   3
   6  -5  -6 1365.37 247.831   2
  -6   5   5 6790.56 560.931   1
   6  -5  -5 6929.62 530.795   2
   6  -5  -5 6088.17 585.538   3
   6  -5  -4 4488.25 426.178   2
  -6   5   4 5489.45 478.585   1
   6  -5  -4 4812.04 489.684   3
   6  -5  -3 345.032 156.065   3
   6  -5  -3 412.877 153.545   2
  -6   5   3 207.183 113.845   1
   6  -5  -2 1521.41 245.711   3
   6  -5  -1 1757.80 261.284   3
   6  -5   0 10.9899 83.5323   3
   6  -5   1 1748.23 258.566   3
   6  -5   2 9751.49 618.740   3
   6  -5   3 4900.96 433.990   3
   6  -5   4 19019.5 896.171   3
   6  -5   5 1108.59 231.989   3
   6  -5   6 287.201 85.8893   3
   6  -5   7 434.178 154.075   3
   6  -5   8 1009.06 239.399   3
   6  -5   9 818.494 209.008   3
   6  -5  10 28.0352 93.4999   3
   6  -5  11-16.4619 112.026   3
  -6   4  12 327.083 224.524   1
  -6   4  11 3381.49 531.466   1
  -6   4  10 7262.65 736.930   1
  -6   4   9-35.5500 170.151   1
   6  -4  -9-0.40761 70.8057   2
  -6   4   8 3857.45 486.971   1
   6  -4  -8 3550.54 370.247   2
  -6   4   7 807.545 232.948   1
   6  -4  -7 857.901 173.663   2
  -6   4   6 1526.13 282.257   1
   6  -4  -6 1584.79 231.733   2
   6  -4  -5 3849.84 367.569   2
  -6   4   5 3606.66 397.744   1
   6  -4  -5 3693.02 469.959   3
  -6   4   4 950.026 191.169   1
   6  -4  -4 489.250 165.301   3
   6  -4  -4 1066.12 200.567   2
  -6   4   3 22617.8 916.146   1
   6  -4  -3 20864.3 1021.97   3
  -6   4   2 9636.31 536.956   1
   6  -4  -2 9677.69 652.219   3
   6  -4  -1 495.661 165.946   3
  -6   4   1 485.928 122.747   1
   6  -4   0 188.754 103.257   3
  -6   4   0 76.2599 76.4793   1
   6  -4   1 221.581 98.6262   3
  -6   4  -1 112.712 59.2290   1
   6  -4   2 490.480 143.048   3
  -6   4  -2 533.543 109.669   1
   6  -4   3 151.440 110.248   3
  -6   4  -3 45.5721 30.9928   1
  -6   4  -3 115.337 40.4889   1
   6  -4   4 52108.0 1516.47   3
   6  -4   5 12380.8 715.070   3
   6  -4   6 4189.28 424.720   3
   6  -4   7 670.356 185.517   3
   6  -4   8 87.0172 108.502   3
   6  -4   9-42.3565 90.5067   3
   6  -4  10 422.101 188.117   3
   6  -4  11 539.167 198.349   3
   6  -4  12 129.246 123.586   3
  -6   3  12 1048.18 288.931   1
  -6   3  11 1068.73 298.468   1
  -6   3  10 1259.27 323.544   1
  -6   3   9 2801.13 466.260   1
  -6   3   8 907.471 257.953   1
   6  -3  -8 748.829 156.881   2
   6  -3  -7 280.380 101.589   2
  -6   3   7 324.603 184.549   1
   6  -3  -6 7128.36 471.372   2
  -6   3   6 6959.06 586.138   1
  -6   3   5 3298.46 372.567   1
   6  -3  -5 3960.63 346.566   2
  -6   3   4-70.3314 86.9940   1
   6  -3  -4-41.7228 79.4613   2
  -6   3   3 1317.42 215.985   1
   6  -3  -3 1868.38 319.613   3
  -6   3   2 25057.8 887.493   1
   6  -3  -2 24965.9 1066.11   3
  -6   3   1 11497.3 532.092   1
   6  -3  -1 10526.8 673.637   3
  -6   3   0 3654.76 271.638   1
   6  -3   0 3383.61 358.687   3
  -6   3  -1 1141.54 133.448   1
   6  -3   1 1050.50 199.387   3
  -6   3  -2 12785.8 385.505   1
   6  -3   2 13179.1 690.595   3
   6  -3   3 4161.16 417.881   3
   6  -3   4 2057.42 282.230   3
   6  -3   5 25.9794 78.7794   3
   6  -3   6 653.549 175.068   3
   6  -3   7 165.853 104.998   3
   6  -3   8 8081.04 607.628   3
   6  -3   9 1654.65 290.456   3
   6  -3  10 47.6014 118.991   3
   6  -3  11 2435.58 379.831   3
   6  -3  12 686.177 222.984   3
   6  -3  13 2208.61 387.543   3
  -6   2  12 57.6181 142.666   1
  -6   2  11 1536.20 355.111   1
  -6   2  10 95.9662 180.019   1
  -6   2   9 1108.23 271.044   1
  -6   2   8-94.4509 152.650   1
   6  -2  -8 41.4317 52.6273   2
   6  -2  -7 8521.58 476.186   2
  -6   2   7 8768.83 682.219   1
   6  -2  -6 4782.86 352.704   2
  -6   2   6 3681.31 420.792   1
   6  -2  -5 25824.3 859.809   2
  -6   2   5 23595.1 1032.48   1
  -6   2   4 917.891 208.440   1
   6  -2  -4 1141.98 169.563   2
  -6   2   3 15856.2 740.461   1
  -6   2   2 9356.50 520.562   1
   6  -2  -2 8168.51 628.280   3
  -6   2   1 65154.2 1424.36   1
   6  -2  -1 62238.9 1736.99   3
  -6   2   0 5031.62 316.742   1
   6  -2   0 5196.16 451.001   3
  -6   2  -1 4971.64 270.855   1
   6  -2   1 4855.80 424.725   3
  -6   2  -2 53173.7 924.067   1
   6  -2   2 57668.3 1545.32   3
   6  -2   3 3355.12 342.776   3
   6  -2   4-48.8140 70.9019   3
   6  -2   5 1063.92 202.841   3
   6  -2   6 29995.3 1096.13   3
   6  -2   7 4167.97 407.140   3
   6  -2   8 10744.0 676.358   3
   6  -2   9 1214.94 246.652   3
   6  -2  10 928.976 221.159   3
   6  -2  11 227.578 126.977   3
   6  -2  12 1468.36 303.880   3
   6  -2  13 683.109 235.035   3
   6  -2  14 180.920 131.482   3
  -6   1  12 2353.59 458.666   1
  -6   1  11 410.106 204.857   1
  -6   1  10 97.9935 144.704   1
  -6   1   9 3496.29 481.899   1
  -6   1   8 2035.82 343.533   1
   6  -1  -7 12529.3 513.464   2
  -6   1   7 11933.4 802.333   1
   6  -1  -6 12118.5 515.226   2
  -6   1   6 11169.4 738.225   1
   6  -1  -5 1793.66 200.554   2
  -6   1   5 1789.77 283.155   1
  -6   1   4 12215.0 685.353   1
  -6   1   3 144.919 96.4229   1
  -6   1   2 1804.57 230.890   1
   6  -1  -1 804.886 185.046   3
  -6   1   1 824.492 142.933   1
   6  -1   0 1889.64 279.629   3
  -6   1   0 2082.09 201.637   1
   6  -1   1 12.8336 83.8337   3
  -6   1  -1 31.9353 40.8730   1
  -6   1  -2 4789.45 232.269   1
   6  -1   2 5090.45 425.546   3
   6  -1   3 93.0447 56.7095   3
   6  -1   4 3375.34 337.689   3
   6  -1   5 3545.43 349.332   3
   6  -1   6 32425.7 1110.42   3
   6  -1   7 940.436 188.567   3
   6  -1   8 9578.42 290.416   1
   6  -1   8 13631.4 728.019   3
   6  -1   9 3604.98 394.945   3
   6  -1  10 352.426 147.761   3
   6  -1  11 538.962 180.412   3
   6  -1  12 1515.52 302.300   3
   6  -1  13 248.868 175.042   3
   6  -1  14-65.0448 161.425   3
  -6   0  12 660.009 246.975   1
  -6   0  11 543.080 219.688   1
  -6   0  10 2381.48 442.096   1
  -6   0   9 1257.59 308.190   1
  -6   0   8 1638.66 327.159   1
  -6   0   7 1167.44 268.479   1
   6   0  -7 799.920 100.276   2
   6   0  -6 5615.23 289.883   2
  -6   0   6 4664.51 490.513   1
   6   0  -5 24571.1 684.213   2
  -6   0   5 21814.6 1023.08   1
  -6   0   4 1551.68 257.968   1
  -6   0   3 25644.1 992.957   1
  -6   0   2 11189.4 603.249   1
  -6   0   1 7267.33 452.540   1
   6   0   0 7215.17 393.205   1
  -6   0   0 8172.15 438.916   1
   6   0   0 7756.46 566.615   3
   6   0   1 4827.31 274.045   1
   6   0   1 5234.35 440.123   3
  -6   0  -1 4082.09 288.610   1
   6   0   2 38.6957 41.4612   1
   6   0   2 92.4800 76.4290   3
  -6   0  -2 1.12562 47.7761   1
   6   0   3 9499.35 267.068   1
   6   0   3 13348.1 688.784   3
   6   0   4 31194.5 1071.67   3
   6   0   5 2454.48 278.059   3
   6   0   6 2505.70 294.260   3
   6   0   7 227.051 104.862   3
   6   0   7 197.871 39.8070   1
   6   0   7 127.722 42.4853   1
   6   0   8 1422.50 224.180   3
   6   0   8 996.494 111.227   1
   6   0   9 105.019 88.3733   3
   6   0   9 68.1411 44.5559   1
   6   0  10 871.174 184.992   3
   6   0  10 836.002 138.967   1
   6   0  11 37.1481 77.3792   3
   6   0  12 1607.51 291.438   3
   6   0  13 414.579 192.798   3
   6   0  14-3.14240 111.814   3
   6   0  15 576.771 210.156   3
  -6  -1  12 4004.05 592.090   1
  -6  -1  11 2671.34 474.889   1
  -6  -1  10 10777.4 908.466   1
  -6  -1   9 700.533 238.034   1
  -6  -1   8 3977.77 501.341   1
  -6  -1   7 118.764 92.4512   1
   6   1  -6 227.271 44.0543   2
  -6  -1   6 371.299 146.567   1
   6   1  -6 289.828 43.8694   2
   6   1  -5 3533.76 195.041   2
  -6  -1   5 3120.11 389.247   1
  -6  -1   4 692.710 189.671   1
  -6  -1   3 90258.8 2102.86   1
  -6  -1   2 1425.92 221.376   1
  -6  -1   1 72812.7 1678.15   1
   6   1   0 5884.03 386.452   1
  -6  -1   0 5810.77 394.845   1
   6   1   1 8241.50 428.338   1
  -6  -1  -1 8422.29 440.452   1
   6   1   1 8225.90 556.347   3
   6   1   2 14012.3 513.273   1
   6   1   2 15144.3 740.909   3
  -6  -1  -2 13332.4 530.504   1
   6   1   3 971.285 189.092   3
   6   1   3 792.353 112.210   1
  -6  -1  -3 955.654 123.171   1
   6   1   4 1359.59 212.592   3
   6   1   4 921.655 105.204   1
   6   1   5 2190.45 156.738   1
   6   1   5 2290.50 266.609   3
   6   1   6 21360.2 851.289   3
   6   1   6 21723.6 576.505   1
   6   1   7 16.3717 72.5698   3
   6   1   7 25.2159 34.5616   1
   6   1   8 6240.12 303.332   1
   6   1   8 6548.62 476.132   3
   6   1   9 696.257 181.671   3
   6   1   9 644.099 118.085   1
   6   1  10 991.804 207.304   3
   6   1  10 876.533 147.532   1
   6   1  11 913.126 162.619   1
   6   1  11 1204.50 250.861   3
   6   1  12 299.254 154.167   3
   6   1  13 1108.77 246.004   3
   6   1  14 104.121 87.8013   3
   6   1  15 396.560 188.068   3
   6   1  16 1250.68 307.622   3
  -6  -2  12-10.2364 149.306   1
  -6  -2  11 174.761 154.278   1
  -6  -2  10 840.504 292.527   1
  -6  -2   9 472.472 225.626   1
  -6  -2   8 7120.25 692.582   1
  -6  -2   7 2585.43 422.238   1
  -6  -2   6 2415.49 375.702   1
  -6  -2   5 10545.6 740.356   1
   6   2  -4 5774.30 259.401   2
  -6  -2   4 6145.32 535.098   1
   6   2  -3 3555.61 234.229   2
  -6  -2   3 3667.86 386.694   1
   6   2  -2 7877.10 380.392   2
  -6  -2   2 7878.99 546.513   1
   6   2  -1 84164.2 1626.80   2
  -6  -2   1 88883.2 1971.54   1
  -6  -2   0 1951.27 244.451   1
   6   2   0 1838.34 206.711   2
   6   2   1 43980.2 1206.04   1
  -6  -2  -1 45586.3 1204.96   1
  -6  -2  -2 17449.7 681.657   1
   6   2   2 17975.7 681.748   1
   6   2   2 17772.4 808.523   3
   6   2   3 27024.3 844.232   1
   6   2   3 28260.1 1016.65   3
  -6  -2  -3 29768.7 851.825   1
   6   2   4 5893.44 347.465   1
   6   2   4 5784.11 436.069   3
   6   2   5 8128.02 410.111   1
   6   2   5 8108.87 505.281   3
   6   2   6 41998.2 1209.24   3
   6   2   6 40603.6 1034.55   1
   6   2   7 5515.44 416.682   3
   6   2   8 812.676 174.335   3
   6   2   9-130.252 110.849   3
   6   2  10 1642.88 199.385   1
   6   2  10 1691.68 255.027   3
   6   2  11 2320.17 261.811   1
   6   2  11 2067.34 284.089   3
   6   2  12 1173.33 209.151   1
   6   2  12 1126.17 232.816   3
   6   2  13 1708.21 291.216   3
   6   2  14 3447.62 431.140   3
   6   2  15 128.450 105.368   3
   6   2  16 296.021 187.857   3
  -6  -3  11 29.0473 97.6846   1
  -6  -3  10 437.395 217.453   1
  -6  -3   9 372.775 181.556   1
  -6  -3   8 395.715 192.220   1
  -6  -3   7 713.147 209.695   1
  -6  -3   6 4597.21 528.769   1
  -6  -3   5 12473.6 830.055   1
  -6  -3   4 10808.7 732.477   1
   6   3  -3 11722.0 400.260   2
  -6  -3   3 12244.2 750.391   1
   6   3  -2 10167.9 422.419   2
  -6  -3   2 10409.7 660.348   1
  -6  -3   1 1355.01 220.761   1
   6   3  -1 1640.72 176.746   2
   6   3   0 2337.23 232.457   2
  -6  -3   0 3047.73 330.714   1
  -6  -3  -1 202.013 77.2529   1
  -6  -3  -2 4511.04 363.307   1
   6   3   2 4395.77 377.207   1
   6   3   2 4339.26 399.076   3
   6   3   3 50834.8 1359.15   1
   6   3   3 49037.3 1400.95   3
  -6  -3  -3 50662.3 1291.27   1
   6   3   4 29808.6 1010.93   3
   6   3   4 28467.4 971.530   1
   6   3   5 28447.5 949.394   1
   6   3   5 25739.8 919.820   3
   6   3   6 25333.5 893.973   3
   6   3   6 22925.4 865.617   1
   6   3   7 2044.75 247.651   3
   6   3   8 18838.3 794.154   3
   6   3   9 354.614 118.918   3
   6   3  10 14025.5 716.147   3
   6   3  11 1047.87 209.432   3
   6   3  11 1178.13 185.974   1
   6   3  12 24.6766 66.4163   1
   6   3  12 152.465 107.043   3
   6   3  13 742.464 175.061   1
   6   3  13 927.496 216.555   3
   6   3  14 976.968 222.732   3
   6   3  15 207.723 117.601   3
   6   3  16 33.5014 121.302   3
   6   3  17 232.943 121.163   3
  -6  -4  11 830.467 274.281   1
  -6  -4  10 223.732 150.314   1
  -6  -4   9 733.046 271.523   1
  -6  -4   8 271.910 175.201   1
  -6  -4   7 1962.67 379.437   1
  -6  -4   6 585.448 161.902   1
  -6  -4   5-29.6866 97.7794   1
  -6  -4   4 116.174 110.742   1
  -6  -4   3 2899.47 384.805   1
   6   4  -3 2324.39 159.519   2
   6   4  -2 7271.33 345.380   2
  -6  -4   2 7153.70 575.410   1
   6   4  -1 116095. 2002.24   2
  -6  -4   1 117864. 2580.59   1
  -6  -4   0 920.888 198.971   1
   6   4   0 1076.68 162.144   2
  -6  -4  -1 7792.46 442.181   2
  -6  -4  -1 8595.94 568.464   1
  -6  -4  -2 1994.43 273.388   1
  -6  -4  -2 1709.59 217.933   2
  -6  -4  -3 32983.3 1036.97   2
   6   4   3 31773.4 1106.88   3
  -6  -4  -3 31129.6 1081.58   1
   6   4   4 273.420 114.749   3
  -6  -4  -4 102.094 66.2014   2
  -6  -4  -5 16693.8 761.006   2
   6   4   5 16251.9 719.974   3
  -6  -4  -6 2806.84 315.528   2
   6   4   6 2244.72 261.953   3
  -6  -4  -7 10070.4 627.718   2
   6   4   7 9825.53 542.954   3
  -6  -4  -8 15564.5 808.759   2
   6   4   8 16318.0 708.003   3
   6   4   9 266.791 90.0015   3
   6   4  10 7421.38 499.405   3
   6   4  11 1237.14 209.944   3
   6   4  12 10015.1 645.534   3
   6   4  13 2218.79 312.367   3
   6   4  13 1942.91 270.484   1
   6   4  14 545.208 146.855   1
   6   4  14 690.525 215.875   3
   6   4  15-106.552 111.588   3
   6   4  16-33.6782 93.2544   3
   6   4  17 7835.77 737.759   3
  -6  -5  10 1027.27 316.356   1
  -6  -5   9 916.000 293.063   1
  -6  -5   8 2321.38 441.383   1
  -6  -5   7 535.258 225.460   1
  -6  -5   6 492.044 187.051   1
  -6  -5   5 8315.35 728.100   1
  -6  -5   4 10863.1 802.889   1
  -6  -5   3 488.622 193.107   1
   6   5  -3 313.504 62.2984   2
   6   5  -2 276.485 74.1687   2
  -6  -5   2 359.080 149.059   1
   6   5  -1 1892.37 200.553   2
  -6  -5   1 2112.03 206.678   2
  -6  -5   1 1934.64 308.455   1
  -6  -5   0 4858.48 332.121   2
  -6  -5   0 5116.17 474.722   1
  -6  -5  -1 1725.92 206.251   2
  -6  -5  -1 1373.48 240.382   1
  -6  -5  -2 349.690 112.749   2
  -6  -5  -2 132.015 74.6591   1
  -6  -5  -3 405.388 120.276   2
   6   5   3 359.961 120.274   3
  -6  -5  -3 557.186 163.572   1
  -6  -5  -4 108.619 78.5446   2
   6   5   4 20.7630 59.3952   3
  -6  -5  -5 2470.41 296.302   2
   6   5   5 2715.40 283.165   3
   6   5   6 939.876 165.642   3
  -6  -5  -6 810.626 162.762   2
  -6  -5  -7 2221.73 299.057   2
   6   5   7 1907.29 224.831   3
  -6  -5  -8 4934.10 461.148   2
   6   5   8 5150.09 375.849   3
   6   5   9 1527.37 215.166   3
  -6  -5  -9 1034.85 222.688   2
  -6  -5 -10 5112.36 492.595   2
   6   5  10 4637.16 381.655   3
  -6  -5 -11 1270.98 249.207   2
   6   5  11 971.780 179.800   3
   6   5  12 351.351 115.215   3
   6   5  13-46.1709 99.4592   3
   6   5  14 519.004 151.253   1
   6   5  14 833.810 213.661   3
   6   5  15 188.494 132.085   1
   6   5  15 3.27368 91.9088   3
   6   5  16 106.428 97.9200   3
  -6  -6  10-73.8610 195.266   1
  -6  -6   9 1532.01 377.648   1
  -6  -6   8 1708.87 385.184   1
  -6  -6   7 1032.38 291.744   1
  -6  -6   6 41591.7 1793.68   1
  -6  -6   5 20551.9 1198.06   1
  -6  -6   4 7468.34 692.323   1
  -6  -6   3 6343.02 318.521   2
  -6  -6   3 7767.38 686.059   1
   6   6  -2 27909.2 803.246   2
  -6  -6   2 28672.1 799.149   2
  -6  -6   2 31143.7 1347.26   1
   6   6  -1 25706.1 826.604   2
  -6  -6   1 25799.6 801.299   2
  -6  -6   1 29692.5 1275.44   1
  -6  -6   0 139.794 71.0344   2
  -6  -6   0 308.363 128.488   1
  -6  -6  -1 46327.9 1212.80   2
  -6  -6  -1 45384.8 1552.54   1
  -6  -6  -2 1608.18 210.028   2
  -6  -6  -2 1591.75 278.296   1
  -6  -6  -3 68723.4 1648.03   2
  -6  -6  -4 5529.12 432.046   2
   6   6   4 5994.56 449.334   3
  -6  -6  -5 40206.6 1281.65   2
   6   6   5 39876.3 1186.68   3
  -6  -6  -6 449.766 133.209   2
   6   6   6 318.929 97.1957   3
   6   6   7 17757.8 700.663   3
  -6  -6  -7 18062.2 885.498   2
  -6  -6  -8 46859.6 1514.63   2
   6   6   8 46920.7 1210.21   3
  -6  -6  -9 9478.19 669.216   2
   6   6   9 10466.3 535.982   3
  -6  -6 -10 7582.46 620.839   2
   6   6  10 8176.77 492.563   3
  -6  -6 -11 7738.24 639.663   2
   6   6  11 7967.13 508.159   3
  -6  -6 -12 61840.9 1961.10   2
   6   6  12 62646.8 1633.03   3
  -6  -6 -13 1088.16 272.119   2
   6   6  13 910.730 194.706   3
   6   6  14 1548.58 255.152   3
   6   6  15 1038.57 232.222   1
   6   6  16 419.010 165.201   1
  -6  -7   9 418.771 276.316   1
  -6  -7   8 1748.97 406.501   1
  -6  -7   7 1020.94 309.558   1
  -6  -7   6 1954.41 385.369   1
  -6  -7   5 6400.72 688.024   1
  -6  -7   4-91.4931 149.962   1
  -6  -7   3 2568.72 423.596   1
  -6  -7   3 2268.73 201.472   2
  -6  -7   2 8043.69 418.086   2
  -6  -7   2 9841.43 776.637   1
  -6  -7   1 664.948 124.280   2
  -6  -7   1 956.730 258.200   1
  -6  -7   0 2427.98 254.309   2
  -6  -7   0 2789.78 393.544   1
  -6  -7  -1 12257.9 603.375   2
  -6  -7  -1 12606.6 822.269   1
  -6  -7  -2-92.9237 76.6758   2
  -6  -7  -2 37.2969 94.4822   1
  -6  -7  -3 6532.48 466.769   2
  -6  -7  -4 441.946 120.079   2
   6   7   4 405.697 122.885   3
   6   7   5 20098.9 805.138   3
  -6  -7  -5 19899.9 897.554   2
   6   7   6 6029.60 404.589   3
  -6  -7  -6 5974.24 493.357   2
  -6  -7  -7 27734.7 1135.83   2
   6   7   7 29038.4 893.486   3
   6   7   8 507.742 114.345   3
  -6  -7  -8 680.039 196.852   2
  -6  -7  -9 1607.94 283.895   2
   6   7   9 1566.82 205.028   3
   6   7  10 86.0930 70.6539   3
  -6  -7 -10 5.66490 71.5522   2
  -6  -7 -11 2565.90 375.721   2
   6   7  11 2907.09 290.552   3
  -6  -7 -12 2906.14 413.403   2
   6   7  12 3225.30 325.774   3
  -6  -7 -13 1325.51 287.982   2
  -6  -7 -14 628.512 218.249   2
  -6  -7 -15 372.257 126.982   2
   6   7  16-39.3282 77.5552   1
   6   7  17 416.808 190.466   1
  -6  -8   8 9646.25 952.924   1
  -6  -8   7 67.6578 124.792   1
  -6  -8   6 2579.93 468.720   1
  -6  -8   5 1002.74 263.627   1
  -6  -8   4 8157.61 783.090   1
  -6  -8   3 1275.54 309.888   1
  -6  -8   2 5861.65 376.650   2
  -6  -8   2 7800.74 720.178   1
  -6  -8   1 5072.54 368.024   2
  -6  -8   1 6409.13 642.144   1
  -6  -8   0 2046.90 235.135   2
  -6  -8   0 2735.81 418.005   1
  -6  -8  -1 11254.2 606.562   2
  -6  -8  -1 12272.1 860.764   1
  -6  -8  -2 579.228 144.327   2
  -6  -8  -3 7800.36 537.053   2
  -6  -8  -4 100.676 94.5427   2
  -6  -8  -5 13.7623 81.1911   2
   6   8   5 48.0692 62.0733   3
  -6  -8  -6 1447.58 246.268   2
   6   8   6 960.693 164.915   3
  -6  -8  -7 166.931 129.006   2
   6   8   7 14.0105 52.0557   3
   6   8   8 8.01748 43.0504   3
  -6  -8  -8-86.0714 87.3783   2
  -6  -8  -9 15733.3 911.665   2
   6   8   9 16717.6 625.193   3
  -6  -8 -10 4126.42 473.297   2
   6   8  10 4676.35 327.881   3
  -6  -8 -11 139.966 112.094   2
  -6  -8 -12 14321.3 937.486   2
  -6  -8 -13 796.566 217.794   2
  -6  -8 -14 4191.33 531.313   2
  -6  -8 -15 957.176 264.915   2
  -6  -8 -16-207.617 181.350   2
   6   8  17 56.9670 117.069   1
  -6  -9   7 803.322 309.333   1
  -6  -9   6 226.349 230.632   1
  -6  -9   5 3044.94 514.338   1
  -6  -9   4 3247.81 511.234   1
  -6  -9   3 920.149 268.985   1
  -6  -9   2 32509.8 1020.67   2
  -6  -9   2 36472.5 1675.89   1
  -6  -9   1 26099.5 937.478   2
  -6  -9   1 29741.9 1470.82   1
  -6  -9   0 29601.3 1045.72   2
  -6  -9   0 32159.7 1511.71   1
  -6  -9  -1 10638.6 625.620   2
  -6  -9  -1 10364.0 836.389   1
  -6  -9  -2-10.8488 58.4356   2
  -6  -9  -3 2935.49 351.019   2
  -6  -9  -4 2574.78 332.233   2
  -6  -9  -5 1218.70 234.369   2
   6   9   5 1099.81 179.299   3
  -6  -9  -6 1456.67 271.623   2
   6   9   6 1047.53 168.540   3
  -6  -9  -7 11899.6 773.010   2
   6   9   7 13204.1 533.780   3
  -6  -9  -8 2299.95 356.958   2
  -6  -9  -9 3113.34 423.967   2
  -6  -9 -10 3651.34 467.147   2
  -6  -9 -11 460.655 168.186   2
  -6  -9 -12 73.2584 127.412   2
  -6  -9 -13 1932.00 360.687   2
  -6  -9 -14 5834.81 638.909   2
  -6  -9 -15 735.379 218.650   2
  -6  -9 -16 11199.1 939.616   2
  -6 -10   6 7949.32 870.272   1
  -6 -10   5 137.980 174.174   1
  -6 -10   4 3957.96 591.747   1
  -6 -10   3 1044.78 300.181   1
  -6 -10   2 2504.07 441.228   1
  -6 -10   1 85.9206 74.8956   2
  -6 -10   1 140.549 126.107   1
  -6 -10   0 403.897 123.142   2
  -6 -10   0 374.489 215.257   1
  -6 -10  -1 3660.19 392.181   2
  -6 -10  -2 1134.62 232.217   2
  -6 -10  -3 312.537 152.250   2
  -6 -10  -4 6759.21 569.923   2
  -6 -10  -5 51083.9 1676.02   2
   6  10   5 48198.4 1310.75   3
  -6 -10  -6 631.905 200.028   2
  -6 -10  -7 2423.59 357.851   2
  -6 -10  -8 4512.02 508.507   2
  -6 -10  -9 503.696 150.390   2
  -6 -10 -10 3284.42 440.987   2
  -6 -10 -11 10879.4 833.400   2
  -6 -10 -12 446.481 189.300   2
  -6 -10 -13 814.438 270.398   2
  -6 -10 -14 1486.85 321.711   2
  -6 -10 -15 1491.37 333.217   2
  -6 -11   5 362.766 259.208   1
  -6 -11   4 1732.06 404.102   1
  -6 -11   3 44.6440 164.748   1
  -6 -11   2 8057.21 835.113   1
  -6 -11   1 4699.84 647.304   1
  -6 -11   0 14634.9 803.189   2
  -6 -11  -1 3903.66 423.523   2
  -6 -11  -2 1135.93 227.816   2
  -6 -11  -3 25167.5 1157.64   2
  -6 -11  -4 10566.9 746.163   2
  -6 -11  -5 19288.0 1042.24   2
  -6 -11  -6 373.093 166.637   2
  -6 -11  -7 27003.9 1293.45   2
  -6 -11  -8 224.247 162.230   2
  -6 -11  -9 25244.7 1277.58   2
  -6 -11 -10 5576.12 601.181   2
  -6 -11 -11-31.4631 95.5754   2
  -6 -11 -12 907.794 258.562   2
  -6 -11 -13 582.597 230.167   2
  -6 -11 -14 269.568 128.929   2
  -6 -12   3 876.174 304.262   1
  -6 -12  -1 769.427 171.296   2
  -6 -12  -2 726.528 200.340   2
  -6 -12  -3 283.471 129.271   2
  -6 -12  -4 485.966 196.230   2
  -6 -12  -5 95.7153 96.4510   2
  -6 -12  -6 171.253 103.321   2
  -6 -12  -7 275.019 146.084   2
  -6 -12  -8 451.472 192.663   2
  -6 -12  -9 324.187 156.474   2
  -6 -12 -10 1009.43 267.408   2
  -6 -12 -11 5088.66 602.658   2
  -6 -12 -12 2673.58 452.097   2
  -6 -12 -13-14.0546 91.7239   2
  -6 -13  -1 247.245 109.409   2
  -6 -13  -2 2101.21 350.471   2
  -6 -13  -3 98.0988 112.614   2
  -6 -13  -4 365.690 159.180   2
  -6 -13  -5-17.9857 80.8503   2
  -6 -13  -6 102.068 101.559   2
  -6 -13  -7 2135.89 407.848   2
  -6 -13  -8 108.943 126.628   2
  -6 -13  -9 5753.67 657.812   2
  -6 -13 -10 842.663 265.783   2
  -6 -13 -11 7.70821 94.1612   2
  -6 -14  -2-34.1363 125.877   2
  -6 -14  -3 590.513 203.764   2
  -6 -14  -4 325.003 147.482   2
  -6 -14  -5 61.6263 76.3398   2
  -6 -14  -6 70.6700 141.615   2
  -6 -14  -7 9586.09 860.629   2
  -6 -14  -8 74.1616 88.9041   2
  -6 -15  -3-233.609 180.276   2
  -6 -15  -4 265.081 108.714   2
  -6 -15  -5-16.4857 80.6209   2
  -7  10   8 1258.13 339.566   1
   7 -10  -6-103.022 158.912   2
   7 -10  -5 1198.79 299.011   2
   7 -10  -4 2862.01 461.080   2
   7 -10  -3 1076.91 277.744   2
   7 -10  -2 69.7376 97.5952   2
   7 -10  -1 223.842 151.300   2
   7 -10   0 567.982 233.793   2
   7 -10   5 50.8979 96.4935   3
  -7   9   9 138.631 135.968   1
   7  -9  -9 142.639 99.0885   2
  -7   9   8-170.667 130.773   1
   7  -9  -8-116.822 128.085   2
   7  -9  -7 2669.02 437.998   2
  -7   9   7 2551.38 430.093   1
   7  -9  -6 913.146 240.655   2
  -7   9   6 1002.53 266.982   1
  -7   9   5 683.899 256.531   1
   7  -9  -5 572.428 196.898   2
   7  -9  -4 3881.60 516.058   2
   7  -9  -3 9289.13 794.232   2
   7  -9  -2 3603.23 511.204   2
   7  -9  -1 519.271 199.257   2
   7  -9   0 2612.85 345.797   3
   7  -9   0 3625.05 496.909   2
   7  -9   1 284.845 131.196   3
   7  -9   1 67.3419 101.915   2
   7  -9   2 320.649 137.589   3
   7  -9   2 215.424 111.105   2
   7  -9   3 725.261 213.717   3
   7  -9   3 804.569 241.018   2
   7  -9   4 1009.57 241.458   3
   7  -9   5 819.204 227.895   3
   7  -9   6 89.5738 122.353   3
  -7   8  10 1281.92 375.294   1
  -7   8   9-1.29825 133.924   1
   7  -8  -9 98.5500 112.795   2
  -7   8   8 94.6526 127.518   1
   7  -8  -8-56.1319 87.9032   2
   7  -8  -7 258.655 123.924   2
  -7   8   7 181.716 121.721   1
   7  -8  -6 967.460 250.828   2
  -7   8   6 1283.74 291.801   1
  -7   8   5 8988.41 730.969   1
   7  -8  -5 8634.61 730.015   2
  -7   8   4 810.099 217.442   1
   7  -8  -4 982.558 241.473   2
   7  -8  -3 748.352 184.015   3
   7  -8  -3 1092.91 278.385   2
   7  -8  -2 631.188 185.478   3
   7  -8  -2 868.607 224.649   2
   7  -8  -1 5544.91 582.631   2
   7  -8  -1 5668.23 509.317   3
   7  -8   0 9.10945 77.2245   3
   7  -8   0-147.499 135.056   2
   7  -8   1 5.41240 82.9290   3
   7  -8   1 305.837 152.298   2
   7  -8   2 733.981 192.663   3
   7  -8   3-64.5087 78.7989   3
   7  -8   4 762.187 209.377   3
   7  -8   5 5488.28 554.290   3
   7  -8   6 470.409 170.460   3
   7  -8   7 371.263 168.380   3
   7  -8   8 299.659 147.192   3
  -7   7  10 711.469 300.678   1
  -7   7   9 352.455 178.525   1
   7  -7  -9 329.491 148.669   2
  -7   7   8 393.673 224.851   1
   7  -7  -8 865.332 225.693   2
  -7   7   7 20585.8 1181.04   1
   7  -7  -7 19011.9 1061.63   2
  -7   7   6 211.059 108.470   1
   7  -7  -6 199.867 140.669   2
   7  -7  -5 985.110 234.377   3
   7  -7  -5 850.596 236.601   2
  -7   7   5 607.429 189.080   1
   7  -7  -4 11.3889 62.7817   3
   7  -7  -4 89.9860 125.030   2
  -7   7   4 159.383 141.105   1
   7  -7  -3 8.75290 77.7548   3
  -7   7   3 141.906 90.9830   1
   7  -7  -3 256.016 161.193   2
   7  -7  -2 2779.45 372.966   2
   7  -7  -2 2650.37 348.816   3
   7  -7  -1 1159.73 236.353   3
   7  -7  -1 1567.67 293.898   2
   7  -7   0 14414.4 819.067   3
   7  -7   1 994.690 218.985   3
   7  -7   2 231.992 100.553   3
   7  -7   3 2620.07 357.905   3
   7  -7   4 6518.23 574.932   3
   7  -7   5 334.498 139.121   3
   7  -7   6 2428.04 363.074   3
   7  -7   7 14355.8 932.342   3
   7  -7   8 3268.91 459.303   3
   7  -7   9 4528.08 554.547   3
  -7   6  11 360.852 188.409   1
  -7   6  10 89.8947 144.817   1
  -7   6   9 238.263 137.000   1
   7  -6  -9 382.661 131.745   2
  -7   6   8 785.814 267.658   1
   7  -6  -8 544.805 198.562   3
   7  -6  -8 447.416 159.366   2
   7  -6  -7 7833.51 635.015   2
  -7   6   7 7821.93 711.443   1
   7  -6  -7 8997.57 824.379   3
  -7   6   6 3350.12 431.851   1
   7  -6  -6 3075.72 396.651   2
   7  -6  -6 3466.82 479.914   3
  -7   6   5 1401.04 282.632   1
   7  -6  -5 1687.69 321.931   3
   7  -6  -5 1467.65 281.250   2
  -7   6   4-106.521 105.483   1
   7  -6  -4 343.808 143.688   3
   7  -6  -4 136.673 89.5044   2
   7  -6  -3-43.5009 60.8675   3
   7  -6  -3-131.434 135.285   2
  -7   6   3 2.88344 116.402   1
   7  -6  -2 1249.79 258.368   3
   7  -6  -2 1639.25 286.527   2
  -7   6   2 1601.79 259.095   1
  -7   6   1 10962.0 612.390   1
   7  -6  -1 9866.51 676.588   3
   7  -6   0 176.701 117.458   3
   7  -6   1-146.402 107.330   3
   7  -6   2 3399.67 393.395   3
   7  -6   3 19660.7 968.539   3
   7  -6   4 7593.27 602.116   3
   7  -6   5 5360.42 520.171   3
   7  -6   6 45.2365 74.2307   3
   7  -6   7-212.659 140.458   3
   7  -6   8 579.263 181.851   3
   7  -6   9 918.851 249.311   3
   7  -6  10 225.350 160.905   3
  -7   5  11 889.073 291.803   1
  -7   5  10 420.839 236.297   1
  -7   5   9 541.306 206.985   1
  -7   5   8 92.1845 116.053   1
   7  -5  -8 366.074 169.908   2
   7  -5  -7 18848.6 953.168   2
  -7   5   7 19080.0 1107.89   1
   7  -5  -7 19143.9 1254.72   3
   7  -5  -6 11179.4 711.324   2
  -7   5   6 11537.8 817.729   1
   7  -5  -6 10058.6 825.720   3
  -7   5   5 2970.66 395.854   1
   7  -5  -5 3367.03 467.055   3
   7  -5  -5 3494.67 398.050   2
   7  -5  -4 8089.99 599.267   2
  -7   5   4 7599.38 600.696   1
   7  -5  -4 7349.98 642.344   3
  -7   5   3 899.765 191.453   1
   7  -5  -3 180.973 100.532   3
   7  -5  -3 682.690 180.830   2
  -7   5   2 611.356 153.321   1
   7  -5  -2 660.912 183.197   3
  -7   5   1 168.845 105.478   1
   7  -5  -1 158.010 93.1780   3
   7  -5   0 2914.12 349.207   3
  -7   5   0 2966.33 289.006   1
   7  -5   1 1093.59 220.534   3
  -7   5  -1 794.929 133.965   1
   7  -5   2 2025.06 299.330   3
   7  -5   3 4951.53 462.820   3
   7  -5   4 2447.36 334.447   3
   7  -5   5 179.780 118.891   3
   7  -5   6 1071.54 226.161   3
   7  -5   7 2693.09 371.081   3
   7  -5   8 1252.83 272.127   3
   7  -5   9-105.339 107.794   3
   7  -5  10 308.755 160.940   3
   7  -5  11 952.093 282.254   3
  -7   4  11 912.422 268.822   1
  -7   4  10 387.591 186.934   1
  -7   4   9 293.458 140.336   1
  -7   4   8 202.521 135.590   1
   7  -4  -8 495.672 160.006   2
  -7   4   7 2859.30 427.693   1
   7  -4  -7 2711.54 322.636   2
   7  -4  -6 6725.61 523.306   2
  -7   4   6 7071.03 634.378   1
  -7   4   5 3052.78 387.295   1
   7  -4  -5 2552.48 418.319   3
   7  -4  -5 2551.05 321.907   2
   7  -4  -4 5347.07 455.791   2
  -7   4   4 6343.25 523.399   1
   7  -4  -4 6378.17 612.084   3
  -7   4   3 10810.6 653.050   1
   7  -4  -3 10228.6 746.780   3
  -7   4   2 678.936 158.307   1
   7  -4  -2 730.361 197.642   3
  -7   4   1 193.445 101.845   1
   7  -4  -1 9.94507 73.2809   3
  -7   4   0 3291.85 276.473   1
   7  -4   0 3082.06 373.924   3
  -7   4  -1 5576.49 331.523   1
   7  -4   1 5529.57 494.204   3
   7  -4   2 1949.41 291.642   3
  -7   4  -2 1795.53 154.197   1
   7  -4   3 9664.33 645.053   3
   7  -4   4 7336.11 566.615   3
   7  -4   5 11623.2 731.809   3
   7  -4   6 22.0931 83.0209   3
   7  -4   7 1455.01 269.477   3
   7  -4   8 1854.66 318.963   3
   7  -4   9 87.6153 96.0550   3
   7  -4  10 929.795 243.737   3
   7  -4  11-105.241 137.975   3
   7  -4  12 105.879 92.0855   3
  -7   3  12-77.2727 178.023   1
  -7   3  11 461.772 215.148   1
  -7   3  10 541.193 126.446   1
  -7   3   9-218.535 183.180   1
  -7   3   8 276.479 118.935   1
   7  -3  -7 5500.89 446.006   2
  -7   3   7 4888.19 530.670   1
   7  -3  -6 6163.50 462.481   2
  -7   3   6 5408.06 538.296   1
   7  -3  -5 6163.72 464.896   2
  -7   3   5 6176.12 543.250   1
   7  -3  -4 18100.5 807.283   2
  -7   3   4 17789.1 884.209   1
   7  -3  -4 17441.3 1033.40   3
  -7   3   3 3923.92 392.805   1
   7  -3  -3 3620.44 442.362   3
  -7   3   2 4447.11 381.651   1
   7  -3  -2 4674.55 485.521   3
   7  -3  -1 727.584 190.379   3
  -7   3   1 835.687 155.032   1
   7  -3   0 2285.90 328.396   3
  -7   3   0 2627.17 249.198   1
   7  -3   1 717.795 175.981   3
  -7   3  -1 638.710 112.385   1
  -7   3  -2 31100.2 696.842   1
   7  -3   2 35219.6 1248.06   3
   7  -3   3 9354.75 625.185   3
   7  -3   4 2165.79 299.020   3
   7  -3   5 24.3937 83.4737   3
   7  -3   6 203.783 103.592   3
   7  -3   7 673.657 176.421   3
   7  -3   8 242.175 112.064   3
   7  -3   9 3.93530 91.4983   3
   7  -3  10 272.085 166.490   3
   7  -3  11 1884.48 338.631   3
   7  -3  12 46.4793 132.955   3
  -7   2  12 24.9790 102.008   1
  -7   2  11-85.7983 119.251   1
  -7   2  10 985.965 292.915   1
  -7   2   9 788.604 245.107   1
  -7   2   8 28.9805 90.6375   1
  -7   2   7 6.98916 88.6909   1
   7  -2  -7-12.5735 42.7639   2
  -7   2   6-126.584 78.0145   1
   7  -2  -6 256.390 95.8705   2
  -7   2   5 716.502 193.196   1
   7  -2  -5 1119.58 185.630   2
  -7   2   4 11299.9 705.904   1
   7  -2  -3 846.419 236.208   3
  -7   2   3 833.093 189.604   1
  -7   2   2 7131.91 480.077   1
   7  -2  -2 7111.08 618.586   3
   7  -2  -1 2131.36 330.319   3
  -7   2   1 2759.47 284.198   1
  -7   2   0 5276.15 352.482   1
   7  -2   0 5126.08 487.492   3
  -7   2  -1 5239.63 319.756   1
   7  -2   1 5227.26 484.396   3
   7  -2   2 2446.91 309.417   3
  -7   2  -2 2840.54 186.422   1
   7  -2   3 826.657 165.744   3
   7  -2   4 1180.37 229.263   3
   7  -2   5 8839.80 602.124   3
   7  -2   6 7225.21 548.359   3
   7  -2   7 1363.53 253.210   3
   7  -2   8-1.87226 83.4521   3
   7  -2   9 648.679 195.743   3
   7  -2  10-19.9445 86.8583   3
   7  -2  11 983.880 233.671   3
   7  -2  12 846.114 216.886   3
   7  -2  13 517.939 185.556   3
  -7   1  12 1052.43 338.043   1
  -7   1  11 342.906 221.341   1
  -7   1  10 894.245 286.040   1
  -7   1   9-23.7327 146.047   1
  -7   1   8 10199.4 826.223   1
  -7   1   7 92.9670 97.5880   1
   7  -1  -6 10777.2 525.118   2
  -7   1   6 9569.38 722.227   1
  -7   1   5 486.121 191.102   1
   7  -1  -5 175.121 69.8732   2
  -7   1   4 4285.09 434.074   1
  -7   1   3 578.169 142.995   1
  -7   1   2 67744.9 1680.89   1
   7  -1  -1 986.705 216.632   3
  -7   1   1 1068.77 184.663   1
  -7   1   0 40408.4 1088.76   1
   7  -1   0 40934.5 1431.11   3
  -7   1  -1 4491.23 300.299   1
   7  -1   1 4566.51 453.239   3
  -7   1  -2 5974.10 297.198   1
   7  -1   2 6691.88 520.747   3
   7  -1   3 265.158 107.993   3
   7  -1   4 2799.86 328.288   3
   7  -1   5 1822.83 270.557   3
   7  -1   6 5473.97 472.545   3
   7  -1   7 2827.00 342.035   3
   7  -1   8 89.0895 79.9182   3
   7  -1   9 1542.71 269.278   3
   7  -1  10 154.451 93.3927   3
   7  -1  11 2762.09 380.950   3
   7  -1  12 88.7827 115.986   3
   7  -1  13 11600.1 843.195   3
   7  -1  14 2909.89 436.464   3
  -7   0  12 24.5167 143.389   1
  -7   0  11-52.6071 109.628   1
  -7   0  10 1964.70 396.474   1
  -7   0   9-79.6088 146.662   1
  -7   0   8 168.605 93.8997   1
  -7   0   7 1450.53 306.615   1
  -7   0   6 42.0465 124.281   1
   7   0  -6 209.559 74.0649   2
  -7   0   5 126.965 79.0362   1
   7   0  -5 195.281 75.4842   2
  -7   0   4 5086.86 480.189   1
  -7   0   3 1981.34 282.293   1
  -7   0   2 53356.7 1499.55   1
  -7   0   1 38.7707 55.4538   1
   7   0   0 2619.52 254.174   1
  -7   0   0 2344.95 258.179   1
   7   0   0 3012.78 378.170   3
  -7   0  -1 660.162 119.037   1
   7   0   1 832.786 197.518   3
   7   0   1 920.544 129.321   1
   7   0   2 44857.0 922.857   1
  -7   0  -2 46431.6 1042.83   1
   7   0   2 46502.8 1461.35   3
   7   0   3 1459.59 248.132   3
  -7   0  -3 1631.37 146.163   1
   7   0   4 10161.8 635.732   3
   7   0   5 2849.27 325.011   3
   7   0   6 1661.66 258.660   3
   7   0   7 3377.58 362.028   3
   7   0   8 2914.79 346.327   3
   7   0   9 1108.55 230.324   3
   7   0  10 501.140 166.931   3
   7   0  11 3974.29 437.316   3
   7   0  12 669.048 205.234   3
   7   0  13 6176.38 596.286   3
   7   0  14-48.4901 101.103   3
   7   0  15 55.4054 116.310   3
  -7  -1  11 1025.50 303.021   1
  -7  -1  10 1402.21 345.025   1
  -7  -1   9 3952.53 541.044   1
  -7  -1   8 335.953 137.448   1
  -7  -1   7 12163.0 885.266   1
  -7  -1   6 321.896 149.113   1
   7   1  -5 5442.46 291.996   2
  -7  -1   5 4650.04 495.026   1
  -7  -1   4 3500.09 415.952   1
  -7  -1   3-73.2746 110.349   1
  -7  -1   2 2589.50 319.632   1
  -7  -1   1 43.9580 89.2739   1
  -7  -1   0 7090.94 461.332   1
   7   1   1 211.382 84.4086   1
   7   1   1 190.072 129.801   3
  -7  -1  -1 183.779 79.2220   1
   7   1   2 25149.5 758.704   1
  -7  -1  -2 27103.2 826.895   1
   7   1   2 26429.6 1074.86   3
   7   1   3 3903.57 244.509   1
   7   1   3 3926.67 391.838   3
  -7  -1  -3 3887.73 270.490   1
   7   1   4 111894. 1706.62   1
   7   1   4 114353. 2434.33   3
   7   1   5 8665.01 298.660   1
   7   1   5 8673.72 573.144   3
   7   1   6 8079.84 273.649   1
   7   1   6 9913.79 605.351   3
   7   1   7 672.246 152.490   3
   7   1   7 613.191 68.9563   1
   7   1   7 565.895 77.6746   1
   7   1   8 1487.00 242.193   3
   7   1   8 1118.35 110.032   1
   7   1   8 955.044 117.759   1
   7   1   9 2132.71 292.834   3
   7   1   9 1817.79 162.417   1
   7   1  10 529.678 162.367   3
   7   1  11 14522.4 830.529   3
   7   1  12 151.279 107.805   3
   7   1  13 1791.52 329.219   3
   7   1  14-192.657 140.892   3
   7   1  15 436.699 211.250   3
  -7  -2  11 2928.40 526.305   1
  -7  -2  10 355.247 205.826   1
  -7  -2   9 2379.56 439.633   1
  -7  -2   8 2520.49 430.921   1
  -7  -2   7 2921.24 453.745   1
  -7  -2   6 283.462 160.664   1
   7   2  -5 25279.7 529.985   2
  -7  -2   5 24892.7 1206.72   1
   7   2  -4 3439.12 240.977   2
  -7  -2   4 3469.94 425.581   1
   7   2  -3 2477.72 224.436   2
  -7  -2   3 2447.02 331.765   1
   7   2  -2 6933.67 399.103   2
  -7  -2   2 7329.36 549.682   1
  -7  -2   1 3408.70 361.730   1
  -7  -2   0 1492.94 231.315   1
   7   2   1 572.312 186.422   3
  -7  -2  -1 341.695 107.250   1
   7   2   2 20362.8 780.418   1
  -7  -2  -2 21670.3 805.659   1
   7   2   2 22253.1 982.968   3
   7   2   3 8848.25 469.811   1
   7   2   3 8960.93 602.071   3
  -7  -2  -3 8502.13 467.946   1
   7   2   4 9102.92 442.417   1
   7   2   4 8640.52 574.477   3
   7   2   5 2060.01 276.548   3
   7   2   5 1724.65 183.045   1
   7   2   6 4931.81 312.925   1
   7   2   6 5183.39 426.454   3
   7   2   7 380.002 123.784   3
   7   2   7 373.517 98.3485   1
   7   2   8 3396.29 351.616   3
   7   2   8 2576.92 252.466   1
   7   2   9 11633.2 681.479   3
   7   2  10 8520.86 425.395   1
   7   2  10 9238.28 621.458   3
   7   2  11 18236.4 696.070   1
   7   2  11 19541.0 943.998   3
   7   2  12 523.541 176.162   3
   7   2  13 1134.56 251.052   3
   7   2  14 420.671 185.125   3
   7   2  15 1363.53 301.243   3
   7   2  16-172.732 175.567   3
  -7  -3  11 2056.86 457.819   1
  -7  -3  10 156.606 146.325   1
  -7  -3   9 153.112 109.216   1
  -7  -3   8 17.1558 128.929   1
  -7  -3   7 121.620 139.787   1
  -7  -3   6 70.9492 158.327   1
  -7  -3   5 1181.84 272.101   1
   7   3  -4 5399.50 246.593   2
  -7  -3   4 5489.80 551.693   1
   7   3  -3 9997.75 430.764   2
  -7  -3   3 8828.92 668.984   1
   7   3  -2 5281.22 331.292   2
  -7  -3   2 4865.94 469.813   1
  -7  -3   1 2416.39 318.342   1
   7   3  -1 2196.90 233.547   2
  -7  -3   0 2959.02 330.503   1
  -7  -3  -1 1728.18 248.323   1
  -7  -3  -2 2638.90 302.828   1
   7   3   2 2792.60 348.359   3
   7   3   3 3537.19 380.785   3
  -7  -3  -3 3136.73 318.034   1
   7   3   4 137522. 2555.86   1
   7   3   4 139760. 2757.72   3
   7   3   5 6306.24 426.451   1
   7   3   5 6427.21 493.560   3
   7   3   6 50008.3 1325.81   1
   7   3   6 52122.6 1471.69   3
   7   3   7 1719.17 244.810   3
   7   3   7 1837.94 238.531   1
   7   3   8 2336.23 287.329   3
   7   3   8 1976.28 255.209   1
   7   3   9 85.3502 91.2600   3
   7   3  10 44.4755 77.3028   3
   7   3  11 910.260 191.448   3
   7   3  11 960.761 163.800   1
   7   3  12 410.971 152.335   3
   7   3  12 260.494 110.652   1
   7   3  13 634.390 195.403   3
   7   3  14 14.5197 89.5026   3
   7   3  15 4566.00 524.555   3
   7   3  16-56.0589 148.844   3
   7   3  17-112.736 116.885   3
  -7  -4  10 257.894 191.167   1
  -7  -4   9 96.5426 146.982   1
  -7  -4   8 3032.24 501.465   1
  -7  -4   7 993.007 289.569   1
  -7  -4   6 94.4778 95.7913   1
  -7  -4   5 8856.92 762.787   1
  -7  -4   4-20.0411 107.166   1
   7   4  -3 4210.91 248.778   2
  -7  -4   3 4838.12 517.065   1
  -7  -4   2 557.660 153.753   1
   7   4  -2 938.400 130.691   2
  -7  -4   1-66.8807 120.886   1
   7   4  -1-8.03074 63.0599   2
  -7  -4   0 523.752 173.601   1
  -7  -4  -1-49.5282 89.2242   1
  -7  -4  -2-71.9682 84.0574   1
  -7  -4  -3 156.269 110.494   1
   7   4   3 206.742 113.772   3
   7   4   4 4531.40 417.594   3
   7   4   5 471.106 136.158   3
   7   4   6 10225.8 599.443   3
   7   4   7 3924.91 359.217   3
   7   4   8 1353.89 213.698   3
   7   4   9 496.266 136.153   3
   7   4  10-78.5049 107.927   3
   7   4  11 24.8989 75.9011   3
   7   4  12 203.153 127.653   3
   7   4  13 200.422 95.2630   1
   7   4  13 59.9827 77.5035   3
   7   4  14-154.621 117.190   3
   7   4  15 428.211 148.282   3
   7   4  16-16.7644 99.9577   3
   7   4  17 91.1935 143.362   3
  -7  -5  10-234.586 256.593   1
  -7  -5   9 3290.00 547.455   1
  -7  -5   8 215.769 155.882   1
  -7  -5   7-75.5662 150.762   1
  -7  -5   6 411.786 170.827   1
  -7  -5   5 3540.88 496.638   1
  -7  -5   4 7049.76 670.758   1
  -7  -5   3 23955.4 1216.44   1
   7   5  -2 4867.23 311.916   2
  -7  -5   2 4879.91 520.167   1
   7   5  -1 6089.14 391.271   2
  -7  -5   1 5764.40 545.266   1
  -7  -5   0 860.307 204.259   1
  -7  -5  -1 2573.30 338.657   1
  -7  -5  -2 2054.83 309.391   1
  -7  -5  -2 2181.13 261.749   2
  -7  -5  -3 3149.36 318.686   2
   7   5   3 2920.30 355.155   3
  -7  -5  -3 3064.39 367.177   1
  -7  -5  -4 16116.7 763.516   2
   7   5   4 14957.4 778.674   3
   7   5   5 9.41055 50.1635   3
  -7  -5  -5-14.2587 86.2639   2
   7   5   6 1806.64 246.288   3
  -7  -5  -6 1999.66 283.946   2
   7   5   7 513.139 128.610   3
  -7  -5  -7 515.644 150.636   2
  -7  -5  -8 37836.3 1361.43   2
   7   5   8 38360.3 1194.19   3
   7   5   9-118.201 90.4233   3
  -7  -5  -9 78.0352 103.019   2
   7   5  10 13035.1 683.257   3
   7   5  11 10911.7 649.762   3
   7   5  12 4554.76 426.284   3
   7   5  13 1909.62 306.596   3
   7   5  14 2077.54 301.549   1
   7   5  14 3016.03 382.093   3
   7   5  15 4439.13 486.257   3
   7   5  16 59.6734 100.779   3
  -7  -6   9 375.416 194.758   1
  -7  -6   8 278.337 201.836   1
  -7  -6   7 170.667 151.053   1
  -7  -6   6 4801.20 611.081   1
  -7  -6   5 437.290 182.885   1
  -7  -6   4 203.936 161.815   1
  -7  -6   3-180.585 136.777   1
  -7  -6   2 4891.26 545.434   1
  -7  -6   1 10232.1 499.925   2
  -7  -6   1 10271.1 762.059   1
  -7  -6   0 8742.86 490.329   2
  -7  -6   0 8262.64 668.826   1
  -7  -6  -1 18008.8 745.108   2
  -7  -6  -1 17588.0 970.066   1
  -7  -6  -2 2586.38 285.416   2
  -7  -6  -2 2935.18 391.056   1
  -7  -6  -3 326.210 116.561   2
  -7  -6  -3 38.8851 75.2167   1
  -7  -6  -4 12016.0 670.675   2
   7   6   4 11648.2 688.591   3
  -7  -6  -5 3748.54 377.600   2
   7   6   5 4115.51 390.841   3
  -7  -6  -6 9103.94 617.585   2
   7   6   6 8524.97 544.501   3
   7   6   7 757.776 154.580   3
  -7  -6  -7 974.626 216.406   2
  -7  -6  -8 2386.55 337.533   2
   7   6   8 2802.13 298.713   3
  -7  -6  -9 8663.41 658.021   2
   7   6   9 9040.91 544.745   3
  -7  -6 -10 5432.61 533.798   2
   7   6  10 5864.23 442.266   3
   7   6  11 634.112 158.667   3
  -7  -6 -11 532.067 174.198   2
  -7  -6 -12 795.475 213.278   2
   7   6  12 786.118 179.317   3
   7   6  13 1240.64 231.046   3
   7   6  14 3833.39 424.505   3
  -7  -7   8 240.097 137.438   1
  -7  -7   7 1832.71 452.508   1
  -7  -7   6 1582.33 372.753   1
  -7  -7   5 6104.61 694.438   1
  -7  -7   4 5361.78 629.410   1
  -7  -7   3 518.881 215.836   1
  -7  -7   2 5357.96 347.354   2
  -7  -7   2 5932.41 622.842   1
  -7  -7   1 2248.55 379.559   1
  -7  -7   1 1941.65 220.126   2
  -7  -7   0 9.20509 41.2378   2
  -7  -7   0-94.6261 146.327   1
  -7  -7  -1 22671.7 863.689   2
  -7  -7  -1 22484.9 1155.22   1
  -7  -7  -2 9941.96 581.113   2
  -7  -7  -2 9373.39 722.692   1
  -7  -7  -3 7673.53 532.409   2
  -7  -7  -4 7112.57 530.966   2
   7   7   4 7204.87 548.948   3
  -7  -7  -5 5227.70 468.177   2
   7   7   5 5105.33 441.500   3
  -7  -7  -6 23333.4 1032.68   2
   7   7   6 22414.0 897.759   3
   7   7   7 32.4633 73.0599   3
  -7  -7  -7 59.7465 73.6602   2
  -7  -7  -8 2020.60 322.574   2
   7   7   8 2407.35 263.564   3
  -7  -7  -9 2544.53 372.052   2
   7   7   9 2384.66 269.093   3
   7   7  10 1636.20 224.986   3
  -7  -7 -10 1242.75 270.236   2
  -7  -7 -11 3723.95 461.079   2
   7   7  11 3363.89 336.044   3
  -7  -7 -12 7179.99 658.190   2
   7   7  12 7094.83 507.306   3
  -7  -7 -13 886.755 239.968   2
  -7  -7 -14 1536.57 340.862   2
  -7  -8   7 301.714 200.778   1
  -7  -8   6-173.985 180.051   1
  -7  -8   5 5066.93 655.289   1
  -7  -8   4 1569.41 356.071   1
  -7  -8   3 29789.3 1519.64   1
  -7  -8   2 166.646 113.343   1
  -7  -8   1 15524.5 675.839   2
  -7  -8   1 17975.9 1113.03   1
  -7  -8   0 1158.61 189.620   2
  -7  -8   0 1122.84 268.068   1
  -7  -8  -1 1417.91 310.899   1
  -7  -8  -1 1358.34 211.102   2
  -7  -8  -2 739.029 236.314   1
  -7  -8  -2 482.467 129.385   2
  -7  -8  -3 371.057 136.829   2
  -7  -8  -4 235.101 104.609   2
   7   8   4 360.528 122.525   3
  -7  -8  -5 113.094 92.8439   2
   7   8   5 242.078 106.405   3
  -7  -8  -6 339.033 141.175   2
   7   8   6 314.765 113.027   3
  -7  -8  -7 1027.63 236.508   2
   7   8   7 946.779 174.676   3
  -7  -8  -8 16722.0 947.327   2
   7   8   8 17163.2 720.983   3
   7   8   9 849.779 161.274   3
  -7  -8  -9 494.788 167.865   2
  -7  -8 -10 18328.2 1034.54   2
   7   8  10 18715.4 755.780   3
  -7  -8 -11 105.502 129.660   2
  -7  -8 -12 1858.39 334.864   2
  -7  -8 -13 4164.18 521.950   2
  -7  -8 -14 71.1119 94.2766   2
  -7  -8 -15 177.488 152.119   2
  -7  -8 -16 802.274 246.007   2
  -7  -9   6 2296.37 468.213   1
  -7  -9   5 10118.2 965.026   1
  -7  -9   4 2651.25 487.280   1
  -7  -9   3 3719.05 554.995   1
  -7  -9   2 937.883 290.413   1
  -7  -9   1 6082.68 434.629   2
  -7  -9   1 6398.33 704.888   1
  -7  -9   0-22.6269 54.2425   2
  -7  -9   0-81.5485 150.037   1
  -7  -9  -1 68918.7 1761.43   2
  -7  -9  -1 80931.5 2490.32   1
  -7  -9  -2 5777.63 470.365   2
  -7  -9  -3 946.726 211.734   2
  -7  -9  -4 29353.0 1173.12   2
  -7  -9  -5 36706.9 1361.85   2
   7   9   5 37179.0 1237.07   3
  -7  -9  -6 23168.9 1093.81   2
   7   9   6 23375.0 900.380   3
  -7  -9  -7 959.678 217.599   2
   7   9   7 950.464 171.724   3
  -7  -9  -8 21578.4 1109.65   2
   7   9   8 24142.0 830.417   3
  -7  -9  -9 21.9123 93.1853   2
  -7  -9 -10 1095.17 277.304   2
  -7  -9 -11 4242.04 520.573   2
  -7  -9 -12-36.7011 118.392   2
  -7  -9 -13 118.603 105.272   2
  -7  -9 -14 2396.90 418.832   2
  -7  -9 -15 1739.23 372.347   2
  -7 -10   5 401.084 155.445   1
  -7 -10   4 18.7681 118.384   1
  -7 -10   3 45.4405 112.672   1
  -7 -10   2 931.665 265.302   1
  -7 -10   1 2010.42 405.133   1
  -7 -10   0-141.230 93.1252   2
  -7 -10   0 194.183 149.396   1
  -7 -10  -1 251.586 105.714   2
  -7 -10  -2 653.659 164.725   2
  -7 -10  -3 9295.34 646.027   2
  -7 -10  -4 4752.11 473.359   2
  -7 -10  -5 3888.41 431.909   2
   7  10   5 2980.93 335.981   3
  -7 -10  -6 1838.29 311.839   2
  -7 -10  -7 1676.31 308.302   2
  -7 -10  -8 2424.26 384.640   2
  -7 -10  -9 155.373 125.624   2
  -7 -10 -10 7004.34 666.391   2
  -7 -10 -11 759.607 245.224   2
  -7 -10 -12 7341.01 722.307   2
  -7 -10 -13 1660.47 351.055   2
  -7 -10 -14 620.798 235.644   2
  -7 -11   4 610.497 282.541   1
  -7 -11   3 530.812 265.916   1
  -7 -11   2 57.0721 123.449   1
  -7 -11   1 170.823 162.907   1
  -7 -11  -1 1517.91 265.815   2
  -7 -11  -2-145.212 115.971   2
  -7 -11  -3 1106.69 232.123   2
  -7 -11  -4 69.3988 76.3204   2
  -7 -11  -5 2644.26 376.614   2
  -7 -11  -6 3414.30 442.078   2
  -7 -11  -7 125.762 137.161   2
  -7 -11  -8-100.737 116.501   2
  -7 -11  -9 437.453 188.535   2
  -7 -11 -10-67.3113 117.823   2
  -7 -11 -11 167.057 88.3864   2
  -7 -11 -12 73.8664 146.090   2
  -7 -11 -13 67.3662 111.940   2
  -7 -12   2 928.108 346.689   1
  -7 -12  -1 3306.15 395.868   2
  -7 -12  -2 184.898 127.362   2
  -7 -12  -3 1676.63 297.335   2
  -7 -12  -4 163.495 107.282   2
  -7 -12  -5 3420.47 450.893   2
  -7 -12  -6 478.213 184.950   2
  -7 -12  -7 836.268 238.367   2
  -7 -12  -8 6277.13 645.724   2
  -7 -12  -9 1525.98 335.635   2
  -7 -12 -10 5197.12 612.663   2
  -7 -12 -11 144.073 158.561   2
  -7 -12 -12 1814.31 396.728   2
  -7 -13  -2 73.6817 101.966   2
  -7 -13  -3 46.1643 101.491   2
  -7 -13  -4 24.6206 68.9633   2
  -7 -13  -5 75.8070 81.7549   2
  -7 -13  -6 151.523 143.981   2
  -7 -13  -7 158.615 137.252   2
  -7 -13  -8 37.8133 97.4021   2
  -7 -13  -9 384.842 194.945   2
  -7 -13 -10 1497.56 323.806   2
  -7 -14  -3 1473.00 316.375   2
  -7 -14  -4-131.642 133.041   2
  -7 -14  -5 2624.12 425.955   2
  -7 -14  -6 805.513 252.272   2
  -7 -14  -7 340.865 188.353   2
  -7 -14  -8 840.362 250.797   2
  -7 -15  -4-84.7837 112.543   2
  -7 -15  -5 1534.35 341.165   2
   8  -9  -8-64.0783 149.840   2
   8  -9  -7 176.318 154.439   2
   8  -9  -6 2577.36 445.192   2
   8  -9  -5 392.033 192.488   2
   8  -9  -4 5465.38 636.827   2
   8  -9  -3 928.178 272.594   2
   8  -9  -2 102.687 107.679   2
   8  -9  -1-144.558 157.243   2
   8  -9   0-106.394 140.407   2
   8  -9   1-105.521 112.102   2
   8  -9   2 33.1382 68.7358   3
   8  -9   2-165.616 118.728   2
   8  -9   3 658.893 211.985   3
   8  -9   4 2466.24 386.848   3
   8  -9   5 1505.25 311.941   3
  -8   8   9-23.4062 124.355   1
  -8   8   8 366.331 196.850   1
   8  -8  -8-251.024 168.667   2
  -8   8   7 100.854 175.474   1
   8  -8  -7 231.667 178.630   2
  -8   8   6 2605.22 436.601   1
   8  -8  -6 2373.54 401.538   2
   8  -8  -5 2562.08 408.911   2
   8  -8  -4 409.566 190.807   2
   8  -8  -3 244.268 167.254   2
   8  -8  -2 9.34909 79.4371   3
   8  -8  -2 362.259 211.930   2
   8  -8  -1 10265.0 828.023   2
   8  -8  -1 8175.77 657.835   3
   8  -8   0 1951.32 321.018   3
   8  -8   0 1986.92 371.293   2
   8  -8   1 579.114 167.248   3
   8  -8   2 690.694 190.668   3
   8  -8   3 154.002 109.410   3
   8  -8   4 4794.46 527.167   3
   8  -8   5 390.891 153.319   3
   8  -8   6 397.626 152.552   3
   8  -8   7 1632.78 328.527   3
  -8   7  10 560.996 264.011   1
  -8   7   9 606.820 259.818   1
  -8   7   8 93.2954 118.990   1
   8  -7  -8 191.546 131.471   2
  -8   7   7-100.204 140.605   1
   8  -7  -7 84.2918 110.730   2
  -8   7   6 71.1139 90.3161   1
   8  -7  -6 186.893 167.002   2
   8  -7  -5 3348.93 455.020   3
   8  -7  -5 4002.99 512.633   2
  -8   7   5 4347.00 515.710   1
   8  -7  -4 6664.01 627.776   2
  -8   7   4 5816.58 565.428   1
   8  -7  -4 6636.91 627.781   3
   8  -7  -3 163.737 106.844   3
   8  -7  -3 292.544 167.749   2
   8  -7  -2 195.356 100.867   3
   8  -7  -2 29.0389 99.5437   2
   8  -7  -1 4317.38 507.333   2
   8  -7  -1 3532.32 436.134   3
   8  -7   0 1912.77 324.003   3
   8  -7   1 649.419 189.379   3
   8  -7   2-40.2432 101.828   3
   8  -7   3 695.961 203.183   3
   8  -7   4 618.006 194.734   3
   8  -7   5 1486.36 300.525   3
   8  -7   6 1556.43 294.506   3
   8  -7   7 2031.59 361.254   3
   8  -7   8 349.102 143.715   3
  -8   6  10 2398.39 482.503   1
  -8   6   9 655.732 254.602   1
  -8   6   8 221.155 110.328   1
   8  -6  -8 41.5899 92.1782   2
  -8   6   7 2437.48 423.435   1
   8  -6  -7 2356.34 431.062   3
   8  -6  -7 2931.24 403.939   2
  -8   6   6 344.298 168.399   1
   8  -6  -6 849.120 254.770   3
   8  -6  -6 755.763 211.502   2
  -8   6   5 92.7813 135.997   1
   8  -6  -5 146.642 128.239   3
   8  -6  -5 135.850 138.230   2
  -8   6   4 846.185 230.358   1
   8  -6  -4 472.253 181.322   3
   8  -6  -4 637.182 209.861   2
  -8   6   3 1690.38 311.843   1
   8  -6  -3 927.434 229.598   3
   8  -6  -3 1279.29 280.356   2
  -8   6   2 2827.47 343.192   1
   8  -6  -2 4027.56 473.144   2
   8  -6  -2 3779.60 460.030   3
   8  -6  -1 22136.5 1098.63   3
   8  -6   0 1039.88 234.119   3
   8  -6   1 30352.3 1280.59   3
   8  -6   2 845.690 217.736   3
   8  -6   3-31.6009 87.0003   3
   8  -6   4 1073.06 228.908   3
   8  -6   5 329.742 158.739   3
   8  -6   6 1456.49 285.123   3
   8  -6   7 7.42294 68.1086   3
   8  -6   8 158.513 126.002   3
   8  -6   9 180.318 128.421   3
  -8   5  10-69.2967 106.868   1
  -8   5   9 61.5481 100.335   1
   8  -5  -9 35.1545 132.978   3
  -8   5   8 721.147 243.054   1
   8  -5  -8 1054.95 337.225   3
  -8   5   7 607.576 190.662   1
   8  -5  -7 430.781 184.903   3
   8  -5  -7 719.491 211.478   2
  -8   5   6-14.8051 118.166   1
   8  -5  -6-16.3804 111.498   3
   8  -5  -6 142.074 127.181   2
  -8   5   5 644.511 215.954   1
   8  -5  -5 573.987 199.044   3
   8  -5  -5 483.495 168.931   2
  -8   5   4 69.4204 77.1529   1
   8  -5  -4 151.110 111.993   3
   8  -5  -4 193.118 107.611   2
   8  -5  -3 4586.57 476.155   2
  -8   5   3 5358.00 504.625   1
   8  -5  -3 5188.99 560.773   3
  -8   5   2 392.166 142.102   1
   8  -5  -2 174.268 93.1395   3
   8  -5  -1 3013.49 400.740   3
  -8   5   1 3109.40 337.708   1
   8  -5   0 7615.14 629.592   3
   8  -5   1 4833.20 490.671   3
   8  -5   2 803.708 221.577   3
   8  -5   3 4208.28 449.762   3
   8  -5   4 471.019 180.490   3
   8  -5   5 77.2474 105.220   3
   8  -5   6 75.0166 101.980   3
   8  -5   7 8.77710 78.8443   3
   8  -5   8 65.0722 109.804   3
   8  -5   9 2.88565 100.199   3
   8  -5  10-44.1970 83.1761   3
  -8   4  11 152.778 140.601   1
  -8   4  10 889.204 306.598   1
  -8   4   9 115.953 127.897   1
  -8   4   8 281.619 193.079   1
  -8   4   7 753.969 247.805   1
   8  -4  -7 867.548 212.455   2
  -8   4   6 589.330 180.290   1
   8  -4  -6 394.504 226.786   3
   8  -4  -6 782.862 191.796   2
  -8   4   5 1631.95 310.165   1
   8  -4  -5 2048.43 381.181   3
   8  -4  -5 2004.28 304.268   2
   8  -4  -4 16981.6 880.245   2
  -8   4   4 16532.4 926.339   1
   8  -4  -4 17573.4 1084.09   3
   8  -4  -3 2119.30 368.237   3
  -8   4   3 2331.86 306.308   1
   8  -4  -2 1443.37 283.613   3
  -8   4   2 1588.93 250.309   1
  -8   4   1 7434.60 494.144   1
   8  -4  -1 7343.85 639.298   3
  -8   4   0 7910.28 475.107   1
   8  -4   0 7887.92 642.563   3
   8  -4   1 18359.6 975.201   3
   8  -4   2 1063.81 220.022   3
   8  -4   3 1434.14 271.750   3
   8  -4   4 960.573 235.897   3
   8  -4   5 9006.65 669.737   3
   8  -4   6 919.309 210.749   3
   8  -4   7 1228.10 257.419   3
   8  -4   8 660.210 206.517   3
   8  -4   9 714.649 221.549   3
   8  -4  10 3981.91 491.434   3
   8  -4  11 1149.02 274.518   3
  -8   3  11 149.637 161.431   1
  -8   3  10-129.210 184.999   1
  -8   3   9 249.204 170.385   1
  -8   3   8 97.9329 125.762   1
  -8   3   7 963.027 264.947   1
   8  -3  -7 572.009 150.174   2
  -8   3   6 845.631 211.153   1
   8  -3  -6 836.960 184.841   2
   8  -3  -5 420.218 169.954   3
  -8   3   5 794.479 221.046   1
   8  -3  -5 897.853 191.325   2
   8  -3  -4 259.367 135.244   3
   8  -3  -4 180.650 79.0521   2
  -8   3   4 279.383 139.710   1
   8  -3  -3 1518.36 312.430   3
  -8   3   3 1607.22 280.405   1
   8  -3  -2 156.022 122.788   3
  -8   3   2 37.3150 81.0516   1
  -8   3   1 7277.52 479.267   1
   8  -3  -1 6659.10 603.911   3
   8  -3   0 460.256 171.017   3
  -8   3   0 340.008 117.067   1
   8  -3   1 59.4306 89.3153   3
  -8   3  -1 70.5857 64.9167   1
   8  -3   2 840.826 198.680   3
  -8   3  -2 636.114 93.6451   1
   8  -3   3 21736.7 1029.97   3
   8  -3   4 1068.41 251.609   3
   8  -3   5 24396.8 1102.57   3
   8  -3   6 414.835 162.822   3
   8  -3   7 1135.57 243.910   3
   8  -3   8-25.3765 86.2311   3
   8  -3   9 304.485 131.039   3
   8  -3  10 426.825 153.759   3
   8  -3  11-34.8190 106.909   3
   8  -3  12 257.508 167.403   3
  -8   2  11-5.94061 110.790   1
  -8   2  10 199.814 133.710   1
  -8   2   9 5211.09 655.511   1
  -8   2   8 482.363 205.126   1
  -8   2   7 3381.56 476.234   1
   8  -2  -6 3727.00 363.049   2
  -8   2   6 3611.10 447.062   1
  -8   2   5 511.295 173.425   1
   8  -2  -5 1003.66 190.128   2
  -8   2   4 6999.17 585.271   1
   8  -2  -3 570.039 208.240   3
  -8   2   3 440.745 129.984   1
  -8   2   2 4223.52 402.031   1
   8  -2  -2 4255.37 491.863   3
  -8   2   1 4957.69 407.566   1
   8  -2  -1 5344.43 542.037   3
   8  -2   0 116.465 109.491   3
  -8   2   0 37.2943 53.9957   1
   8  -2   1 1509.97 279.993   3
  -8   2  -1 1352.81 172.554   1
  -8   2  -2-3.63502 31.7244   1
   8  -2   2 205.607 139.172   3
   8  -2   3 271.900 124.430   3
   8  -2   4 1326.47 256.854   3
   8  -2   5 406.854 146.985   3
   8  -2   6-204.620 149.545   3
   8  -2   7 2692.49 370.787   3
   8  -2   8 7066.02 589.468   3
   8  -2   9 13561.0 846.857   3
   8  -2  10 5987.85 579.082   3
   8  -2  11 136.254 117.859   3
   8  -2  12 1391.96 320.078   3
   8  -2  13 1902.50 368.394   3
  -8   1  11 778.026 289.812   1
  -8   1  10 1343.99 359.806   1
  -8   1   9 5913.64 683.495   1
  -8   1   8 7049.13 726.594   1
  -8   1   7 5358.56 602.152   1
   8  -1  -6 19075.8 767.288   2
  -8   1   6 17746.1 1064.06   1
  -8   1   5-172.816 129.541   1
   8  -1  -5 238.525 104.438   2
  -8   1   4 3709.83 427.951   1
  -8   1   3 344.413 97.3042   1
  -8   1   2 6990.38 518.227   1
   8  -1  -2 7331.39 690.152   3
   8  -1  -1 152.772 107.707   3
  -8   1   1 1.59498 65.3583   1
  -8   1   0 15820.1 684.337   1
   8  -1   0 15838.5 922.978   3
   8  -1   1 1972.62 318.701   3
  -8   1  -1 1819.15 205.033   1
   8  -1   2 1820.39 302.029   3
  -8   1  -2 1694.44 169.521   1
   8  -1   3 79.2389 90.5202   3
  -8   1  -3 12.6958 15.9245   1
   8  -1   4 1645.27 275.556   3
   8  -1   5 942.013 202.639   3
   8  -1   6 176.320 101.227   3
   8  -1   7 5633.02 505.732   3
   8  -1   8 6424.20 556.402   3
   8  -1   9 20803.3 1032.40   3
   8  -1  10 5407.50 535.372   3
   8  -1  11 138.746 89.5381   3
   8  -1  12 189.688 117.426   3
   8  -1  13 1222.84 289.426   3
  -8   0  11 417.195 233.650   1
  -8   0  10-10.6098 157.065   1
  -8   0   9 4011.85 574.791   1
  -8   0   8 292.743 189.518   1
  -8   0   7 20668.3 1200.25   1
  -8   0   6 2690.16 412.752   1
   8   0  -5 4933.09 354.069   2
  -8   0   5 4312.21 497.293   1
  -8   0   4 4244.23 467.815   1
  -8   0   3 932.921 213.262   1
  -8   0   2 2260.17 307.018   1
   8   0  -1 435.445 187.062   3
  -8   0   1 427.655 125.302   1
   8   0   0 2258.39 353.916   3
  -8   0   0 2179.29 255.999   1
  -8   0  -1 2742.16 286.378   1
   8   0   1 3493.51 408.119   3
   8   0   2 1827.77 304.462   3
  -8   0  -2 1488.83 180.413   1
  -8   0  -3 10694.5 421.803   1
   8   0   3 10465.5 700.399   3
   8   0   4 8919.55 644.891   3
   8   0   5 2084.69 298.272   3
   8   0   6 277.009 127.590   3
   8   0   7 1402.06 254.619   3
   8   0   8-7.43037 86.5798   3
   8   0   9 1135.10 233.167   3
   8   0  10 436.500 158.817   3
   8   0  11 469.128 175.855   3
   8   0  12 1890.67 337.459   3
   8   0  13 639.053 185.100   3
   8   0  14 419.861 158.886   3
  -8  -1  10-83.1760 117.753   1
  -8  -1   9 1441.29 368.021   1
  -8  -1   8 2827.75 478.009   1
  -8  -1   7-50.5889 115.334   1
  -8  -1   6 143.315 132.865   1
   8   1  -5 3191.68 247.288   2
  -8  -1   5 2658.87 402.490   1
  -8  -1   4-5.03273 120.437   1
  -8  -1   3 1091.00 234.888   1
  -8  -1   2 15880.9 836.106   1
  -8  -1   1 9.20110 67.2452   1
  -8  -1   0 10068.7 591.237   1
   8   1   0 8946.63 706.190   3
   8   1   1 515.599 163.897   3
  -8  -1  -1 716.143 167.196   1
   8   1   2 210.257 72.1397   1
   8   1   2 158.957 89.6842   3
  -8  -1  -2 155.855 70.1283   1
   8   1   3 3588.44 254.635   1
  -8  -1  -3 3173.43 266.093   1
   8   1   3 3526.69 396.141   3
   8   1   4 7364.55 316.338   1
   8   1   4 7213.71 565.929   3
   8   1   5 56705.7 949.212   1
   8   1   5 64267.5 1787.61   3
   8   1   6 4569.96 442.236   3
   8   1   7 33821.7 1245.22   3
   8   1   8 965.009 213.825   3
   8   1   9 54.8396 106.130   3
   8   1  10-65.0225 116.667   3
   8   1  11 160.684 121.582   3
   8   1  12 970.318 231.727   3
   8   1  13 109.499 74.6168   3
   8   1  14 2591.57 409.402   3
   8   1  15-80.1832 134.098   3
  -8  -2  10 568.640 208.823   1
  -8  -2   9 387.371 210.247   1
  -8  -2   8 243.085 189.538   1
  -8  -2   7-24.2631 112.952   1
  -8  -2   6 5873.95 629.452   1
  -8  -2   5 96.1317 109.342   1
  -8  -2   4 4856.33 519.817   1
   8   2  -3 1735.23 210.122   2
  -8  -2   3 1986.83 327.645   1
  -8  -2   2 3551.41 408.404   1
  -8  -2   1 1133.74 228.607   1
  -8  -2   0 2195.41 289.968   1
   8   2   1 9.36130 83.1963   3
  -8  -2  -1 135.039 106.992   1
  -8  -2  -2 172.637 72.5421   1
   8   2   2 343.354 132.224   3
  -8  -2  -3 209.413 81.7211   1
   8   2   3 168.195 94.9742   3
   8   2   3 201.136 76.1142   1
   8   2   4 79.1442 80.4404   3
   8   2   4 155.860 77.8887   1
   8   2   5 2492.06 326.820   3
   8   2   5 1547.80 173.267   1
   8   2   6 6584.24 348.660   1
   8   2   6 6208.42 522.093   3
   8   2   7 3985.14 267.008   1
   8   2   7 4461.15 429.467   3
   8   2   8 1630.89 271.753   3
   8   2   9-4.89223 78.1057   3
   8   2  10 96.5179 74.0364   3
   8   2  11 1634.55 281.140   3
   8   2  12 325.364 158.663   3
   8   2  13-50.8750 116.954   3
   8   2  14 41.6046 92.4754   3
   8   2  15 876.781 257.879   3
   8   2  16 251.895 195.641   3
  -8  -3  10 1688.32 387.415   1
  -8  -3   9 154.145 138.330   1
  -8  -3   8 1583.75 363.442   1
  -8  -3   7 290.330 180.586   1
  -8  -3   6 270.985 173.565   1
  -8  -3   5 9.41406 100.277   1
  -8  -3   4 4352.91 513.429   1
  -8  -3   3 3601.64 434.485   1
  -8  -3   2 11364.7 766.959   1
  -8  -3   1 2269.09 315.395   1
  -8  -3   0 1008.81 214.296   1
  -8  -3  -1 4160.82 409.126   1
  -8  -3  -2 4022.43 386.419   1
   8   3   2 3690.49 429.460   3
   8   3   3 8499.81 625.622   3
  -8  -3  -3 8065.24 521.980   1
   8   3   4 9128.43 639.878   3
   8   3   5 14085.2 661.549   1
   8   3   5 13679.8 782.712   3
   8   3   6 3820.48 341.817   1
   8   3   6 4731.25 444.318   3
   8   3   7 6486.02 431.925   1
   8   3   7 7264.87 540.193   3
   8   3   8 1295.39 239.173   3
   8   3   9 16824.2 856.984   3
   8   3  10 131.893 103.063   3
   8   3  11 624.044 166.068   3
   8   3  12 753.177 206.896   3
   8   3  13 3446.93 416.807   3
   8   3  14 3950.37 466.211   3
   8   3  15 396.398 178.893   3
   8   3  16 513.761 207.568   3
  -8  -4   9 1001.65 296.094   1
  -8  -4   8 3542.83 564.547   1
  -8  -4   7 280.308 212.678   1
  -8  -4   6 2361.41 430.158   1
  -8  -4   5 3837.27 518.238   1
  -8  -4   4 614.954 227.796   1
  -8  -4   3 1579.52 294.169   1
  -8  -4   2 131.844 104.209   1
   8   4  -2 242.830 93.8380   2
  -8  -4   1 9626.29 700.099   1
  -8  -4   0 2056.92 320.306   1
  -8  -4  -1 2274.84 322.482   1
  -8  -4  -2 12191.9 718.824   1
   8   4   2 12023.5 787.349   3
   8   4   3 410.582 135.559   3
  -8  -4  -3 68.5167 88.5539   1
   8   4   4 504.284 146.895   3
   8   4   5 4218.50 423.921   3
   8   4   6 15388.8 800.625   3
   8   4   7 70757.6 1826.63   3
   8   4   8 2688.06 330.775   3
   8   4   9 1686.15 275.008   3
   8   4  10 2567.86 329.829   3
   8   4  11 26992.9 1117.87   3
   8   4  12-9.63588 68.6514   3
   8   4  13 7457.54 616.473   3
   8   4  14 2861.71 402.648   3
   8   4  15 2489.86 386.870   3
   8   4  16 1802.52 349.298   3
   8   4  17 232.916 162.071   3
  -8  -5   9 4435.27 659.549   1
  -8  -5   8 2763.61 504.442   1
  -8  -5   7 14981.6 1129.54   1
  -8  -5   6 3850.17 551.748   1
  -8  -5   5 1565.77 342.399   1
  -8  -5   4 9267.62 803.749   1
  -8  -5   3 14940.2 988.956   1
  -8  -5   2 8677.38 724.722   1
  -8  -5   1 2819.69 399.764   1
  -8  -5   0 71597.5 2081.99   1
  -8  -5  -1 586.770 191.099   1
  -8  -5  -2 3109.62 382.322   1
   8   5   3 115.022 104.356   3
  -8  -5  -3 112.273 68.7784   1
   8   5   4 28393.6 1170.18   3
   8   5   5 30071.8 1174.18   3
   8   5   6 14691.5 782.892   3
   8   5   7 1669.31 259.810   3
   8   5   8 1534.60 245.022   3
   8   5   9 31213.5 1144.08   3
   8   5  10 132.685 104.987   3
   8   5  11 39.4101 75.0257   3
   8   5  12 183.568 113.801   3
   8   5  13 2883.74 372.807   3
   8   5  14 4784.54 506.842   3
   8   5  15 645.932 206.228   3
   8   5  16 1058.46 279.750   3
  -8  -6   8 604.410 241.618   1
  -8  -6   7 3218.14 541.823   1
  -8  -6   6 1349.30 351.702   1
  -8  -6   5 11850.0 979.843   1
  -8  -6   4 829.835 251.593   1
  -8  -6   3 2294.25 408.890   1
  -8  -6   2 22032.8 1210.37   1
  -8  -6   1 53.2412 110.133   1
  -8  -6   0-56.1449 89.2933   1
  -8  -6  -1 1030.87 254.080   1
  -8  -6  -2-36.2148 48.9917   2
  -8  -6  -2 62.8279 139.152   1
  -8  -6  -3-2.89241 81.3859   1
  -8  -6  -3 22.2157 61.8517   2
   8   6   3 60.3284 73.0169   3
  -8  -6  -4 4835.65 434.343   2
   8   6   4 5150.02 489.131   3
  -8  -6  -5 4661.48 440.316   2
   8   6   5 4299.77 430.092   3
  -8  -6  -6 14637.8 814.665   2
   8   6   6 12930.7 743.607   3
   8   6   7 744.923 185.282   3
  -8  -6  -7 826.057 196.603   2
  -8  -6  -8 2472.48 350.326   2
   8   6   8 2765.97 316.919   3
  -8  -6  -9 12740.4 830.095   2
   8   6   9 12933.9 705.798   3
   8   6  10 345.029 130.474   3
   8   6  11 6124.62 493.415   3
   8   6  12 321.539 116.392   3
   8   6  13 3771.19 414.251   3
   8   6  14 301.672 131.458   3
  -8  -7   7 64.7127 140.765   1
  -8  -7   6 759.927 234.021   1
  -8  -7   5 8430.32 834.813   1
  -8  -7   4 58.7458 147.362   1
  -8  -7   3 2490.11 433.475   1
  -8  -7   2 10772.7 874.022   1
  -8  -7   1 1630.37 329.276   1
  -8  -7   0 5423.52 404.243   2
  -8  -7   0 5543.14 591.247   1
  -8  -7  -1 3218.00 437.201   1
  -8  -7  -1 2705.55 297.036   2
  -8  -7  -2-64.0480 93.7735   1
  -8  -7  -2 128.764 92.8811   2
  -8  -7  -3 103.454 62.3012   2
  -8  -7  -3 93.4869 97.7190   1
  -8  -7  -4 315.466 117.146   2
   8   7   4 195.648 112.677   3
  -8  -7  -5-49.5564 61.8873   2
   8   7   5-105.787 103.029   3
   8   7   6 879.078 190.623   3
  -8  -7  -6 921.908 221.196   2
   8   7   7 1252.47 231.899   3
  -8  -7  -7 1256.21 257.957   2
   8   7   8 337.593 109.252   3
  -8  -7  -8 628.593 201.297   2
  -8  -7  -9 21484.3 1100.00   2
   8   7   9 21751.7 908.385   3
  -8  -7 -10 4616.89 506.838   2
   8   7  10 4888.00 418.029   3
  -8  -7 -11 30557.2 1388.60   2
   8   7  11 30986.0 1129.15   3
   8   7  12 513.770 140.389   3
  -8  -7 -12 703.326 232.658   2
   8   7  13 2602.15 334.097   3
  -8  -8   7 945.667 344.450   1
  -8  -8   6-88.4879 143.204   1
  -8  -8   5 2021.31 432.287   1
  -8  -8   4 3132.41 522.990   1
  -8  -8   3 2286.53 427.266   1
  -8  -8   2 3376.88 520.127   1
  -8  -8   1 5063.37 377.715   2
  -8  -8   1 5520.21 639.441   1
  -8  -8   0 36875.7 1151.78   2
  -8  -8   0 40764.4 1723.54   1
  -8  -8  -1 9881.50 587.706   2
  -8  -8  -1 9349.95 795.328   1
  -8  -8  -2 22530.2 948.220   2
  -8  -8  -2 23514.9 1253.99   1
  -8  -8  -3 86.1227 78.5458   2
  -8  -8  -4 14584.3 800.638   2
   8   8   4 13894.4 842.990   3
  -8  -8  -5-84.0460 119.297   2
   8   8   5 41.2048 57.0331   3
  -8  -8  -6 21854.9 1050.07   2
   8   8   6 20345.2 929.519   3
  -8  -8  -7 21040.7 1058.99   2
   8   8   7 21428.9 915.910   3
  -8  -8  -8 36681.1 1451.68   2
   8   8   8 35824.3 1181.77   3
  -8  -8  -9 10683.5 786.518   2
   8   8   9 11191.6 628.553   3
  -8  -8 -10 2290.52 370.938   2
   8   8  10 2092.93 270.118   3
  -8  -8 -11 6097.60 616.056   2
   8   8  11 5998.85 464.753   3
  -8  -8 -12 851.549 241.224   2
  -8  -8 -13 3268.15 475.984   2
  -8  -8 -14 114.685 124.355   2
  -8  -9   5-195.290 158.818   1
  -8  -9   4 1136.25 340.904   1
  -8  -9   3-48.1961 119.665   1
  -8  -9   2 175.609 146.313   1
  -8  -9   1 2526.44 459.131   1
  -8  -9   0 2803.98 315.568   2
  -8  -9   0 3735.38 528.394   1
  -8  -9  -1 182.732 87.5318   2
  -8  -9  -1 446.169 215.328   1
  -8  -9  -2-46.3293 72.7614   2
  -8  -9  -2 11.1317 122.818   1
  -8  -9  -3 621.615 169.341   2
  -8  -9  -4 239.926 112.454   2
   8   9   4 72.7763 66.5944   3
  -8  -9  -5 1330.57 270.319   2
   8   9   5 584.515 186.728   3
  -8  -9  -6 3428.12 421.520   2
   8   9   6 4096.13 400.520   3
  -8  -9  -7 1012.67 234.465   2
   8   9   7 725.650 168.939   3
   8   9   8 1303.30 214.169   3
  -8  -9  -8 877.965 223.749   2
  -8  -9  -9 3156.98 432.338   2
  -8  -9 -10 3765.24 481.786   2
  -8  -9 -11 21463.2 1205.40   2
  -8  -9 -12 2551.52 422.709   2
  -8  -9 -13 6069.03 653.145   2
  -8  -9 -14-57.2602 92.2699   2
  -8  -9 -15 3906.57 557.920   2
  -8 -10   4-324.108 205.664   1
  -8 -10   3 278.763 182.192   1
  -8 -10   2 372.931 226.357   1
  -8 -10   1 2270.18 437.161   1
  -8 -10   0 816.680 267.017   1
  -8 -10  -1 427.777 129.712   2
  -8 -10  -1 570.030 224.106   1
  -8 -10  -2 5310.02 483.649   2
  -8 -10  -3 358.502 138.761   2
  -8 -10  -4 106.755 78.0981   2
  -8 -10  -5 915.336 219.823   2
   8  10   5 999.626 218.805   3
  -8 -10  -6-42.6171 129.347   2
  -8 -10  -7-163.437 132.703   2
  -8 -10  -8-58.9817 92.2773   2
  -8 -10  -9 391.162 161.317   2
  -8 -10 -10 5643.36 613.963   2
  -8 -10 -11 1755.48 343.321   2
  -8 -10 -12 229.709 160.300   2
  -8 -10 -13 717.469 271.493   2
  -8 -10 -14-106.583 102.547   2
  -8 -11   3 1024.54 310.344   1
  -8 -11   2 571.365 260.863   1
  -8 -11   1 54.0098 110.124   1
  -8 -11   0-9.32567 121.853   1
  -8 -11  -1-101.887 96.1255   2
  -8 -11  -2 305.335 124.505   2
  -8 -11  -3 51.7545 78.2967   2
  -8 -11  -4 2508.76 370.283   2
  -8 -11  -5 301.638 152.531   2
  -8 -11  -6 1106.32 260.296   2
  -8 -11  -7 159.165 100.790   2
  -8 -11  -8 397.813 173.714   2
  -8 -11  -9 1001.65 266.988   2
  -8 -11 -10 2375.58 422.359   2
  -8 -11 -11 3902.80 537.541   2
  -8 -11 -12 1012.82 272.552   2
  -8 -11 -13 535.685 215.373   2
  -8 -12   1 576.107 221.889   1
  -8 -12  -2 16.6982 68.2404   2
  -8 -12  -3 646.156 178.501   2
  -8 -12  -4 1639.05 307.207   2
  -8 -12  -5 320.505 140.051   2
  -8 -12  -6 5358.44 582.459   2
  -8 -12  -7 1004.17 267.891   2
  -8 -12  -8 1111.85 293.937   2
  -8 -12  -9 834.383 257.156   2
  -8 -12 -10 1253.63 316.195   2
  -8 -12 -11 445.502 195.961   2
  -8 -12 -12 477.453 232.849   2
  -8 -13  -3-6.37374 110.248   2
  -8 -13  -4 1452.39 293.354   2
  -8 -13  -5 539.184 175.693   2
  -8 -13  -6 250.504 135.308   2
  -8 -13  -7 28.4351 92.9066   2
  -8 -13  -8 401.138 177.182   2
  -8 -13  -9 283.899 177.451   2
  -8 -13 -10 228.365 147.312   2
  -8 -14  -4 684.519 199.085   2
  -8 -14  -5 366.847 149.688   2
  -8 -14  -6 77.8589 87.9274   2
  -8 -14  -7 135.723 129.899   2
  -8 -14  -8-61.6853 109.853   2
   9  -9   3 90.3985 92.9941   3
   9  -9   4-166.290 149.110   3
   9  -8  -7-306.076 157.121   2
   9  -8  -6 1246.23 310.052   2
   9  -8  -5 501.290 186.548   2
   9  -8  -4 3848.41 535.758   2
   9  -8  -3 1911.60 372.395   2
   9  -8  -2 274.860 177.361   2
   9  -8  -1-41.2732 125.794   3
   9  -8  -1 294.314 186.844   2
   9  -8   0 310.371 130.462   3
   9  -8   0 359.767 178.066   2
   9  -8   1 50.8437 94.2600   3
   9  -8   1 124.970 99.4614   2
   9  -8   2-247.917 153.050   3
   9  -8   3 64.1937 113.581   3
   9  -8   4 2078.58 362.749   3
   9  -8   5-15.9907 93.0815   3
  -9   7   9 866.164 279.309   1
  -9   7   8-196.061 151.398   1
  -9   7   7 11.1128 150.562   1
   9  -7  -7 57.2790 108.649   2
   9  -7  -6 2980.78 448.424   2
   9  -7  -5 954.017 259.012   2
   9  -7  -4 225.324 110.307   3
   9  -7  -4-102.100 94.5908   2
   9  -7  -3 2521.61 398.003   3
   9  -7  -3 2213.44 392.141   2
   9  -7  -2 10186.6 827.546   2
   9  -7  -2 9455.32 755.544   3
   9  -7  -1 2266.07 372.654   3
   9  -7  -1 3214.21 459.063   2
   9  -7   0 230.753 135.471   3
   9  -7   1 3778.67 469.451   3
   9  -7   2 29.3757 84.1134   3
   9  -7   3 110.916 110.852   3
   9  -7   4 642.252 200.464   3
   9  -7   5 925.822 248.330   3
   9  -7   6 996.002 264.418   3
   9  -7   7 4.58235 98.7256   3
  -9   6   9 2251.83 459.249   1
  -9   6   8 331.485 212.142   1
  -9   6   7 254.654 163.661   1
   9  -6  -7 177.420 129.299   2
   9  -6  -6-6.69646 97.5635   3
  -9   6   6-27.0796 98.0322   1
   9  -6  -6-14.8202 79.5285   2
   9  -6  -5 418.461 176.868   3
  -9   6   5 88.4882 127.421   1
   9  -6  -5 578.211 226.922   2
   9  -6  -4 936.093 239.669   3
   9  -6  -4 769.738 232.632   2
   9  -6  -3-135.627 138.638   3
   9  -6  -3 214.308 152.329   2
   9  -6  -2 145.071 115.921   3
   9  -6  -2 148.989 143.053   2
   9  -6  -1 1.54402 111.537   3
   9  -6   0 2114.99 350.984   3
   9  -6   1 1265.61 270.348   3
   9  -6   2 2524.42 382.452   3
   9  -6   3 440.721 164.085   3
   9  -6   4-110.031 134.735   3
   9  -6   5 134.998 128.955   3
   9  -6   6 1892.00 347.396   3
   9  -6   7 359.200 159.056   3
   9  -6   8 1262.19 282.792   3
  -9   5   9 2126.01 440.086   1
   9  -5  -8-6.11885 113.456   3
  -9   5   8 38.0494 113.064   1
   9  -5  -7 283.407 193.807   3
  -9   5   7 100.019 135.884   1
   9  -5  -6 717.843 245.385   3
  -9   5   6 343.080 169.649   1
   9  -5  -6 660.558 169.246   2
   9  -5  -5 2082.81 420.965   3
  -9   5   5 1679.72 338.855   1
   9  -5  -5 1684.34 300.228   2
   9  -5  -4 3847.10 515.344   3
   9  -5  -4 5460.36 552.951   2
  -9   5   4 4062.83 478.719   1
   9  -5  -3 969.096 245.990   3
  -9   5   3 950.079 237.178   1
   9  -5  -3 1364.24 279.036   2
   9  -5  -2 5610.76 596.688   3
   9  -5  -1 673.111 189.106   3
   9  -5   0 5263.36 556.933   3
   9  -5   1 2437.67 376.254   3
   9  -5   2 370.991 161.774   3
   9  -5   3 3324.05 432.372   3
   9  -5   4 1488.33 285.556   3
   9  -5   5 169.426 94.7345   3
   9  -5   6 806.249 236.359   3
   9  -5   7 46.3147 82.3604   3
   9  -5   8 2110.10 373.414   3
   9  -5   9 1261.54 304.537   3
  -9   4  10 585.428 267.993   1
  -9   4   9 1705.34 403.275   1
   9  -4  -8-228.462 230.035   3
  -9   4   8 199.994 103.266   1
   9  -4  -7 3713.38 633.880   3
  -9   4   7 2508.29 435.960   1
   9  -4  -6 659.419 274.027   3
  -9   4   6 238.831 163.113   1
   9  -4  -6 530.977 162.633   2
   9  -4  -5 1961.06 412.890   3
  -9   4   5 2127.15 364.110   1
   9  -4  -5 2831.36 377.846   2
   9  -4  -4-39.5224 87.7105   3
  -9   4   4 38.6620 110.660   1
   9  -4  -4-132.097 130.673   2
   9  -4  -3 2627.49 430.227   3
  -9   4   3 2148.65 328.559   1
   9  -4  -2-120.682 138.757   3
  -9   4   2 26.4495 76.3034   1
   9  -4  -1 809.560 234.680   3
   9  -4   0 694.026 195.918   3
   9  -4   1 237.828 168.969   3
   9  -4   2 3936.27 462.535   3
   9  -4   3 231.557 157.438   3
   9  -4   4 50.6763 92.2491   3
   9  -4   5 51.0121 79.4062   3
   9  -4   6 2317.28 368.156   3
   9  -4   7 636.051 211.260   3
   9  -4   8 1388.48 312.590   3
   9  -4   9 291.623 165.205   3
   9  -4  10 2069.82 373.026   3
  -9   3  10 925.441 310.954   1
  -9   3   9 370.317 186.911   1
  -9   3   8 1221.44 318.374   1
  -9   3   7 1373.82 310.362   1
   9  -3  -6 5511.73 503.130   2
  -9   3   6 4113.03 541.087   1
   9  -3  -6 6528.49 795.347   3
   9  -3  -5 188.158 202.402   3
  -9   3   5-55.8692 135.933   1
   9  -3  -5 32.6130 129.906   2
   9  -3  -4 2305.81 434.593   3
   9  -3  -4 2816.84 350.299   2
  -9   3   4 2051.23 339.135   1
  -9   3   3 7937.77 625.604   1
   9  -3  -3 8106.58 767.933   3
   9  -3  -2 62.9946 92.4974   3
  -9   3   2 93.2654 76.3382   1
   9  -3  -1-29.3923 95.5909   3
  -9   3   1 170.223 108.510   1
  -9   3   0 5813.04 417.008   1
   9  -3   0 6224.30 594.914   3
   9  -3   1 9248.21 719.943   3
   9  -3   2 3476.01 433.835   3
   9  -3   3 2710.08 372.332   3
   9  -3   4 2713.00 367.365   3
   9  -3   5 15.9067 79.1192   3
   9  -3   6 9210.04 708.815   3
   9  -3   7 700.333 214.234   3
   9  -3   8 6336.31 606.672   3
   9  -3   9 1266.22 286.616   3
   9  -3  10 21868.8 1186.42   3
   9  -3  11 4134.75 522.804   3
  -9   2  10 70.9384 125.872   1
  -9   2   9 2593.68 487.240   1
  -9   2   8 158.009 117.301   1
  -9   2   7 2111.16 400.704   1
  -9   2   6 895.293 270.457   1
  -9   2   5 1447.86 298.777   1
   9  -2  -5 1564.71 247.945   2
   9  -2  -4 1784.85 398.017   3
  -9   2   4 1581.55 292.358   1
   9  -2  -3 2768.82 456.491   3
  -9   2   3 2033.40 311.232   1
   9  -2  -2 243.037 175.018   3
  -9   2   2 207.932 109.984   1
   9  -2  -1 552.323 186.569   3
  -9   2   1 363.745 141.464   1
   9  -2   0 13.9281 89.1559   3
  -9   2   0 29.8932 58.2825   1
   9  -2   1 197.444 139.266   3
  -9   2  -1 289.583 85.9233   1
   9  -2   2 78.6768 88.6742   3
   9  -2   3 750.186 214.470   3
   9  -2   4 1965.81 320.756   3
   9  -2   5 469.332 143.473   3
   9  -2   6 6657.44 589.293   3
   9  -2   7 21.8069 78.5369   3
   9  -2   8 229.102 144.345   3
   9  -2   9 610.091 205.024   3
   9  -2  10 5103.04 551.013   3
   9  -2  11 169.871 161.736   3
   9  -2  12 59.9308 99.1411   3
  -9   1  10 877.227 293.396   1
  -9   1   9-228.082 215.301   1
  -9   1   8 86.4423 124.370   1
  -9   1   7 1228.00 301.781   1
  -9   1   6 46.0539 122.450   1
  -9   1   5 1040.41 252.920   1
   9  -1  -5 1353.35 215.849   2
  -9   1   4 1164.74 269.587   1
   9  -1  -3 889.268 226.121   3
  -9   1   3 1356.29 269.483   1
   9  -1  -2 1956.55 364.744   3
  -9   1   2 1703.49 285.334   1
  -9   1   1 21499.5 935.863   1
   9  -1  -1 21032.4 1178.62   3
   9  -1   0-86.0767 102.899   3
  -9   1   0 30.7321 66.7818   1
  -9   1  -1 10052.2 521.456   1
   9  -1   1 10314.3 748.411   3
  -9   1  -2 4567.66 309.667   1
   9  -1   2 4793.34 497.268   3
   9  -1   3 6925.74 591.670   3
   9  -1   4 9193.42 689.579   3
   9  -1   5 8334.67 648.810   3
   9  -1   6 1620.35 287.923   3
   9  -1   7 324.867 119.640   3
   9  -1   8 3631.63 428.985   3
   9  -1   9 202.071 107.896   3
   9  -1  10 1984.09 334.862   3
   9  -1  11 1185.20 274.252   3
   9  -1  12 753.301 231.045   3
   9  -1  13 122.016 117.600   3
  -9   0  10 144.171 171.860   1
  -9   0   9 951.577 293.515   1
  -9   0   8 775.347 258.037   1
  -9   0   7-209.316 186.066   1
  -9   0   6 692.037 220.192   1
  -9   0   5 162.453 115.847   1
  -9   0   4 2452.84 370.550   1
  -9   0   3 5408.42 540.483   1
   9   0  -2 2657.87 458.024   3
  -9   0   2 2359.80 326.449   1
   9   0  -1 286.458 128.885   3
  -9   0   1 167.565 108.483   1
  -9   0   0 3452.59 340.015   1
   9   0   0 3969.21 494.429   3
  -9   0  -1 20262.2 818.048   1
   9   0   1 22077.8 1137.50   3
  -9   0  -2 4873.68 347.589   1
   9   0   2 4932.29 514.236   3
   9   0   3 2833.46 387.786   3
  -9   0  -3 2128.15 202.537   1
   9   0   4 838.277 211.193   3
   9   0   5 10854.5 736.500   3
   9   0   6 6366.34 557.715   3
   9   0   7 661.056 184.259   3
   9   0   8 2848.53 376.880   3
   9   0   9-54.3394 111.371   3
   9   0  10 111.156 123.471   3
   9   0  11 68.4587 87.8587   3
   9   0  12 360.275 189.070   3
   9   0  13 223.933 141.836   3
  -9  -1  10 19.5275 114.464   1
  -9  -1   9-104.376 114.643   1
  -9  -1   8 4160.17 593.469   1
  -9  -1   7-32.6928 143.160   1
  -9  -1   6 3391.11 492.580   1
  -9  -1   5 136.159 103.187   1
  -9  -1   4 1170.05 275.680   1
  -9  -1   3 774.238 209.463   1
  -9  -1   2 6351.98 553.131   1
  -9  -1   1 7884.22 579.537   1
  -9  -1   0 127.002 99.0611   1
   9   1   0 557.693 215.260   3
  -9  -1  -1 50700.0 1436.78   1
   9   1   1 54566.3 1850.94   3
  -9  -1  -2 4162.86 347.534   1
   9   1   2 4311.28 474.118   3
   9   1   3 490.086 94.5027   1
   9   1   3 631.279 198.821   3
  -9  -1  -3 679.511 130.526   1
   9   1   4 57.7898 28.9993   1
   9   1   4 44.9267 87.5993   3
   9   1   5-43.4050 80.5763   3
   9   1   6 453.962 153.676   3
   9   1   7-21.2699 75.8748   3
   9   1   8 860.634 207.945   3
   9   1   9 737.068 180.412   3
   9   1  10 7080.91 607.202   3
   9   1  11 573.788 182.039   3
   9   1  12 13355.2 882.454   3
   9   1  13 12.8009 99.7992   3
   9   1  14 203.636 134.373   3
  -9  -2   9 1130.08 320.800   1
  -9  -2   8 1341.04 316.628   1
  -9  -2   7 647.869 209.617   1
  -9  -2   6 407.674 197.403   1
  -9  -2   5 133.474 134.541   1
  -9  -2   4-25.6278 111.663   1
  -9  -2   3 2058.43 342.869   1
  -9  -2   2 1217.52 254.253   1
  -9  -2   1 58.4906 81.6431   1
  -9  -2   0 5105.71 460.932   1
   9   2   0 5355.79 585.022   3
  -9  -2  -1 13802.2 735.847   1
   9   2   1 13864.5 904.564   3
  -9  -2  -2 4070.78 377.741   1
   9   2   2 3754.12 456.194   3
  -9  -2  -3 10590.7 585.734   1
   9   2   3 11585.9 783.330   3
   9   2   4 1558.30 293.537   3
   9   2   4 1640.62 195.247   1
   9   2   5 151.410 108.930   3
   9   2   5 78.0221 50.2928   1
   9   2   6 263.153 116.508   3
   9   2   7 3148.15 380.161   3
   9   2   8 4756.76 483.711   3
   9   2   9 3663.75 420.788   3
   9   2  10 135.555 128.741   3
   9   2  11 1503.94 289.019   3
   9   2  12 1052.93 241.162   3
   9   2  13-92.1215 118.754   3
   9   2  14 8.68397 115.154   3
   9   2  15 0.69466 96.0245   3
  -9  -3   9 667.204 259.430   1
  -9  -3   8 2185.77 423.758   1
  -9  -3   7-156.298 150.008   1
  -9  -3   6 386.528 234.163   1
  -9  -3   5 5802.68 642.020   1
  -9  -3   4 3005.09 441.715   1
  -9  -3   3 3723.27 473.856   1
  -9  -3   2 9381.13 716.382   1
  -9  -3   1 745.936 192.705   1
  -9  -3   0 1941.63 318.015   1
  -9  -3  -1 33257.3 1238.06   1
   9   3   1 34312.1 1489.93   3
   9   3   2 776.146 215.768   3
  -9  -3  -2 1249.32 245.606   1
  -9  -3  -3 669.195 154.577   1
   9   3   3 990.502 262.837   3
   9   3   4 1504.05 272.451   3
   9   3   5 26129.6 1156.81   3
   9   3   6 1672.82 298.926   3
   9   3   7 565.698 168.628   3
   9   3   8 156.032 79.7553   3
   9   3   9 1899.52 306.889   3
   9   3  10 3851.71 431.702   3
   9   3  11 889.759 215.461   3
   9   3  12 3372.14 425.795   3
   9   3  13 557.726 194.526   3
   9   3  14 315.195 135.886   3
   9   3  15 15.3020 91.3340   3
   9   3  16 180.720 150.502   3
  -9  -4   9 3330.69 582.324   1
  -9  -4   8 1285.68 356.501   1
  -9  -4   7 895.556 292.328   1
  -9  -4   6 6117.84 709.862   1
  -9  -4   5 948.536 296.496   1
  -9  -4   4 54128.4 2019.10   1
  -9  -4   3 5453.65 589.741   1
  -9  -4   2 1208.06 278.800   1
  -9  -4   1 420.359 140.286   1
  -9  -4   0 5733.40 542.868   1
  -9  -4  -1 5511.63 518.152   1
  -9  -4  -2 6703.03 556.911   1
   9   4   2 5724.40 578.309   3
   9   4   3 3023.58 399.089   3
  -9  -4  -3 2365.68 321.178   1
   9   4   4 798.573 217.887   3
   9   4   5 3712.68 428.092   3
   9   4   6 268.534 110.673   3
   9   4   7 4065.54 427.963   3
   9   4   8 2947.35 367.880   3
   9   4   9 1836.12 294.428   3
   9   4  10 1194.10 244.726   3
   9   4  11 4962.61 484.625   3
   9   4  12 15189.6 889.395   3
   9   4  13 522.830 160.666   3
   9   4  14 825.224 218.711   3
   9   4  15-143.267 148.742   3
   9   4  16 7399.75 703.442   3
  -9  -5   8 2759.55 527.059   1
  -9  -5   7 680.085 281.695   1
  -9  -5   6 241.188 138.822   1
  -9  -5   5 8207.76 803.502   1
  -9  -5   4 536.935 200.572   1
  -9  -5   3 3939.12 517.516   1
  -9  -5   2 2168.89 366.736   1
  -9  -5   1 632.687 213.998   1
  -9  -5   0 567.085 181.573   1
  -9  -5  -1 9061.86 698.037   1
  -9  -5  -2 9218.07 687.780   1
   9   5   3 38491.1 1522.64   3
  -9  -5  -3 39483.5 1447.44   1
   9   5   4 48.1842 79.9758   3
   9   5   5 192.422 114.086   3
   9   5   6-57.0086 80.4224   3
   9   5   7 2172.48 319.765   3
   9   5   8 130.060 92.8729   3
   9   5   9 372.711 132.572   3
   9   5  10 2545.88 340.010   3
   9   5  11 5890.05 524.648   3
   9   5  12 125.933 87.5022   3
   9   5  13 1431.98 280.391   3
   9   5  14 7602.88 647.712   3
   9   5  15 248.919 136.487   3
   9   5  16 567.862 195.816   3
  -9  -6   7 2104.84 449.900   1
  -9  -6   6 6588.27 764.831   1
  -9  -6   5 945.422 298.869   1
  -9  -6   4 468.916 200.541   1
  -9  -6   3 1443.67 355.145   1
  -9  -6   2 3273.82 479.320   1
  -9  -6   1 1273.30 293.247   1
  -9  -6   0 8539.73 727.981   1
  -9  -6  -1 5650.73 575.586   1
  -9  -6  -2 6584.62 602.135   1
   9   6   3 344.022 140.595   3
  -9  -6  -3 448.121 152.935   1
   9   6   4 705.069 225.800   3
   9   6   5 1492.25 270.448   3
   9   6   6 62.2935 63.7153   3
   9   6   7 26027.0 1110.58   3
   9   6   8 11568.2 724.495   3
   9   6   9 61764.4 1759.58   3
   9   6  10 20620.6 963.497   3
   9   6  11 7160.83 567.718   3
   9   6  12 2462.11 344.040   3
   9   6  13 1311.92 259.947   3
   9   6  14 147.964 88.6848   3
   9   6  15 213.288 118.416   3
  -9  -7   7 4651.54 679.197   1
  -9  -7   6 683.685 251.816   1
  -9  -7   5 50.4380 98.5999   1
  -9  -7   4 169.320 120.921   1
  -9  -7   3 4040.90 574.922   1
  -9  -7   2 466.527 204.798   1
  -9  -7   1 436.867 185.019   1
  -9  -7   0 14269.8 993.265   1
  -9  -7  -1 3899.97 502.897   1
  -9  -7  -2 10730.6 824.788   1
  -9  -7  -3 57862.7 1666.59   2
   9   7   3 59845.2 1982.79   3
  -9  -7  -3 57091.9 1958.69   1
  -9  -7  -4 18229.5 911.326   2
   9   7   4 17246.9 976.339   3
  -9  -7  -5 6373.97 546.207   2
   9   7   5 6667.29 583.573   3
   9   7   6 1163.17 238.431   3
  -9  -7  -6 1265.39 250.771   2
  -9  -7  -7 83837.0 2281.06   2
   9   7   7 85795.1 2154.71   3
   9   7   8 1013.89 205.966   3
  -9  -7  -8 770.216 207.356   2
  -9  -7  -9 3019.40 409.034   2
   9   7   9 3129.17 359.305   3
   9   7  10 608.967 174.352   3
   9   7  11 6697.99 535.737   3
   9   7  12 4853.49 468.378   3
   9   7  13 6854.81 570.072   3
  -9  -8   6 1955.25 436.339   1
  -9  -8   5-30.1770 172.693   1
  -9  -8   4 8614.31 879.323   1
  -9  -8   3 323.248 196.688   1
  -9  -8   2 25826.5 1475.23   1
  -9  -8   1 125.824 143.181   1
  -9  -8   0 1126.32 306.392   1
  -9  -8  -1 2878.48 462.738   1
  -9  -8  -1 2769.83 315.306   2
  -9  -8  -2 3605.03 374.619   2
  -9  -8  -2 4031.23 536.964   1
  -9  -8  -3 782.280 184.921   2
  -9  -8  -4 838.232 202.365   2
   9   8   4 1033.89 244.002   3
  -9  -8  -5 308.757 115.133   2
   9   8   5 170.755 117.624   3
   9   8   6 268.428 118.401   3
  -9  -8  -6 305.604 132.031   2
   9   8   7 90.7706 70.3811   3
  -9  -8  -7-76.0024 150.854   2
   9   8   8 41.7582 63.5205   3
  -9  -8  -8 253.712 132.373   2
   9   8   9 2061.33 290.610   3
  -9  -8  -9 1990.25 347.183   2
   9   8  10 2103.35 285.933   3
  -9  -8 -10 2095.91 368.400   2
   9   8  11 93.1781 91.7089   3
  -9  -8 -11 74.8316 131.111   2
  -9  -8 -12 348.445 170.642   2
  -9  -9   5-101.893 137.313   1
  -9  -9   4 1058.30 339.685   1
  -9  -9   3 3420.48 574.711   1
  -9  -9   2 1239.06 332.776   1
  -9  -9   1 1314.25 349.985   1
  -9  -9   0 2401.54 452.715   1
  -9  -9  -1 1652.28 249.646   2
  -9  -9  -1 2145.17 417.200   1
  -9  -9  -2 3561.93 527.580   1
  -9  -9  -2 3025.03 348.605   2
  -9  -9  -3 582.810 174.752   2
  -9  -9  -4 1541.62 273.555   2
   9   9   4 1727.59 317.422   3
  -9  -9  -5 6615.34 583.823   2
   9   9   5 6639.96 589.560   3
  -9  -9  -6 703.382 208.319   2
   9   9   6 1274.43 252.079   3
   9   9   7 2123.86 301.651   3
  -9  -9  -7 2585.98 387.930   2
   9   9   8 542.732 153.783   3
  -9  -9  -8 396.194 167.770   2
  -9  -9  -9 2408.73 395.602   2
  -9  -9 -10 338.272 129.551   2
  -9  -9 -11-123.364 131.899   2
  -9  -9 -12 5980.10 655.412   2
  -9  -9 -13 570.242 215.024   2
  -9  -9 -14 329.990 168.393   2
  -9 -10   3 1358.28 407.453   1
  -9 -10   2 2066.73 446.804   1
  -9 -10   1-106.196 207.744   1
  -9 -10   0 1760.27 401.103   1
  -9 -10  -1 134.362 161.117   1
  -9 -10  -2 63.2347 66.6370   2
  -9 -10  -3 134.472 96.0820   2
  -9 -10  -4 299.114 145.253   2
   9  10   4 56.8976 87.6078   3
  -9 -10  -5 218.043 126.944   2
   9  10   5 424.700 171.920   3
  -9 -10  -6-69.1779 93.7458   2
   9  10   6 125.795 96.3598   3
  -9 -10  -7 5077.91 553.792   2
  -9 -10  -8 322.552 155.699   2
  -9 -10  -9 1536.76 318.018   2
  -9 -10 -10 698.279 205.876   2
  -9 -10 -11 1120.27 327.590   2
  -9 -10 -12 928.997 285.575   2
  -9 -10 -13 672.986 238.116   2
  -9 -11   2 7480.75 852.810   1
  -9 -11   1 1328.94 360.451   1
  -9 -11   0 1415.55 378.956   1
  -9 -11  -2 8346.57 629.587   2
  -9 -11  -3 208.263 93.6500   2
  -9 -11  -4 45.8346 95.7347   2
  -9 -11  -5 18.3288 73.9891   2
  -9 -11  -6 2085.06 351.263   2
  -9 -11  -7 164.245 149.228   2
  -9 -11  -8 92.5964 84.9804   2
  -9 -11  -9 274.730 202.160   2
  -9 -11 -10 523.701 204.952   2
  -9 -11 -11-201.967 165.879   2
  -9 -11 -12 271.824 157.947   2
  -9 -12  -3 136.372 96.0660   2
  -9 -12  -4-114.883 105.253   2
  -9 -12  -5-188.912 128.751   2
  -9 -12  -6 173.102 116.513   2
  -9 -12  -7 5211.22 592.285   2
  -9 -12  -8 690.920 230.064   2
  -9 -12  -9 13922.6 1029.74   2
  -9 -12 -10 67.7536 116.189   2
  -9 -12 -11 1827.67 378.192   2
  -9 -13  -4 465.508 182.151   2
  -9 -13  -5 309.470 159.580   2
  -9 -13  -6 1972.56 366.265   2
  -9 -13  -7 177.145 119.963   2
  -9 -13  -8 731.833 225.333   2
  -9 -13  -9 268.910 175.558   2
  -9 -14  -5-110.573 148.213   2
  -9 -14  -6 49.9217 127.377   2
  -9 -14  -7 419.844 208.177   2
  10  -8   1 139.877 119.175   3
  10  -8   2 1102.85 291.378   3
  10  -8   3 506.451 190.845   3
  10  -7  -6 679.965 243.181   2
  10  -7  -5-104.038 139.623   2
  10  -7  -4 874.149 267.833   2
  10  -7  -3 76.5477 126.704   2
  10  -7  -2 3701.54 503.239   3
  10  -7  -2 4056.39 545.793   2
  10  -7  -1-120.906 115.561   3
  10  -7  -1-170.033 165.837   2
  10  -7   0-4.83336 81.2857   3
  10  -7   1 382.436 177.086   3
  10  -7   2 103.382 134.456   3
  10  -7   3-150.485 138.524   3
  10  -7   4 559.652 196.504   3
  10  -7   5 181.768 138.358   3
  10  -6  -6 601.506 186.964   2
  10  -6  -5 104.828 88.6333   3
  10  -6  -5 1.42204 96.9128   2
  10  -6  -4 851.772 268.697   3
  10  -6  -4 928.004 242.580   2
  10  -6  -3 1356.22 314.213   3
  10  -6  -3 1652.33 336.155   2
  10  -6  -2 940.209 256.067   3
  10  -6  -2 706.588 240.953   2
  10  -6  -1 1316.00 291.996   3
  10  -6   0 3320.95 461.867   3
  10  -6   1 1103.33 264.630   3
  10  -6   2 100.378 79.8194   3
  10  -6   3-145.667 122.327   3
  10  -6   4 78.7384 65.7009   3
  10  -6   5 327.214 165.526   3
  10  -6   6 761.170 229.804   3
 -10   5   9 2076.84 477.747   1
 -10   5   8 1799.38 413.920   1
  10  -5  -7 2575.64 526.699   3
 -10   5   7 2143.00 418.894   1
  10  -5  -6-5.00266 97.1157   3
 -10   5   6-61.2857 129.936   1
  10  -5  -5 363.692 186.330   3
  10  -5  -5 470.016 192.292   2
  10  -5  -4 2366.25 431.894   3
  10  -5  -4 2127.40 369.981   2
  10  -5  -3 3051.47 476.764   3
  10  -5  -3 2481.17 393.585   2
  10  -5  -2 45.4421 93.9432   3
  10  -5  -1 1804.56 341.751   3
  10  -5   0 3350.88 464.528   3
  10  -5   1 1295.66 293.844   3
  10  -5   2 24.6767 83.1885   3
  10  -5   3 2648.15 403.571   3
  10  -5   4 53.7086 84.9869   3
  10  -5   5 1245.62 295.207   3
  10  -5   6 139.981 142.197   3
  10  -5   7 885.049 238.979   3
  10  -5   8 208.547 147.719   3
  10  -4  -9 510.779 332.455   3
 -10   4   9 312.983 209.906   1
  10  -4  -8 2267.25 524.385   3
 -10   4   8 1956.20 422.678   1
  10  -4  -7 386.897 232.682   3
 -10   4   7 153.748 144.833   1
  10  -4  -6 143.470 156.412   3
 -10   4   6 23.1521 136.736   1
 -10   4   5 83.6453 81.0623   1
  10  -4  -5-55.2779 109.630   2
  10  -4  -4 1973.96 407.443   3
 -10   4   4 1712.04 328.547   1
  10  -4  -4 1969.05 333.217   2
  10  -4  -3 514.262 240.567   3
  10  -4  -2 5016.46 596.538   3
  10  -4  -1 1046.20 268.106   3
  10  -4   0-128.756 119.463   3
  10  -4   1 745.113 211.505   3
  10  -4   2 4544.57 517.894   3
  10  -4   3 48.5480 105.228   3
  10  -4   4 142.260 103.510   3
  10  -4   5 1955.13 355.119   3
  10  -4   6 2699.98 409.065   3
  10  -4   7 6665.00 649.592   3
  10  -4   8 528.528 198.990   3
  10  -4   9 2531.93 412.040   3
 -10   3   9 2855.24 509.965   1
 -10   3   8 242.520 123.852   1
 -10   3   7 6269.44 726.710   1
  10  -3  -7 6782.18 925.847   3
  10  -3  -6 1164.60 381.009   3
 -10   3   6 1558.24 336.836   1
  10  -3  -5 4641.38 662.355   3
  10  -3  -5 4101.41 455.910   2
 -10   3   5 3288.59 478.079   1
  10  -3  -4 197.961 145.163   3
  10  -3  -4-36.5839 97.6677   2
 -10   3   4-2.54665 99.5014   1
  10  -3  -3-70.1002 91.5791   3
 -10   3   3 80.0665 123.726   1
  10  -3  -2 1261.30 298.096   3
  10  -3  -1 747.891 221.878   3
  10  -3   0 1035.68 259.450   3
  10  -3   1 4246.67 516.376   3
  10  -3   2 57.1049 105.215   3
  10  -3   3 836.861 233.088   3
  10  -3   4 11850.0 838.090   3
  10  -3   5 2987.48 428.408   3
  10  -3   6 13349.4 903.234   3
  10  -3   7 7654.62 693.912   3
  10  -3   8 836.761 215.392   3
  10  -3   9 548.833 216.134   3
  10  -3  10-191.180 148.912   3
 -10   2   9-54.9842 104.008   1
 -10   2   8 1043.50 297.484   1
 -10   2   7 416.454 192.777   1
 -10   2   6 4361.27 573.299   1
  10  -2  -5 208.191 188.101   3
 -10   2   5 697.026 230.074   1
  10  -2  -4 225.083 106.434   3
 -10   2   4-93.0221 118.797   1
 -10   2   3 5427.00 550.477   1
  10  -2  -3 7210.72 791.512   3
 -10   2   2 6472.97 561.524   1
  10  -2  -2 7200.45 736.825   3
 -10   2   1 6292.31 505.343   1
  10  -2  -1 7112.40 697.469   3
  10  -2   0 5183.82 577.211   3
  10  -2   1 913.934 226.589   3
  10  -2   2 4357.26 514.350   3
  10  -2   3 119.600 104.639   3
  10  -2   4 824.950 232.202   3
  10  -2   5 3162.65 423.287   3
  10  -2   6 58.2028 114.136   3
  10  -2   7 22.4458 108.729   3
  10  -2   8-41.1221 87.7810   3
  10  -2   9 166.474 108.752   3
  10  -2  10 40.1515 102.115   3
  10  -2  11 1275.07 298.025   3
 -10   1   9 200.498 136.999   1
 -10   1   8 61.4046 109.618   1
 -10   1   7 404.166 200.483   1
 -10   1   6 2276.97 422.997   1
 -10   1   5 1516.99 321.459   1
  10  -1  -4 961.017 311.992   3
 -10   1   4 148.703 115.343   1
  10  -1  -3 149.843 121.671   3
 -10   1   3 79.8039 86.1007   1
 -10   1   2 8499.40 650.664   1
  10  -1  -2 9514.51 886.015   3
  10  -1  -1 675.880 242.762   3
 -10   1   1 263.123 117.080   1
  10  -1   0 442.138 218.024   3
 -10   1   0 436.017 107.256   1
  10  -1   1 5808.92 595.591   3
  10  -1   2 8005.39 691.791   3
  10  -1   3 139.742 127.825   3
  10  -1   4 9701.81 748.634   3
  10  -1   5 1961.09 335.842   3
  10  -1   6 5972.04 575.986   3
  10  -1   7-21.6038 108.656   3
  10  -1   8 686.477 225.150   3
  10  -1   9 310.269 153.424   3
  10  -1  10 250.311 152.739   3
  10  -1  11 1450.10 311.940   3
  10  -1  12 115.203 123.233   3
 -10   0   9 90.8235 104.908   1
 -10   0   8 30.7765 166.109   1
 -10   0   7 912.768 292.242   1
 -10   0   6 138.418 152.406   1
 -10   0   5 4718.03 589.233   1
 -10   0   4-208.869 152.796   1
 -10   0   3 925.186 212.549   1
 -10   0   2 22710.6 1091.57   1
  10   0  -2 23885.7 1427.21   3
 -10   0   1 6464.09 534.390   1
  10   0  -1 8883.10 801.964   3
 -10   0   0 4053.99 415.181   1
  10   0   0 4612.37 557.629   3
 -10   0  -1 6125.10 459.511   1
  10   0   1 6304.38 631.541   3
  10   0   2 2183.93 356.956   3
 -10   0  -2 2122.32 247.132   1
  10   0   3 68.8507 83.3646   3
  10   0   4 70.9477 114.062   3
  10   0   5 401.767 141.642   3
  10   0   6 4796.24 508.389   3
  10   0   7-56.9164 116.770   3
  10   0   8 4943.71 526.861   3
  10   0   9 1565.86 308.308   3
  10   0  10 1694.57 318.779   3
  10   0  11 2878.74 429.461   3
  10   0  12 76.2389 96.6902   3
 -10  -1   9 1620.06 427.946   1
 -10  -1   8-19.6199 128.970   1
 -10  -1   7-18.1001 104.839   1
 -10  -1   6 1193.83 309.247   1
 -10  -1   5 258.901 160.284   1
 -10  -1   4-13.8328 91.0496   1
 -10  -1   3-28.2023 79.4299   1
 -10  -1   2 3461.91 431.531   1
 -10  -1   1 4361.09 459.958   1
  10   1  -1 4998.72 642.088   3
  10   1   0 61.7736 91.6995   3
 -10  -1   0 212.220 100.433   1
  10   1   1 1830.84 362.844   3
 -10  -1  -1 1658.57 260.554   1
  10   1   2 300.815 150.073   3
 -10  -1  -2 138.685 83.3615   1
  10   1   3 415.768 183.356   3
 -10  -1  -3 142.416 84.1323   1
  10   1   4 3807.58 464.726   3
  10   1   5 89.5098 114.441   3
  10   1   6 408.451 161.175   3
  10   1   7 379.608 165.638   3
  10   1   8 141.646 111.046   3
  10   1   9-56.6434 105.261   3
  10   1  10 967.956 226.340   3
  10   1  11 57.8492 66.5553   3
  10   1  12 69.0040 96.8835   3
  10   1  13 223.746 140.341   3
 -10  -2   8-125.336 216.871   1
 -10  -2   7 2196.48 438.060   1
 -10  -2   6 1799.53 381.206   1
 -10  -2   5 835.123 252.459   1
 -10  -2   4 1580.66 321.506   1
 -10  -2   3 8932.44 755.096   1
 -10  -2   2 23.2718 150.125   1
 -10  -2   1 469.417 159.385   1
  10   2   0 661.966 254.406   3
 -10  -2   0 605.869 176.043   1
 -10  -2  -1 6321.44 524.951   1
  10   2   1 7492.67 706.183   3
 -10  -2  -2-82.9448 105.724   1
  10   2   2 84.1562 135.590   3
  10   2   3 2044.57 348.695   3
 -10  -2  -3 1889.59 265.727   1
  10   2   4 20683.6 1097.06   3
  10   2   5 5.62611 82.2285   3
  10   2   6 619.074 192.315   3
  10   2   7 730.743 206.493   3
  10   2   8 50.1030 74.0557   3
  10   2   9-82.1000 123.000   3
  10   2  10 33.2049 73.8614   3
  10   2  11 897.048 231.260   3
  10   2  12 328.290 154.744   3
  10   2  13 51.0469 106.327   3
  10   2  14 2158.31 378.138   3
 -10  -3   8-107.627 125.699   1
 -10  -3   7 181.636 186.460   1
 -10  -3   6 2687.07 487.283   1
 -10  -3   5 461.328 213.651   1
 -10  -3   4 315.043 174.352   1
 -10  -3   3 882.001 251.269   1
 -10  -3   2 11798.7 843.407   1
 -10  -3   1 7084.97 628.207   1
 -10  -3   0 223.425 108.604   1
 -10  -3  -1 6549.76 555.604   1
  10   3   1 7379.06 724.575   3
 -10  -3  -2 4253.28 430.625   1
  10   3   2 5158.08 573.424   3
 -10  -3  -3 17638.1 856.109   1
  10   3   3 17419.6 1023.08   3
  10   3   4 43031.6 1619.57   3
  10   3   5 1004.75 239.262   3
  10   3   6 5649.18 544.229   3
  10   3   7 821.640 207.421   3
  10   3   8 42457.6 1539.11   3
  10   3   9-76.0802 125.198   3
  10   3  10 2614.46 370.896   3
  10   3  11 689.685 218.960   3
  10   3  12 10666.0 787.082   3
  10   3  13 2566.61 399.501   3
  10   3  14-2.61331 148.981   3
  10   3  15 1303.86 299.006   3
 -10  -4   8-143.976 151.613   1
 -10  -4   7 546.288 224.867   1
 -10  -4   6 172.501 135.023   1
 -10  -4   5 455.270 205.429   1
 -10  -4   4 2985.09 490.738   1
 -10  -4   3 1516.55 325.061   1
 -10  -4   2-4.08606 111.374   1
 -10  -4   1 6508.05 631.942   1
 -10  -4   0 1785.27 317.010   1
 -10  -4  -1 3071.50 394.097   1
  10   4   1 2742.36 448.880   3
  10   4   2 643.873 216.136   3
 -10  -4  -2 445.589 174.668   1
  10   4   3 4774.26 536.385   3
 -10  -4  -3 4471.38 459.664   1
  10   4   4 187.113 116.926   3
  10   4   5 129.033 111.556   3
  10   4   6 4168.99 475.296   3
  10   4   7 2325.13 349.207   3
  10   4   8 8723.53 670.448   3
  10   4   9-159.334 99.4642   3
  10   4  10 17049.2 956.021   3
  10   4  11 1380.26 269.160   3
  10   4  12 892.732 227.866   3
  10   4  13 162.140 115.571   3
  10   4  14 352.907 132.343   3
  10   4  15-139.892 135.249   3
 -10  -5   7 536.263 258.336   1
 -10  -5   6 1165.22 321.493   1
 -10  -5   5 627.852 276.855   1
 -10  -5   4 1284.21 314.013   1
 -10  -5   3 3535.46 522.231   1
 -10  -5   2 1333.88 310.708   1
 -10  -5   1 3826.91 500.045   1
 -10  -5   0 514.459 199.239   1
 -10  -5  -1 22612.0 1154.34   1
  10   5   2 1834.87 360.380   3
 -10  -5  -2 1427.68 278.538   1
  10   5   3 167.995 94.5394   3
 -10  -5  -3 452.706 167.069   1
  10   5   4 1794.60 351.412   3
  10   5   5 2379.32 364.141   3
  10   5   6 204.323 98.7727   3
  10   5   7 3976.45 455.704   3
  10   5   8 4988.37 500.782   3
  10   5   9 119.429 127.128   3
  10   5  10 12507.4 798.579   3
  10   5  11 17.8715 89.8634   3
  10   5  12 2547.77 365.921   3
  10   5  13-3.18830 77.3563   3
  10   5  14 203.576 112.549   3
  10   5  15 908.058 243.800   3
  10   5  16 229.683 131.745   3
 -10  -6   6 1442.85 344.020   1
 -10  -6   5 1490.28 352.526   1
 -10  -6   4 110.510 103.177   1
 -10  -6   3 10490.4 910.361   1
 -10  -6   2 139.149 132.122   1
 -10  -6   1 2588.64 422.848   1
 -10  -6   0 3529.71 486.785   1
 -10  -6  -1 4267.13 525.309   1
 -10  -6  -2 40.0005 136.588   1
  10   6   3 41689.4 1707.54   3
 -10  -6  -3 38734.0 1539.77   1
  10   6   4 14943.2 956.958   3
  10   6   5 204.733 97.5834   3
  10   6   6 2515.31 366.101   3
  10   6   7 2482.55 357.211   3
  10   6   8 605.030 182.394   3
  10   6   9-94.5368 105.777   3
  10   6  10 2433.88 346.777   3
  10   6  11 1032.87 235.647   3
  10   6  12 3423.12 417.883   3
  10   6  13 546.307 169.038   3
  10   6  14 6233.35 595.443   3
  10   6  15 38.3802 71.8736   3
 -10  -7   6 16.4505 103.782   1
 -10  -7   5 469.606 220.946   1
 -10  -7   4 3100.07 533.162   1
 -10  -7   3 6985.56 758.003   1
 -10  -7   2 129.196 95.9271   1
 -10  -7   1 3535.98 519.863   1
 -10  -7   0 149.984 98.0095   1
 -10  -7  -1 5786.27 625.233   1
 -10  -7  -2 802.009 238.319   1
  10   7   3 60.2067 126.369   3
 -10  -7  -3 34.0473 115.426   1
  10   7   4 4194.57 513.877   3
  10   7   5 13353.1 887.572   3
  10   7   6 656.011 193.973   3
  10   7   7-66.4461 99.9850   3
  10   7   8 1543.29 281.726   3
  10   7   9 2558.31 339.380   3
  10   7  10 1533.96 272.023   3
  10   7  11-6.98656 71.1318   3
  10   7  12 213.315 116.671   3
  10   7  13 191.344 131.995   3
 -10  -8   5-98.5265 164.351   1
 -10  -8   4 143.802 105.628   1
 -10  -8   3 603.618 251.333   1
 -10  -8   2 690.506 247.437   1
 -10  -8   1 6992.60 769.188   1
 -10  -8   0 192.452 148.630   1
 -10  -8  -1 308.501 167.105   1
 -10  -8  -2-34.2167 102.723   1
  10   8   3-28.9552 74.3172   3
 -10  -8  -3 1.09836 110.114   1
  10   8   4 141.434 124.962   3
  10   8   5 495.102 189.443   3
  10   8   6 357.661 152.443   3
 -10  -8  -6 425.899 157.434   2
  10   8   7 2474.94 348.835   3
 -10  -8  -7 2534.93 385.903   2
  10   8   8 2397.58 344.330   3
 -10  -8  -8 3059.48 438.235   2
  10   8   9 260.267 110.328   3
  10   8  10 538.581 162.290   3
  10   8  11 614.416 177.411   3
 -10  -9   3 54.5189 123.257   1
 -10  -9   2 1629.97 386.457   1
 -10  -9   1 143.325 126.550   1
 -10  -9   0 1430.34 380.286   1
 -10  -9  -1 1810.48 395.703   1
 -10  -9  -2-46.7894 88.4587   1
 -10  -9  -3 4547.88 457.240   2
 -10  -9  -4 5.41509 83.5232   2
  10   9   4 13.9771 100.051   3
  10   9   5 227.460 138.619   3
 -10  -9  -5 535.617 177.809   2
  10   9   6 306.769 123.492   3
 -10  -9  -6 215.644 116.230   2
  10   9   7-23.1717 85.0826   3
 -10  -9  -7 210.367 140.885   2
  10   9   8-109.629 78.4463   3
 -10  -9  -8 80.7442 91.5328   2
  10   9   9 13.1190 55.3298   3
 -10  -9  -9-94.6734 126.933   2
 -10  -9 -10 1728.70 352.864   2
 -10  -9 -11 260.822 173.058   2
 -10  -9 -12 3932.93 543.690   2
 -10 -10   2 414.719 205.291   1
 -10 -10   1 9.50460 127.259   1
 -10 -10   0 4397.35 635.697   1
 -10 -10  -1 10192.5 960.036   1
 -10 -10  -2 168.784 113.929   2
 -10 -10  -3 699.633 193.069   2
 -10 -10  -4-77.7440 101.561   2
  10  10   4-83.2200 142.047   3
 -10 -10  -5 7525.38 650.478   2
  10  10   5 7470.67 677.985   3
  10  10   6 677.376 182.478   3
 -10 -10  -6 468.639 167.274   2
 -10 -10  -7-11.0543 131.814   2
 -10 -10  -8 1320.14 286.605   2
 -10 -10  -9 8611.07 772.657   2
 -10 -10 -10 5637.20 642.703   2
 -10 -10 -11-196.407 117.228   2
 -10 -10 -12 38.9343 122.155   2
 -10 -11   0 1178.87 355.179   1
 -10 -11  -1 53.7769 140.573   1
 -10 -11  -3 631.971 174.196   2
 -10 -11  -4 160.223 82.5072   2
 -10 -11  -5-10.9774 81.3620   2
 -10 -11  -6 479.121 174.797   2
 -10 -11  -7 2886.66 434.337   2
 -10 -11  -8 1931.93 370.474   2
 -10 -11  -9 5309.47 618.338   2
 -10 -11 -10 2599.74 440.543   2
 -10 -11 -11 2026.38 395.314   2
 -10 -12  -4 121.853 110.340   2
 -10 -12  -5 255.918 119.909   2
 -10 -12  -6 345.621 151.801   2
 -10 -12  -7 62.2212 134.142   2
 -10 -12  -8 72.5025 99.0322   2
 -10 -12  -9-588.841 221.411   2
 -10 -12 -10 418.630 171.894   2
 -10 -13  -5 77.9685 117.739   2
 -10 -13  -6 79.5347 79.1085   2
 -10 -13  -7 1140.63 293.270   2
 -10 -13  -8 542.744 207.266   2
 -10 -14  -6 229.469 140.322   2
  11  -7  -1 128.962 113.231   3
  11  -7   0 629.550 237.642   3
  11  -7   1 922.538 248.503   3
  11  -7   2-210.537 145.553   3
  11  -6  -5 259.985 157.739   2
  11  -6  -4 29.9400 102.665   3
  11  -6  -4 46.8457 140.562   2
  11  -6  -3 4210.05 582.549   3
  11  -6  -3 4682.24 581.989   2
  11  -6  -2 248.450 124.275   3
  11  -6  -2 603.576 229.563   2
  11  -6  -1 956.034 259.343   3
  11  -6   0 832.564 242.702   3
  11  -6   1 28.0836 102.301   3
  11  -6   2 95.4029 171.702   3
  11  -6   3 355.229 163.045   3
  11  -6   4-130.635 94.5201   3
  11  -5  -6 582.278 240.260   3
  11  -5  -5 2234.46 480.970   3
  11  -5  -4 369.816 165.398   3
  11  -5  -4 288.245 156.758   2
  11  -5  -3 388.220 196.926   3
  11  -5  -3 86.9350 107.204   2
  11  -5  -2-93.7297 115.411   3
  11  -5  -1 600.941 229.354   3
  11  -5   0 1435.09 332.808   3
  11  -5   1 3019.03 462.079   3
  11  -5   2 122.346 117.638   3
  11  -5   3 1389.27 316.517   3
  11  -5   4 499.642 180.294   3
  11  -5   5 4231.59 537.850   3
  11  -5   6 124.625 143.969   3
  11  -4  -8 2518.48 615.402   3
 -11   4   8 1775.87 399.624   1
  11  -4  -7-184.792 183.348   3
  11  -4  -6 3161.61 595.397   3
  11  -4  -5 200.930 121.569   3
  11  -4  -4 108.349 210.545   3
  11  -4  -4 231.751 141.952   2
  11  -4  -3 4588.54 646.090   3
  11  -4  -2 1066.68 302.822   3
  11  -4  -1 2727.78 456.884   3
  11  -4   0 510.879 217.067   3
  11  -4   1 3876.94 524.568   3
  11  -4   2-49.8889 72.6955   3
  11  -4   3 8110.80 738.889   3
  11  -4   4 291.913 177.054   3
  11  -4   5 71.8356 95.6451   3
  11  -4   6 40.6730 97.8120   3
  11  -4   7 206.923 119.339   3
  11  -3  -8 725.284 352.813   3
 -11   3   8 815.268 301.932   1
  11  -3  -7 1360.36 425.816   3
 -11   3   7 539.027 225.810   1
  11  -3  -6 872.255 334.605   3
 -11   3   6 214.444 147.512   1
  11  -3  -5 2159.21 488.447   3
  11  -3  -4 62.2615 163.303   3
  11  -3  -4 41.5647 106.203   2
  11  -3  -3-105.846 182.301   3
  11  -3  -2 947.332 291.333   3
  11  -3  -1 137.021 144.995   3
  11  -3   0 5536.96 623.150   3
  11  -3   1 3671.79 507.657   3
  11  -3   2 29.9014 107.833   3
  11  -3   3 3661.73 490.399   3
  11  -3   4 112.696 142.229   3
  11  -3   5 381.672 164.345   3
  11  -3   6 943.352 251.845   3
  11  -3   7 295.870 159.227   3
  11  -3   8 269.754 173.641   3
 -11   2   8 115.260 88.3001   1
  11  -2  -7 1190.23 408.301   3
 -11   2   7 941.250 311.829   1
  11  -2  -6 243.723 236.697   3
 -11   2   6-23.4987 87.8796   1
  11  -2  -5 118.831 136.564   3
 -11   2   5 214.399 145.323   1
  11  -2  -4-55.3786 145.256   3
 -11   2   4-199.382 102.334   1
  11  -2  -3 1633.01 383.678   3
  11  -2  -2 502.547 201.668   3
  11  -2  -1 3603.03 529.151   3
  11  -2   0 10.5407 107.687   3
  11  -2   1 2479.20 415.746   3
  11  -2   2-137.152 118.051   3
  11  -2   3 192.846 146.216   3
  11  -2   4 102.135 81.2904   3
  11  -2   5 29.1840 104.654   3
  11  -2   6 404.637 154.004   3
  11  -2   7-20.4172 125.950   3
  11  -2   8-46.4727 85.7323   3
  11  -2   9 491.767 173.101   3
 -11   1   8 213.715 163.362   1
 -11   1   7-127.162 155.674   1
 -11   1   6-23.3706 107.303   1
  11  -1  -5 82.0579 172.045   3
 -11   1   5 345.282 202.473   1
  11  -1  -4 179.743 206.293   3
 -11   1   4 3.20522 96.6704   1
  11  -1  -3 498.290 277.974   3
 -11   1   3 119.559 90.3984   1
  11  -1  -2 1992.32 414.724   3
 -11   1   2 1548.20 275.891   1
  11  -1  -1 862.799 266.366   3
  11  -1   0 1162.81 298.043   3
  11  -1   1 1142.16 281.734   3
  11  -1   2 233.948 121.600   3
  11  -1   3 944.491 255.209   3
  11  -1   4 2877.65 430.454   3
  11  -1   5 186.842 134.131   3
  11  -1   6 371.207 146.097   3
  11  -1   7 1929.31 344.771   3
  11  -1   8 70.5146 113.972   3
  11  -1   9 179.051 146.561   3
  11  -1  10 730.604 228.735   3
 -11   0   8 154.064 141.904   1
 -11   0   7 491.016 210.430   1
 -11   0   6 973.344 262.287   1
 -11   0   5 423.815 217.268   1
 -11   0   4 2225.62 382.738   1
  11   0  -3 316.341 183.748   3
 -11   0   3-84.8301 103.647   1
 -11   0   2 8648.09 699.842   1
  11   0  -2 9477.06 944.867   3
 -11   0   1 1889.54 304.261   1
  11   0  -1 2205.98 453.569   3
  11   0   0 254.382 182.078   3
 -11   0   0 113.863 96.9346   1
  11   0   1 740.164 242.897   3
  11   0   2 3910.20 516.059   3
  11   0   3 1035.61 256.591   3
  11   0   4 302.017 154.999   3
  11   0   5 277.252 149.064   3
  11   0   6 328.692 164.938   3
  11   0   7 477.299 196.537   3
  11   0   8 37.2512 98.4567   3
  11   0   9 1068.86 265.647   3
  11   0  10 842.544 232.518   3
  11   0  11-118.414 126.100   3
 -11  -1   8 958.781 289.535   1
 -11  -1   7 606.730 262.616   1
 -11  -1   6 196.889 158.625   1
 -11  -1   5 4124.87 563.807   1
 -11  -1   4 847.758 247.538   1
 -11  -1   3 224.955 126.145   1
 -11  -1   2 100.907 95.8194   1
  11   1  -2-10.5525 135.034   3
 -11  -1   1 4831.52 508.197   1
  11   1  -1 5850.34 712.897   3
 -11  -1   0 35888.8 1356.96   1
  11   1   0 38133.5 1777.72   3
  11   1   1 1915.54 366.013   3
 -11  -1  -1 1590.11 262.551   1
  11   1   2 153.115 145.511   3
  11   1   3 200.658 141.624   3
  11   1   4 18290.7 1083.65   3
  11   1   5 2857.36 423.492   3
  11   1   6 374.527 162.570   3
  11   1   7 6007.70 604.211   3
  11   1   8-61.4450 96.8861   3
  11   1   9 5443.94 570.726   3
  11   1  10 808.395 233.965   3
  11   1  11 2851.58 433.133   3
  11   1  12 130.356 82.4314   3
 -11  -2   7 6399.19 776.612   1
 -11  -2   6 468.348 190.887   1
 -11  -2   5 22.7763 123.090   1
 -11  -2   4 270.238 189.084   1
 -11  -2   3 8213.51 741.652   1
 -11  -2   2 269.929 158.498   1
  11   2  -1 279.721 179.726   3
 -11  -2   1 194.266 114.945   1
  11   2   0 2971.13 503.746   3
 -11  -2   0 2185.90 342.447   1
 -11  -2  -1 9806.25 678.629   1
  11   2   1 11762.6 944.337   3
 -11  -2  -2 5198.94 455.510   1
  11   2   2 5060.51 592.509   3
  11   2   3 4361.79 526.044   3
  11   2   4 1359.33 297.449   3
  11   2   5 1617.15 316.793   3
  11   2   6 3621.46 462.237   3
  11   2   7 21253.3 1124.24   3
  11   2   8 5622.91 579.090   3
  11   2   9 1470.92 309.746   3
  11   2  10 350.129 136.459   3
  11   2  11 4100.38 503.692   3
  11   2  12 193.777 143.315   3
  11   2  13-38.8673 86.8057   3
 -11  -3   7 178.928 183.934   1
 -11  -3   6 670.282 281.774   1
 -11  -3   5 763.551 256.512   1
 -11  -3   4 487.765 215.789   1
 -11  -3   3 5777.60 647.092   1
 -11  -3   2 1028.95 258.930   1
 -11  -3   1 1359.30 278.161   1
  11   3   0 861.645 310.804   3
 -11  -3   0 519.323 182.771   1
 -11  -3  -1 96.9845 82.8439   1
  11   3   1 19.8326 102.809   3
  11   3   2 399.833 180.966   3
 -11  -3  -2 245.125 109.315   1
 -11  -3  -3 953.752 210.656   1
  11   3   3 1224.90 297.730   3
  11   3   4 34039.1 1490.30   3
  11   3   5 1124.85 240.806   3
  11   3   6 498.670 203.305   3
  11   3   7 6374.51 604.917   3
  11   3   8 1420.39 274.752   3
  11   3   9 2233.95 362.336   3
  11   3  10 353.349 135.994   3
  11   3  11-67.5796 128.029   3
  11   3  12 400.423 153.460   3
  11   3  13 31.0641 71.5347   3
  11   3  14 107.316 126.200   3
 -11  -4   7 3181.83 563.127   1
 -11  -4   6 1153.89 296.496   1
 -11  -4   5 1235.74 328.854   1
 -11  -4   4 3159.96 508.811   1
 -11  -4   3 150.463 99.2055   1
 -11  -4   2 43.7229 88.8069   1
 -11  -4   1 851.456 243.806   1
 -11  -4   0 13289.1 896.729   1
 -11  -4  -1 388.728 159.389   1
  11   4   1 668.629 246.145   3
 -11  -4  -2 7212.78 619.622   1
  11   4   2 7319.84 742.277   3
  11   4   3 312.657 144.259   3
 -11  -4  -3 362.332 135.353   1
  11   4   4 75673.6 2351.96   3
  11   4   5 626.879 208.039   3
  11   4   6 11610.0 839.987   3
  11   4   7 6468.96 617.794   3
  11   4   8 131.557 115.695   3
  11   4   9 1844.41 330.267   3
  11   4  10 736.284 221.716   3
  11   4  11 1027.16 248.201   3
  11   4  12 107.915 131.131   3
  11   4  13 5501.07 589.672   3
  11   4  14-190.156 119.558   3
 -11  -5   6 98.5231 103.702   1
 -11  -5   5 37.3973 116.660   1
 -11  -5   4 221.949 105.771   1
 -11  -5   3 2578.36 458.098   1
 -11  -5   2 166.001 119.077   1
 -11  -5   1 101.927 127.194   1
 -11  -5   0 17047.9 1058.14   1
  11   5   1 1523.67 370.266   3
 -11  -5  -1 991.263 262.927   1
  11   5   2 1638.03 370.384   3
 -11  -5  -2 1635.31 308.222   1
  11   5   3 3293.05 480.617   3
 -11  -5  -3 2552.93 378.465   1
  11   5   4-83.7168 116.603   3
  11   5   5 7988.40 696.454   3
  11   5   6 1226.74 272.171   3
  11   5   7 591.229 194.876   3
  11   5   8 9896.84 760.611   3
  11   5   9 533.338 172.823   3
  11   5  10 1471.51 294.182   3
  11   5  11 699.582 209.845   3
  11   5  12 196.079 146.559   3
  11   5  13-56.0009 118.189   3
  11   5  14 360.541 140.005   3
  11   5  15 5665.09 609.419   3
 -11  -6   5 12.7124 96.2024   1
 -11  -6   4-30.4960 111.982   1
 -11  -6   3 153.872 103.237   1
 -11  -6   2 138.604 135.401   1
 -11  -6   1 7827.78 769.238   1
 -11  -6   0 19512.0 1187.31   1
 -11  -6  -1 6520.51 659.130   1
 -11  -6  -2 7851.02 710.711   1
  11   6   2 10650.4 952.733   3
  11   6   3 135.305 140.486   3
 -11  -6  -3 159.299 119.777   1
  11   6   4 34975.6 1577.72   3
  11   6   5 360.623 176.082   3
  11   6   6 22953.8 1178.73   3
  11   6   7 158.244 101.585   3
  11   6   8 11879.5 823.673   3
  11   6   9 4937.97 526.905   3
  11   6  10 12293.1 824.976   3
  11   6  11 3233.87 426.809   3
  11   6  12 90.9469 80.1850   3
  11   6  13 3612.85 459.485   3
  11   6  14-35.0235 109.379   3
 -11  -7   4-147.198 182.878   1
 -11  -7   3 460.742 212.543   1
 -11  -7   2 130.441 120.995   1
 -11  -7   1 686.877 246.898   1
 -11  -7   0 2339.47 410.659   1
 -11  -7  -1-62.3050 120.784   1
  11   7   2 23.5403 96.7212   3
 -11  -7  -2 179.441 141.976   1
 -11  -7  -3 1670.64 341.771   1
  11   7   3 1892.46 387.793   3
  11   7   4 4141.38 534.561   3
  11   7   5 123.767 99.0760   3
  11   7   6 538.894 171.137   3
  11   7   7 721.411 194.948   3
  11   7   8 2439.07 367.914   3
  11   7   9 52.5046 83.4978   3
  11   7  10 27.0267 85.8116   3
  11   7  11 216.288 129.761   3
  11   7  12 1440.33 281.019   3
  11   7  13 762.197 215.348   3
 -11  -8   3 946.535 296.279   1
 -11  -8   2 1.44508 107.725   1
 -11  -8   1 3252.27 528.475   1
 -11  -8   0 1087.27 304.989   1
 -11  -8  -1-10.3910 105.547   1
 -11  -8  -2 1658.22 368.660   1
 -11  -8  -3 107.215 162.742   1
  11   8   3 176.590 175.792   3
  11   8   4 2279.36 413.904   3
  11   8   5 812.953 236.806   3
  11   8   6 2272.99 365.119   3
  11   8   7-1.48599 94.9089   3
  11   8   8 247.364 137.245   3
  11   8   9 113.826 89.1549   3
  11   8  10-51.6978 57.8360   3
  11   8  11 79.8688 92.0181   3
 -11  -9   2 546.732 266.783   1
 -11  -9   1 176.417 138.898   1
 -11  -9   0 827.355 278.190   1
 -11  -9  -1 466.284 170.045   1
 -11  -9  -2 302.017 203.618   1
  11   9   3 521.085 235.309   3
  11   9   4 1105.56 304.577   3
  11   9   5-13.8175 96.4513   3
  11   9   6-159.063 117.718   3
  11   9   7-24.8632 88.4622   3
  11   9   8 8889.24 696.221   3
  11   9   9 542.651 174.639   3
 -11 -10   1 2423.83 496.238   1
 -11 -10   0-135.411 177.423   1
 -11 -10  -1 2719.72 508.618   1
 -11 -10  -2 1931.03 426.969   1
  11  10   3 1364.09 370.661   3
  11  10   4 2190.85 409.890   3
  11  10   5 709.312 226.293   3
 -11 -10  -5 667.955 211.297   2
  11  10   6-3.47770 67.8150   3
 -11 -10  -6-36.3718 78.2206   2
 -11 -10  -7-82.8935 69.8372   2
 -11 -10  -8 712.667 231.073   2
 -11 -10  -9 229.730 169.162   2
 -11 -10 -10 577.281 239.495   2
 -11 -10 -11 341.524 144.725   2
 -11 -11  -1 458.878 239.550   1
  11  11   3 2225.72 467.374   3
 -11 -11  -4 383.957 128.655   2
 -11 -11  -5 1822.15 315.518   2
 -11 -11  -6 2349.81 373.872   2
 -11 -11  -7 199.773 123.349   2
 -11 -11  -8 923.336 265.232   2
 -11 -11  -9-20.3887 86.5245   2
 -11 -11 -10 690.166 255.576   2
 -11 -12  -5-115.108 95.2185   2
 -11 -12  -6 242.954 153.477   2
 -11 -12  -7 257.124 172.616   2
 -11 -12  -8 1726.96 362.202   2
 -11 -12  -9 494.687 219.388   2
 -11 -13  -6 608.129 200.450   2
 -11 -13  -7 2318.62 412.976   2
  12  -6  -2 1114.10 308.267   3
  12  -6  -1 2272.55 430.130   3
  12  -6   0 1400.06 337.279   3
  12  -5  -4 1464.78 382.170   3
  12  -5  -3 115.648 134.312   3
  12  -5  -3 203.070 130.140   2
  12  -5  -2 2254.95 437.257   3
  12  -5  -2 2737.42 451.582   2
  12  -5  -1-213.775 174.833   3
  12  -5   0 864.492 259.952   3
  12  -5   1 2503.06 446.679   3
  12  -5   2 1552.34 335.285   3
  12  -5   3 2749.87 461.959   3
  12  -4  -5-260.633 204.539   3
  12  -4  -4 1293.29 371.719   3
  12  -4  -3 3657.36 582.201   3
  12  -4  -3 4171.83 527.874   2
  12  -4  -2 641.782 237.261   3
  12  -4  -1 9385.01 890.854   3
  12  -4   0-23.6942 140.828   3
  12  -4   1 1506.02 338.014   3
  12  -4   2 558.503 205.855   3
  12  -4   3-102.245 148.226   3
  12  -4   4 2113.39 394.327   3
  12  -4   5 398.464 187.095   3
  12  -3  -5 2371.22 531.390   3
  12  -3  -4-59.3600 106.881   3
  12  -3  -3 245.914 172.885   3
  12  -3  -2 747.483 250.833   3
  12  -3  -1 664.972 236.143   3
  12  -3   0 311.367 185.094   3
  12  -3   1 479.043 215.042   3
  12  -3   2 288.183 154.340   3
  12  -3   3 542.319 214.927   3
  12  -3   4-6.70147 114.201   3
  12  -3   5 558.869 213.048   3
  12  -3   6 4762.96 586.604   3
  12  -2  -6 3154.77 667.660   3
  12  -2  -5 4192.14 742.632   3
  12  -2  -4 231.543 208.722   3
  12  -2  -3 246.402 219.645   3
  12  -2  -2 232.050 168.718   3
  12  -2  -1-163.089 125.081   3
  12  -2   0 139.944 94.2056   3
  12  -2   1 1317.01 322.390   3
  12  -2   2-41.2130 109.090   3
  12  -2   3 780.830 248.534   3
  12  -2   4 143.096 133.957   3
  12  -2   5-9.03207 118.547   3
  12  -2   6 1482.00 315.668   3
  12  -2   7 679.655 223.111   3
  12  -2   8 531.258 196.985   3
 -12   1   7 1793.13 423.146   1
  12  -1  -6 1440.93 490.011   3
 -12   1   6 578.306 252.079   1
  12  -1  -5 3805.27 730.106   3
 -12   1   5 2663.33 471.988   1
  12  -1  -4 1846.51 466.219   3
  12  -1  -3 262.414 204.269   3
  12  -1  -2 554.444 276.331   3
  12  -1  -1 21.2706 105.869   3
  12  -1   0 564.415 264.684   3
  12  -1   1 6490.92 705.185   3
  12  -1   2 1087.31 288.297   3
  12  -1   3 3957.85 533.107   3
  12  -1   4 465.645 187.538   3
  12  -1   5 86.4660 98.1724   3
  12  -1   6-12.2909 77.0995   3
  12  -1   7 592.522 177.521   3
  12  -1   8 790.897 249.143   3
  12  -1   9 116.529 118.565   3
 -12   0   7 200.920 179.546   1
 -12   0   6 95.8201 90.9966   1
  12   0  -5 1760.39 515.882   3
 -12   0   5 1497.35 364.011   1
 -12   0   4 160.504 77.7897   1
  12   0  -4 442.620 249.398   3
 -12   0   3 2597.80 422.184   1
  12   0  -3 4137.19 687.132   3
  12   0  -2 1487.80 394.705   3
  12   0  -1 310.485 218.234   3
  12   0   0-21.0326 150.924   3
  12   0   1 7399.17 747.815   3
  12   0   2 4395.77 576.748   3
  12   0   3 3398.12 497.634   3
  12   0   4 659.930 214.206   3
  12   0   5 703.603 232.905   3
  12   0   6 560.909 226.267   3
  12   0   7 1337.99 298.569   3
  12   0   8 13.5884 97.0528   3
  12   0   9 1601.45 343.152   3
  12   0  10 952.388 255.729   3
 -12  -1   7-166.799 252.933   1
 -12  -1   6-24.9750 117.130   1
 -12  -1   5-232.723 187.878   1
 -12  -1   4 396.578 191.211   1
 -12  -1   3 324.559 142.162   1
  12   1  -3 361.656 223.644   3
 -12  -1   2 772.104 229.497   1
  12   1  -2 1015.88 361.487   3
  12   1  -1 4965.66 698.299   3
  12   1   0 569.197 224.018   3
  12   1   1 7307.28 766.966   3
  12   1   2 966.975 268.066   3
  12   1   3 823.331 250.777   3
  12   1   4 2650.82 441.804   3
  12   1   5 2847.10 444.928   3
  12   1   6-78.6456 135.741   3
  12   1   7-9.12430 94.9650   3
  12   1   8-148.357 96.6405   3
  12   1   9 214.676 93.5518   3
  12   1  10-28.8901 97.1544   3
  12   1  11 77.4918 135.948   3
 -12  -2   6 171.664 177.376   1
 -12  -2   5 299.049 174.621   1
 -12  -2   4-30.1183 131.146   1
 -12  -2   3 3410.32 502.399   1
  12   2  -2 2167.65 500.819   3
 -12  -2   2 1925.97 363.367   1
  12   2  -1 206.817 118.510   3
 -12  -2   1 3.53978 90.0061   1
  12   2   0 395.890 189.432   3
 -12  -2   0 450.162 168.251   1
  12   2   1 701.593 233.860   3
  12   2   2 1077.93 301.951   3
  12   2   3 5364.10 609.781   3
  12   2   4-91.2911 81.5084   3
  12   2   5 5856.03 628.918   3
  12   2   6 682.464 209.630   3
  12   2   7 936.839 239.097   3
  12   2   8 157.115 107.728   3
  12   2   9 1154.12 264.345   3
  12   2  10 422.144 190.365   3
  12   2  11 405.872 187.004   3
  12   2  12 1881.26 370.872   3
 -12  -3   6 2050.38 433.257   1
 -12  -3   5 264.155 140.115   1
 -12  -3   4 1659.48 373.241   1
 -12  -3   3 1472.26 353.180   1
 -12  -3   2 3516.29 491.766   1
  12   3  -1 230.102 180.386   3
 -12  -3   1 371.263 175.731   1
  12   3   0 758.169 288.834   3
 -12  -3   0 740.698 227.015   1
 -12  -3  -1 2858.30 377.454   1
  12   3   1 2600.53 487.306   3
  12   3   2 1062.10 297.339   3
  12   3   3 5862.61 650.261   3
  12   3   4 376.001 196.351   3
  12   3   5 2871.35 426.462   3
  12   3   6 1082.16 279.603   3
  12   3   7-50.9722 112.807   3
  12   3   8 245.697 138.034   3
  12   3   9 2342.37 387.080   3
  12   3  10-165.763 145.376   3
  12   3  11 3705.99 486.391   3
  12   3  12 2558.41 421.560   3
 -12  -4   5 200.164 171.687   1
 -12  -4   4 4736.40 644.077   1
 -12  -4   3 1401.16 329.960   1
 -12  -4   2 2058.18 389.361   1
 -12  -4   1-1.09186 131.907   1
 -12  -4   0 10559.4 829.727   1
  12   4   0 12393.0 1145.88   3
 -12  -4  -1 9438.05 760.704   1
  12   4   1 11768.1 1046.36   3
 -12  -4  -2 9312.21 730.241   1
  12   4   2 10798.0 937.538   3
  12   4   3 3284.33 499.573   3
 -12  -4  -3 2584.85 368.293   1
  12   4   4 1613.71 344.436   3
  12   4   5 486.545 204.688   3
  12   4   6 1979.57 380.951   3
  12   4   7 9620.45 799.373   3
  12   4   8 760.982 217.088   3
  12   4   9 6872.30 651.177   3
  12   4  10 1855.02 334.627   3
  12   4  11 13651.3 952.104   3
  12   4  12 941.326 251.912   3
  12   4  13 690.797 215.992   3
 -12  -5   5 453.093 228.499   1
 -12  -5   4 235.666 195.710   1
 -12  -5   3 3936.25 576.172   1
 -12  -5   2 771.483 265.028   1
 -12  -5   1 107.858 132.881   1
 -12  -5   0 3131.01 455.582   1
  12   5   0 2892.22 572.911   3
 -12  -5  -1 5615.02 593.683   1
  12   5   1 6297.24 805.184   3
 -12  -5  -2 1014.76 257.191   1
  12   5   2 956.152 308.636   3
 -12  -5  -3 1962.27 337.190   1
  12   5   3 2640.77 456.974   3
  12   5   4 2754.24 451.058   3
  12   5   5 308.496 148.689   3
  12   5   6 58.2022 72.5130   3
  12   5   7-6.33389 123.670   3
  12   5   8 279.138 161.116   3
  12   5   9 1685.04 316.572   3
  12   5  10 738.987 227.402   3
  12   5  11 38.0504 76.8381   3
  12   5  12-25.2404 79.6762   3
  12   5  13 826.154 237.746   3
  12   5  14-46.0787 116.179   3
 -12  -6   4 83.0815 102.993   1
 -12  -6   3 674.697 257.843   1
 -12  -6   2 4823.59 641.338   1
 -12  -6   1-2.52689 145.634   1
 -12  -6   0 348.642 146.994   1
  12   6   1 866.552 313.764   3
 -12  -6  -1 527.623 194.980   1
  12   6   2 261.481 141.398   3
 -12  -6  -2 97.9786 89.5430   1
  12   6   3 52.7406 128.942   3
 -12  -6  -3 115.823 122.667   1
  12   6   4-232.554 161.746   3
  12   6   5 40.5651 92.5016   3
  12   6   6 427.517 181.023   3
  12   6   7-16.5923 109.622   3
  12   6   8 204.216 143.955   3
  12   6   9 260.955 117.187   3
  12   6  10 0.94792 83.1629   3
  12   6  11 6588.86 636.713   3
  12   6  12 1319.37 296.034   3
  12   6  13-12.6018 136.245   3
  12   6  14 327.424 155.164   3
 -12  -7   3 1796.37 429.725   1
 -12  -7   2 154.863 105.875   1
 -12  -7   1 211.491 99.0120   1
 -12  -7   0 7185.69 767.469   1
 -12  -7  -1 66.0871 91.3499   1
  12   7   2 6516.34 798.844   3
 -12  -7  -2 6237.20 677.844   1
 -12  -7  -3-134.367 147.938   1
  12   7   3-90.2078 186.947   3
  12   7   4 988.073 281.645   3
  12   7   5 3917.22 530.137   3
  12   7   6 1312.78 305.071   3
  12   7   7 912.565 244.979   3
  12   7   8 326.075 160.497   3
  12   7   9 4235.07 496.057   3
  12   7  10-38.8296 94.0242   3
  12   7  11-100.384 116.542   3
  12   7  12 417.776 170.032   3
  12   7  13 5107.08 552.156   3
 -12  -8   2-52.6768 140.850   1
 -12  -8   1-28.4649 107.097   1
 -12  -8   0 1874.57 408.243   1
 -12  -8  -1 2020.79 414.984   1
  12   8   2 843.073 302.768   3
 -12  -8  -2 553.633 175.911   1
 -12  -8  -3 123.138 113.292   1
  12   8   3 169.017 156.545   3
  12   8   4 8018.36 802.571   3
  12   8   5 1280.00 308.749   3
  12   8   6 712.569 234.677   3
  12   8   7 646.555 179.391   3
  12   8   8 231.264 137.912   3
  12   8   9 73.3876 74.0836   3
  12   8  10 150.457 114.088   3
  12   8  11 573.315 186.834   3
 -12  -9   1 184.995 112.014   1
 -12  -9   0 1481.45 380.141   1
 -12  -9  -1-79.8083 125.763   1
  12   9   2 13912.4 1243.41   3
 -12  -9  -2 11112.5 979.880   1
  12   9   3 77.5468 143.838   3
  12   9   4 5225.11 665.632   3
  12   9   5-73.2141 131.350   3
  12   9   6 157.152 137.819   3
  12   9   7 192.284 129.113   3
  12   9   8 651.300 189.320   3
  12   9   9 3034.89 419.600   3
 -12 -10   0 807.203 263.600   1
 -12 -10  -1 565.555 225.741   1
 -12 -10  -2 262.780 205.446   1
  12  10   3 431.726 222.914   3
  12  10   4 422.504 168.136   3
  12  10   5-139.176 157.010   3
  12  10   6-118.902 118.956   3
  12  11   3 255.496 93.2331   3
 -12 -12  -6 638.928 204.885   2
 -12 -12  -7-73.4711 79.8113   2
 -12 -12  -8 4631.58 586.805   2
  13  -3  -1 3222.52 553.351   3
  13  -3   0 729.866 281.066   3
  13  -3   1-73.9801 161.690   3
  13  -3   2 100.860 106.144   3
  13  -2  -2 514.134 249.182   3
  13  -2  -1-335.911 201.394   3
  13  -2   0 876.443 288.749   3
  13  -2   1 102.391 123.611   3
  13  -2   2-20.9852 99.0986   3
  13  -2   3 1745.93 376.849   3
  13  -2   4-112.086 95.0402   3
  13  -1  -3 761.880 304.993   3
  13  -1  -2 5765.08 775.197   3
  13  -1  -1-243.449 239.451   3
  13  -1   0 1261.25 336.079   3
  13  -1   1 3694.80 566.925   3
  13  -1   2 204.975 194.173   3
  13  -1   3 100.812 115.255   3
  13  -1   4 389.819 166.125   3
  13  -1   5 2121.40 411.374   3
  13  -1   6 1452.91 324.184   3
  13   0  -3 14793.6 1371.74   3
  13   0  -2 858.025 346.389   3
  13   0  -1 3949.48 633.430   3
  13   0   0 3704.63 594.781   3
  13   0   1 303.563 180.725   3
  13   0   2 1274.80 340.091   3
  13   0   3 1318.88 327.009   3
  13   0   4 5046.64 626.623   3
  13   0   5 4521.00 576.079   3
  13   0   6 895.620 274.236   3
  13   0   7 17.7598 82.7363   3
 -13  -1   6 660.526 249.476   1
 -13  -1   5 234.994 175.407   1
  13   1  -3 21.7522 176.640   3
  13   1  -2 4933.88 790.490   3
  13   1  -1 4134.96 665.781   3
  13   1   0 206.545 142.532   3
  13   1   1 4702.20 645.344   3
  13   1   2 1292.88 330.213   3
  13   1   3 299.872 142.020   3
  13   1   4 6026.71 676.354   3
  13   1   5 2102.89 402.331   3
  13   1   6 258.250 116.984   3
  13   1   7 187.663 115.506   3
  13   1   8 209.060 116.365   3
  13   1   9 3.02303 113.038   3
 -13  -2   5 280.238 149.010   1
 -13  -2   4 1657.20 377.415   1
  13   2  -3 148.390 230.678   3
 -13  -2   3 298.290 145.241   1
  13   2  -2 254.713 201.066   3
  13   2  -1 929.888 350.510   3
  13   2   0 2190.64 471.884   3
  13   2   1 62.9217 106.336   3
  13   2   2-144.254 174.665   3
  13   2   3 1112.70 305.870   3
  13   2   4 4868.16 613.530   3
  13   2   5 11249.4 919.654   3
  13   2   6 1114.54 278.776   3
  13   2   7 508.603 172.040   3
  13   2   8 1747.79 359.114   3
  13   2   9 707.271 221.191   3
  13   2  10 2208.91 399.123   3
 -13  -3   5 366.724 258.112   1
 -13  -3   4 849.063 280.399   1
 -13  -3   3 7808.22 801.920   1
  13   3  -2 699.348 324.527   3
 -13  -3   2 453.768 172.944   1
  13   3  -1 388.467 216.924   3
  13   3   0 248.957 165.911   3
  13   3   1 6393.42 793.129   3
  13   3   2 444.012 218.862   3
  13   3   3 4506.23 609.780   3
  13   3   4 1707.61 380.773   3
  13   3   5 2626.60 438.216   3
  13   3   6-115.838 122.513   3
  13   3   7 2110.92 382.714   3
  13   3   8 322.309 145.202   3
  13   3   9 1848.75 362.906   3
  13   3  10 1810.92 361.374   3
 -13  -4   4 6.94431 90.0199   1
 -13  -4   3 5153.65 672.617   1
 -13  -4   2 149.942 134.497   1
  13   4  -1 1232.24 429.105   3
 -13  -4   1 509.810 178.101   1
 -13  -4   0 2342.77 389.058   1
  13   4   0 3165.06 598.642   3
  13   4   1-69.4488 112.987   3
  13   4   2 1914.25 430.468   3
  13   4   3 5181.75 657.230   3
  13   4   4 442.280 226.041   3
  13   4   5 783.494 238.655   3
  13   4   6 460.121 213.368   3
  13   4   7 1220.14 293.194   3
  13   4   8 371.460 191.931   3
  13   4   9 506.618 190.556   3
  13   4  10-25.9543 141.955   3
  13   4  11 87.3554 148.901   3
 -13  -5   4 576.202 249.740   1
 -13  -5   3 192.456 118.060   1
 -13  -5   2 1079.06 307.575   1
 -13  -5   1-31.7208 154.362   1
  13   5  -1 275.496 232.431   3
  13   5   0 1217.50 381.077   3
 -13  -5   0 1565.61 343.912   1
  13   5   1 2772.29 582.368   3
 -13  -5  -1 1555.87 328.745   1
  13   5   2 348.534 205.060   3
  13   5   3 4936.32 665.741   3
  13   5   4 339.794 164.690   3
  13   5   5 1984.45 389.234   3
  13   5   6 146.910 167.019   3
  13   5   7 1712.46 354.011   3
  13   5   8 2262.55 390.963   3
  13   5   9-74.5057 85.8354   3
  13   5  10 1151.69 283.701   3
  13   5  11 720.570 217.352   3
  13   5  12 46.1850 108.614   3
 -13  -6   3 13.6561 159.591   1
 -13  -6   2-79.5150 156.401   1
 -13  -6   1 279.069 182.470   1
  13   6   0 3422.66 684.985   3
 -13  -6   0 3271.92 502.365   1
  13   6   1 3268.00 611.075   3
 -13  -6  -1 2249.56 409.181   1
  13   6   2-133.107 191.413   3
 -13  -6  -2 20.5012 74.8482   1
  13   6   3 954.763 293.953   3
 -13  -6  -3 1260.80 284.163   1
  13   6   4 111.262 125.984   3
  13   6   5 227.945 152.255   3
  13   6   6 38.1447 134.678   3
  13   6   7 563.943 194.487   3
  13   6   8 2411.86 408.617   3
  13   6   9 1989.19 361.598   3
  13   6  10 2081.53 372.203   3
  13   6  11 92.3045 119.380   3
  13   6  12 56.1134 92.4096   3
  13   6  13 468.448 191.205   3
 -13  -7   2 567.470 225.671   1
 -13  -7   1 300.933 177.043   1
 -13  -7   0 1729.58 366.693   1
 -13  -7  -1 762.128 254.640   1
  13   7   1 606.558 321.919   3
  13   7   2 249.171 217.865   3
 -13  -7  -2 17.4059 120.616   1
  13   7   3 358.942 171.940   3
 -13  -7  -3 352.421 174.900   1
  13   7   4-70.0850 151.842   3
  13   7   5 202.507 99.0861   3
  13   7   6-99.1739 120.339   3
  13   7   7-67.7292 137.694   3
  13   7   8 8.27138 89.8947   3
  13   7   9 71.0851 87.0702   3
  13   7  10 585.105 192.574   3
  13   7  11 27.2195 88.7782   3
  13   7  12 975.463 273.198   3
 -13  -8   1-69.9897 205.499   1
 -13  -8   0 1140.39 315.528   1
  13   8   1-198.975 168.861   3
 -13  -8  -1-155.877 105.125   1
  13   8   2 61.9235 212.261   3
 -13  -8  -2 88.8087 125.276   1
  13   8   3 157.436 140.338   3
 -13  -8  -3 15.2622 87.3114   1
  13   8   4-10.3428 77.5496   3
  13   8   5 894.870 273.032   3
  13   8   6-133.779 96.0055   3
  13   8   7 1061.15 286.760   3
  13   8   8 111.399 111.514   3
  13   8   9 1009.60 254.241   3
  13   8  10 1109.44 265.950   3
  13   8  11 3022.99 438.475   3
 -13  -9   0 2965.76 536.562   1
 -13  -9  -1 213.393 113.617   1
  13   9   2 281.775 194.352   3
 -13  -9  -2 15.7256 123.441   1
  13   9   3 522.353 224.370   3
  13   9   4-118.562 179.406   3
  13   9   5 1738.01 373.882   3
  13   9   6-1.17953 85.3837   3
  13   9   7 307.283 144.239   3
  13   9   8-197.321 146.479   3
  13  10   2 1392.50 456.308   3
  13  10   3 6313.55 848.341   3
  13  10   4 1152.56 345.911   3
  13  10   5 1959.08 409.731   3
  13  10   6 479.098 221.470   3
  13  11   2 656.907 336.222   3
  14   1   2 1781.62 391.182   3
  14   1   3 706.229 240.121   3
  14   1   4 880.330 288.539   3
  14   2   1-125.770 132.056   3
  14   2   2 1900.41 422.263   3
  14   2   3 1115.89 320.185   3
  14   2   4 7533.03 796.261   3
  14   2   5 636.354 240.265   3
  14   2   6 6848.17 725.342   3
  14   3   1-204.596 217.147   3
  14   3   2 211.938 153.921   3
  14   3   3 560.313 220.765   3
  14   3   4 954.207 303.087   3
  14   3   5 1806.07 383.312   3
  14   3   6 250.332 170.610   3
  14   3   7 787.067 249.816   3
  14   4   1 8.91228 84.3371   3
  14   4   2-9.65798 193.955   3
  14   4   3 1078.20 301.538   3
  14   4   4 140.888 168.471   3
  14   4   5 120.156 73.5157   3
  14   4   6 1363.00 325.690   3
  14   4   7 107.073 113.463   3
  14   4   8 818.197 251.454   3
 -14  -5   3 1686.14 394.001   1
 -14  -5   2 345.123 185.243   1
  14   5   1-22.0544 114.882   3
  14   5   2-132.895 152.888   3
  14   5   3 3809.35 599.332   3
  14   5   4 4593.52 636.800   3
  14   5   5 400.331 185.609   3
  14   5   6 508.942 206.948   3
  14   5   7 47.8425 173.334   3
  14   5   8 3936.90 548.558   3
  14   5   9 311.574 149.270   3
 -14  -6   2 551.870 237.707   1
 -14  -6   1 150.593 107.234   1
  14   6   2 1749.27 441.548   3
  14   6   3 7715.25 891.471   3
  14   6   4 846.352 276.186   3
  14   6   5 1335.46 340.192   3
  14   6   6 568.676 200.194   3
  14   6   7 98.7003 63.7788   3
  14   6   8 275.704 184.658   3
  14   6   9-454.887 190.728   3
  14   6  10 21.2305 97.8044   3
 -14  -7   1 204.869 155.823   1
 -14  -7   0 344.346 216.494   1
 -14  -7  -1 172.785 172.207   1
  14   7   2 482.090 214.093   3
  14   7   3 1267.98 364.078   3
  14   7   4 87.4321 141.333   3
  14   7   5 2230.10 445.354   3
  14   7   6 3423.91 538.248   3
  14   7   7 4.09118 119.247   3
  14   7   8 2630.70 457.628   3
  14   7   9 63.0479 89.8495   3
  14   7  10 245.399 160.101   3
  14   7  11 318.147 180.751   3
 -14  -8   0-55.9788 140.891   1
 -14  -8  -1 119.162 144.416   1
 -14  -8  -2 6.90634 105.782   1
  14   8   3 92.9481 220.990   3
  14   8   4 1.57205 128.839   3
  14   8   5-232.376 196.478   3
  14   8   6 661.205 237.861   3
  14   8   7 85.4811 102.388   3
  14   8   8 3018.47 467.423   3
  14   8   9 381.345 189.918   3
  14   8  10 807.796 237.499   3
 -14  -9  -2 439.426 212.216   1
  14   9   4 14.0898 109.632   3
  14   9   5 338.302 186.014   3
  14   9   6 396.897 210.653   3
  14   9   7-76.7572 106.409   3
  14   9   8 579.816 218.681   3
  14  10   4 206.260 147.190   3
  14  10   5 6919.17 802.544   3
   0   0   0    0.00    0.00   0
TITL Wajda3 in P-1
REM P-1 (#2 in standard setting)
CELL 0.71073  11.467773  11.491895  13.340410  71.6918  75.5721  74.3028
ZERR    2.00   0.000889   0.000858   0.001269   0.0077   0.0078   0.0067
LATT  1
SFAC C H N O
UNIT 52.00 80.00 8.00 32.00
TREF
HKLF 4
END
;
_shelx_hkl_checksum     9459
_shelx_res_file
;
TITL Wajda3 in P-1
CELL  0.71073  11.4678  11.4919  13.3404   71.692   75.572   74.303
ZERR     4.00   0.0009   0.0009   0.0013    0.008    0.008    0.007
LATT   1
SFAC  C    H    N    O
UNIT  52   80   8    32
OMIT 0 0 6
MERG   2
EQIV $1 x, y-1, z
EQIV $2 x-1, y, z
EQIV $3 x+1, y, z
EQIV $4 x, y+1, z
HTAB N1 O4C_$1
HTAB N1 O1
HTAB N2 O1A
HTAB N2 O3B_$2
HTAB N2 O4B_$2
HTAB N1A O3
HTAB N1A O4
HTAB N1A O1C_$3
HTAB N2A O4A
HTAB N2A O1B_$4
HTAB N2A O2B_$4
HTAB O2 O3
HTAB O2A O3A
HTAB O3B O2B
HTAB O2C O3C
ACTA
CONF
HTAB
BOND $H
FMAP   2
PLAN   25
SIZE     0.070   0.140   0.330
L.S.  10
TEMP  -103.00
WGHT    0.049700    0.296100
FVAR       5.39155
MOLE 1
N1    3    0.471118   -0.073128    0.240231    11.00000    0.02022    0.02943 =
         0.03163   -0.01291   -0.00682   -0.00102
H1C   2    0.463598   -0.130585    0.207892    11.00000   -1.20000
H1D   2    0.543223   -0.096252    0.268349    11.00000   -1.20000
DFIX 0.91 N1 H1C N1 H1D
N2    3    0.246837    0.109737    0.211640    11.00000    0.02189    0.03048 =
         0.03685   -0.01329   -0.00964   -0.00045
H2E   2    0.257092    0.167037    0.243833    11.00000   -1.20000
H2F   2    0.173409    0.135745    0.182206    11.00000   -1.20000
DFIX 0.91 N2 H2E N2 H2F
C1    1    0.366522   -0.065638    0.333044    11.00000    0.02400    0.03352 =
         0.02847   -0.01261   -0.00435   -0.00212
AFIX  13
H1    2    0.376431   -0.006769    0.370372    11.00000   -1.20000
AFIX   0
C2    1    0.246411   -0.014988    0.291231    11.00000    0.02420    0.03366 =
         0.03301   -0.01150   -0.00297   -0.00505
AFIX  23
H2A   2    0.233944   -0.074520    0.256928    11.00000   -1.20000
H2B   2    0.177267   -0.006836    0.351894    11.00000   -1.20000
AFIX   0
C3    1    0.350453    0.102334    0.119759    11.00000    0.02627    0.03644 =
         0.03256   -0.00957   -0.00697   -0.00478
AFIX  23
H3A   2    0.350450    0.186813    0.069809    11.00000   -1.20000
H3B   2    0.339772    0.047090    0.080261    11.00000   -1.20000
AFIX   0
C4    1    0.471677    0.051401    0.159135    11.00000    0.02509    0.03212 =
         0.03489   -0.00985   -0.00613   -0.00447
AFIX  23
H4A   2    0.539424    0.042034    0.097680    11.00000   -1.20000
H4B   2    0.486320    0.111198    0.191949    11.00000   -1.20000
AFIX   0
C5    1    0.368642   -0.194200    0.411737    11.00000    0.03619    0.03966 =
         0.03569   -0.00831   -0.00566   -0.00235
AFIX  33
H5A   2    0.447363   -0.224503    0.437233    11.00000   -1.50000
H5B   2    0.358829   -0.252599    0.375924    11.00000   -1.50000
H5C   2    0.301104   -0.188497    0.472858    11.00000   -1.50000
AFIX   0
MOLE 2
N1A   3    0.949285    0.405244    0.236621    11.00000    0.02559    0.02143 =
         0.03131   -0.00840   -0.00395   -0.00440
H1E   2    0.955576    0.317115    0.270867    11.00000   -1.20000
H1F   2    1.022492    0.430953    0.205214    11.00000   -1.20000
DFIX 0.91 N1A H1E N1A H1F
N2A   3    0.781435    0.643762    0.207962    11.00000    0.02675    0.02123 =
         0.03731   -0.00818   -0.00245   -0.00466
H2G   2    0.707486    0.619771    0.240705    11.00000   -1.20000
H2H   2    0.768418    0.732731    0.180706    11.00000   -1.20000
DFIX 0.91 N2A H2G N2A H2H
C1A   1    0.890515    0.460346    0.329719    11.00000    0.03387    0.02750 =
         0.02782   -0.00988   -0.00333   -0.00701
AFIX  13
H1A   2    0.811190    0.432070    0.363542    11.00000   -1.20000
AFIX   0
C2A   1    0.862577    0.602488    0.289132    11.00000    0.03143    0.02737 =
         0.03466   -0.01262   -0.00433   -0.00533
AFIX  23
H2C   2    0.821623    0.639553    0.349988    11.00000   -1.20000
H2D   2    0.940412    0.632197    0.256720    11.00000   -1.20000
AFIX   0
C3A   1    0.837741    0.588638    0.115803    11.00000    0.03613    0.02679 =
         0.03112   -0.00711   -0.00485   -0.00561
AFIX  23
H3C   2    0.913684    0.619814    0.077477    11.00000   -1.20000
H3D   2    0.779752    0.614986    0.064992    11.00000   -1.20000
AFIX   0
C4A   1    0.868485    0.447176    0.154078    11.00000    0.03038    0.02633 =
         0.03219   -0.01017   -0.00795   -0.00455
AFIX  23
H4C   2    0.791554    0.415458    0.185260    11.00000   -1.20000
H4D   2    0.911038    0.412029    0.092411    11.00000   -1.20000
AFIX   0
C5A   1    0.973109    0.415457    0.412672    11.00000    0.05024    0.04079 =
         0.04275   -0.01369   -0.01809   -0.00602
AFIX  33
H5D   2    0.989171    0.323735    0.437261    11.00000   -1.50000
H5E   2    0.932541    0.450604    0.473783    11.00000   -1.50000
H5F   2    1.051136    0.442944    0.380725    11.00000   -1.50000
AFIX   0
MOLE 3
O1    4    0.662482   -0.153264    0.357914    11.00000    0.03252    0.03699 =
         0.03898   -0.00640   -0.01139   -0.01342
O2    4    0.660932    0.049433    0.309385    11.00000    0.03671    0.03360 =
         0.05081   -0.00390   -0.02117   -0.00780
H2    2    0.720227    0.115995    0.308903    11.00000   -1.50000
O3    4    0.795974    0.180443    0.307522    11.00000    0.03452    0.02810 =
         0.04276   -0.00265   -0.01548   -0.00555
O4    4    0.972464    0.154071    0.358793    11.00000    0.03598    0.02706 =
         0.03892   -0.00739   -0.01289   -0.00951
C6    1    0.703960   -0.064530    0.358058    11.00000    0.02750    0.03380 =
         0.02750   -0.00601   -0.00402   -0.00948
C7    1    0.806617   -0.092579    0.418109    11.00000    0.03429    0.03116 =
         0.03099   -0.00029   -0.01238   -0.01141
AFIX  43
H7    2    0.821603   -0.175057    0.464005    11.00000   -1.20000
AFIX   0
C8    1    0.880447   -0.020734    0.417710    11.00000    0.03231    0.03134 =
         0.02799   -0.00211   -0.01234   -0.00705
AFIX  43
H8    2    0.940406   -0.060265    0.462567    11.00000   -1.20000
AFIX   0
C9    1    0.883575    0.112903    0.357410    11.00000    0.03092    0.02873 =
         0.02452   -0.00822   -0.00575   -0.00659
MOLE 4
O1A   4    0.269316    0.252633    0.331707    11.00000    0.05203    0.04289 =
         0.03858   -0.01329   -0.00340   -0.02524
O2A   4    0.426353    0.330420    0.222406    11.00000    0.03866    0.03579 =
         0.03152   -0.01310   -0.00283   -0.01146
H2I   2    0.493064    0.397513    0.219381    11.00000   -1.50000
O3A   4    0.558890    0.461771    0.224386    11.00000    0.02948    0.04515 =
         0.03006   -0.01416    0.00086   -0.01172
O4A   4    0.583564    0.555589    0.337153    11.00000    0.03454    0.05138 =
         0.04141   -0.01842   -0.00254   -0.01969
C6A   1    0.350627    0.313241    0.311992    11.00000    0.03727    0.02710 =
         0.03007   -0.00626   -0.00682   -0.00920
C7A   1    0.358516    0.366016    0.398519    11.00000    0.04374    0.04159 =
         0.02484   -0.00855   -0.00050   -0.02035
AFIX  43
H7A   2    0.301582    0.345337    0.463249    11.00000   -1.20000
AFIX   0
C8A   1    0.432013    0.437220    0.400125    11.00000    0.03904    0.04089 =
         0.02533   -0.01036   -0.00372   -0.01635
AFIX  43
H8A   2    0.419294    0.458865    0.465725    11.00000   -1.20000
AFIX   0
C9A   1    0.530772    0.488111    0.315419    11.00000    0.02632    0.03202 =
         0.03222   -0.00919   -0.00748   -0.00402
MOLE 5
O1B   4    0.739778   -0.103790    0.102761    11.00000    0.02813    0.02633 =
         0.03975   -0.00986   -0.00953   -0.00675
O2B   4    0.910917   -0.126590    0.160974    11.00000    0.02958    0.02439 =
         0.05009   -0.00261   -0.01668   -0.00569
H2J   2    0.980425   -0.059957    0.159080    11.00000   -1.50000
O3B   4    1.043037    0.005247    0.161448    11.00000    0.03205    0.02443 =
         0.04872   -0.00572   -0.02011   -0.00387
O4B   4    1.050498    0.205754    0.104096    11.00000    0.02554    0.02747 =
         0.03685   -0.00913   -0.00641   -0.00699
C6B   1    0.823588   -0.059375    0.110553    11.00000    0.02525    0.02590 =
         0.02655   -0.00938   -0.00311   -0.00430
C7B   1    0.819905    0.076535    0.058899    11.00000    0.02949    0.02578 =
         0.03722   -0.00283   -0.01553   -0.00415
AFIX  43
H7B   2    0.755205    0.118198    0.019334    11.00000   -1.20000
AFIX   0
C8B   1    0.892841    0.149056    0.059296    11.00000    0.03136    0.02218 =
         0.03740   -0.00044   -0.01508   -0.00425
AFIX  43
H8B   2    0.871531    0.234128    0.020054    11.00000   -1.20000
AFIX   0
C9B   1    1.002132    0.118709    0.111079    11.00000    0.02159    0.02616 =
         0.02553   -0.00914   -0.00222   -0.00463
MOLE 6
O1C   4    0.163162    0.473390    0.103850    11.00000    0.03583    0.05604 =
         0.03935   -0.01461   -0.00568   -0.02228
O2C   4    0.183507    0.576715    0.210648    11.00000    0.03164    0.04531 =
         0.03547   -0.01670    0.00366   -0.01382
H2K   2    0.249583    0.639769    0.215017    11.00000   -1.50000
O3C   4    0.316037    0.708977    0.209877    11.00000    0.03923    0.04225 =
         0.03526   -0.01891    0.00115   -0.01329
O4C   4    0.475550    0.782851    0.103892    11.00000    0.05279    0.04188 =
         0.03907   -0.01397   -0.00234   -0.02530
C6C   1    0.218386    0.539608    0.124379    11.00000    0.02530    0.03155 =
         0.03115   -0.00666   -0.00861   -0.00397
C7C   1    0.327050    0.577835    0.044451    11.00000    0.02869    0.02938 =
         0.02575   -0.00786   -0.00632   -0.00267
AFIX  43
H7C   2    0.347449    0.544974   -0.016229    11.00000   -1.20000
AFIX   0
C8C   1    0.400616    0.650740    0.043985    11.00000    0.02732    0.02948 =
         0.02533   -0.00701   -0.00365   -0.00459
AFIX  43
H8C   2    0.464607    0.661421   -0.016908    11.00000   -1.20000
AFIX   0
C9C   1    0.397984    0.717970    0.124107    11.00000    0.03221    0.02655 =
         0.03141   -0.00712   -0.00753   -0.00594
HKLF 4
REM  Wajda3 in P-1
REM R1 =  0.0494 for    5127 Fo > 4sig(Fo)  and  0.0719 for all    6990 data
REM    451 parameters refined using      8 restraints
END
WGHT      0.0497      0.2961
REM Instructions for potential hydrogen bonds
HTAB N1 O4C_$1
HTAB N1 O1
HTAB N2 O1A
HTAB N2 O3B_$2
HTAB N2 O4B_$2
HTAB C2 O3B_$2
HTAB C2 O3C_$1
HTAB C2 O4_$2
EQIV $5 -x+1, -y+1, -z
HTAB C3 O4C_$5
EQIV $6 -x+1, -y, -z
HTAB C3 O1B_$6
HTAB C4 O1B
HTAB C4 O2
HTAB C4 O2A
HTAB C5 O3C_$1
HTAB N1A O3
HTAB N1A O4
HTAB N1A O1C_$3
HTAB N2A O4A
HTAB N2A O1B_$4
HTAB N2A O2B_$4
HTAB C2A O1_$4
HTAB C2A O2B_$4
HTAB C2A O2C_$3
EQIV $7 -x+2, -y+1, -z
HTAB C3A O4B_$7
HTAB C3A O1C_$5
HTAB C4A O3A
HTAB C4A O4B
HTAB C5A O4
HTAB O2 O3
HTAB O3 O2
EQIV $8 -x+1, -y, -z+1
HTAB C7 O1A_$8
EQIV $9 -x+2, -y, -z+1
HTAB C8 O4_$9
HTAB O2A O3A
HTAB O3A O2A
EQIV $10 -x+1, -y+1, -z+1
HTAB C8A O4A_$10
HTAB O2B O3B
HTAB O3B O2B
HTAB O2C O3C
HTAB O3C O2C
REM Highest difference peak  0.267,  deepest hole -0.230,  1-sigma level  0.049
Q1    1   0.1704  0.5661  0.3096  11.00000  0.05    0.27
Q2    1   0.5453  0.6944  0.1048  11.00000  0.05    0.24
Q3    1   1.0828 -0.0395  0.2295  11.00000  0.05    0.22
Q4    1   0.3175  0.6987  0.2936  11.00000  0.05    0.22
Q5    1   0.4996  0.6579  0.3445  11.00000  0.05    0.22
Q6    1   0.7550 -0.2459  0.3429  11.00000  0.05    0.21
Q7    1   0.1918  0.3385  0.3468  11.00000  0.05    0.20
Q8    1   0.9135 -0.2079  0.2265  11.00000  0.05    0.19
Q9    1   0.5414  0.4968  0.1406  11.00000  0.05    0.19
Q10   1   0.3685  0.7013  0.0749  11.00000  0.05    0.19
Q11   1   0.6530 -0.0427  0.1143  11.00000  0.05    0.19
Q12   1   0.3995  0.3729  0.1511  11.00000  0.05    0.18
Q13   1   0.2434  0.3688  0.4461  11.00000  0.05    0.18
Q14   1   0.7010  0.0835  0.2089  11.00000  0.05    0.18
Q15   1   0.8055  0.1831  0.2107  11.00000  0.05    0.18
Q16   1   0.9619  0.1215  0.0630  11.00000  0.05    0.18
Q17   1   0.3651  0.4400  0.3785  11.00000  0.05    0.17
Q18   1   0.7059  0.1214  0.0598  11.00000  0.05    0.17
Q19   1   0.7324  0.4591  0.2992  11.00000  0.05    0.17
Q20   1   0.9369 -0.1400  0.2108  11.00000  0.05    0.17
Q21   1   0.8632  0.5197  0.1353  11.00000  0.05    0.17
Q22   1   0.9633  0.2803  0.1098  11.00000  0.05    0.17
Q23   1   0.2705  0.4155  0.1008  11.00000  0.05    0.17
Q24   1   0.5724  0.5282  0.1472  11.00000  0.05    0.17
Q25   1   0.8269  0.4143  0.4390  11.00000  0.05    0.17
;
_shelx_res_checksum     58484
_shelxl_version_number         .2013
data_General
_journal_date_recd_electronic     2015-01-29
_journal_date_accepted     2015-02-13
_journal_name_full     'Acta Crystallographica, Section E'
_journal_year     2015
_journal_volume     71
_journal_issue      3
_journal_page_first     o193
_journal_page_last     o194
_journal_paper_category     HO
_journal_paper_doi     10.1107/S2056989015003102
_journal_coeditor_code     ZS2325
_publ_contact_author_name     'Wajda Smirani'
_publ_contact_author_address
;
Laboratoire de chimie des Mat\'eriaux
Facult\'e des Sciences de Bizerte
7021 Zarzouna Bizerte
Tunisia
;
_publ_contact_author_email     'wajda_sta@yahoo.fr'
_publ_contact_author_fax     '216 72 590 566'
_publ_contact_author_phone     '216 72 591 906'
_publ_section_title
;
Crystal structure of 2-methylpiperazine-1,4-diium bis(hydrogen maleate)
;
loop_
    _publ_author_name
    _publ_author_footnote
    _publ_author_address
    'Wecharine, Intissar' .
;
Laboratoire de chimie des Mat\'eriaux
Facult\'e des Sciences de Bizerte,
Universit\'e de Carthage,
7021 Zarzouna Bizerte
Tunisia
;
    'Valkonen, Arto' .
;
Department of Chemistry and Bioengineering,
Tampere University of Technology, PO Box 541, 33101 Tampere
Finland
;
    'Rzaigui, Mohamed' .
;
Laboratoire de chimie des Mat\'eriaux
Facult\'e des Sciences de Bizerte,
Universit\'e de Carthage,
7021 Zarzouna Bizerte
Tunisia
;
    'Smirani Sta, Wajda' .
;
Laboratoire de chimie des Mat\'eriaux
Facult\'e des Sciences de Bizerte,
Universit\'e de Carthage,
7021 Zarzouna Bizerte
Tunisia
;
