# Supplementary material for: Crystal structure of 2-methyl­piperazine-1,4-diium bis­(hydrogen maleate)
Source: Acta Crystallogr E Crystallogr Commun. 2015 Feb 21;71(Pt 3):o193–4. doi: 10.1107/S2056989015003102 (PMC4350694; doi:10.1107/S2056989015003102)
Supplement: Supplementary file 2 [file e-71-0o193-Isup2.hkl]

#
# h,k,l, Fc-squared, Fo-squared, sigma(Fo-squared), status flag
#
data_I
_shelx_title ' Wajda3 in P-1'
_shelx_refln_list_code          4
_shelx_F_calc_maximum      164.44
_exptl_crystal_F_000       704.00
_reflns_d_resolution_high  0.7327

loop_
 _space_group_symop_operation_xyz
 'x, y, z'
 '-x, -y, -z'

_cell_length_a    11.4678
_cell_length_b    11.4919
_cell_length_c    13.3404
_cell_angle_alpha  71.692
_cell_angle_beta   75.572
_cell_angle_gamma  74.303

_shelx_F_squared_multiplier     1.000

loop_
 _refln_index_h
 _refln_index_k
 _refln_index_l
 _refln_F_squared_calc
 _refln_F_squared_meas
 _refln_F_squared_sigma
 _refln_observed_status
   2   0   0        135.81        136.54         4.11 o
   3   0   0         59.38         57.82         3.25 o
   4   0   0         59.19         89.88         5.50 o
   5   0   0        442.68        405.36        10.18 o
   6   0   0        266.15        264.51         8.95 o
   7   0   0         95.15         89.63         5.62 o
   8   0   0         73.97         75.93         7.14 o
   9   0   0        124.57        125.03         9.64 o
  10   0   0        180.60        146.89        11.46 o
  11   0   0          5.04          5.60         2.94 o
  12   0   0          0.37         -0.72         5.19 o
  13   0   0        105.26        127.44        20.46 o
 -13   1   0         44.72         43.39        11.56 o
 -12   1   0         24.69         19.42         9.11 o
 -11   1   0         27.56         40.00        10.25 o
 -10   1   0         15.88         15.06         3.31 o
  -9   1   0          0.19         -0.52         2.01 o
  -8   1   0        563.93        544.45        18.91 o
  -7   1   0       1387.93       1396.78        29.81 o
  -6   1   0         63.36         69.50         5.63 o
  -5   1   0        418.90        391.83        21.78 o
  -4   1   0       2119.26       2081.41        30.07 o
  -3   1   0        189.53        256.94         7.57 o
  -2   1   0        708.42        648.40        13.93 o
  -1   1   0       2256.32       2286.78        24.82 o
   0   1   0        510.14        321.19       151.13 o
   1   1   0          9.05          5.03         1.07 o
   2   1   0        728.85        653.40         9.49 o
   3   1   0       5996.77       6093.40        62.16 o
   4   1   0        737.46        772.38        16.76 o
   5   1   0       2095.33       2113.90        34.27 o
   6   1   0        200.48        201.19         9.50 o
   7   1   0        248.83        243.94        15.87 o
   8   1   0        353.51        331.56        19.30 o
   9   1   0          9.91          9.04         7.41 o
  10   1   0          1.53          4.60         2.59 o
  11   1   0       1342.39       1264.14        38.61 o
  12   1   0         26.47         19.58         7.71 o
  13   1   0          0.37          7.11         4.90 o
 -13   2   0         35.68         30.15         9.93 o
 -12   2   0          9.00          4.81         3.24 o
 -11   2   0          2.86          0.36         3.70 o
 -10   2   0        184.26        178.33        19.86 o
  -9   2   0          0.15          0.81         1.68 o
  -8   2   0          2.62          2.18         1.67 o
  -7   2   0        180.05        179.77         9.83 o
  -6   2   0        164.73        175.00         8.92 o
  -5   2   0        447.35        445.50        27.22 o
  -4   2   0       1238.04       1218.64        21.23 o
  -3   2   0       5580.06       5420.59        62.50 o
  -2   2   0        266.91        252.92        20.11 o
  -1   2   0       1776.11       1607.42        20.17 o
   0   2   0      11388.57      10451.37        87.85 o
   1   2   0         74.31         56.53         2.22 o
   2   2   0          6.95          9.08         1.03 o
   3   2   0       1371.15       1289.95        25.91 o
   4   2   0       3919.36       4385.78        42.42 o
   5   2   0        112.00        100.01         5.24 o
   6   2   0         62.96         64.92         5.43 o
   7   2   0         46.31         51.36         7.96 o
   8   2   0         66.45         75.52         9.98 o
   9   2   0        174.06        179.03        12.46 o
  10   2   0         22.38         21.57         4.98 o
  11   2   0         86.81         85.62        13.51 o
  12   2   0         13.55         14.61         4.33 o
  13   2   0         75.96         75.36        16.23 o
 -13   3   0         18.49         25.11         9.67 o
 -12   3   0          5.13         10.71         6.37 o
 -11   3   0        162.89        190.48        21.44 o
 -10   3   0         43.36         35.63         8.93 o
  -9   3   0        201.84        204.85        11.75 o
  -8   3   0         15.10         13.38         3.32 o
  -7   3   0         94.40         86.46         6.83 o
  -6   3   0        122.83        122.49         7.45 o
  -5   3   0          0.24          2.10         1.43 o
  -4   3   0        728.51        760.32        27.02 o
  -3   3   0        314.91        291.84        11.15 o
  -2   3   0       1332.78       1263.30        21.08 o
  -1   3   0        154.67        173.20         5.87 o
   0   3   0       1351.79       1277.91        18.44 o
   1   3   0       3116.88       3095.87        38.45 o
   2   3   0         13.09         16.46         2.13 o
   3   3   0       1677.28       1683.13        18.30 o
   4   3   0        346.08        364.78         8.14 o
   5   3   0        170.46        160.64         8.03 o
   6   3   0         93.36         89.98        12.22 o
   7   3   0         95.18        101.79        11.37 o
   8   3   0         37.37         34.70         7.37 o
   9   3   0          3.85         66.79        10.94 o
  10   3   0          7.16          7.69         3.74 o
  11   3   0         24.81         22.23         5.89 o
  12   3   0         11.50         25.73         6.14 o
  13   3   0          8.62          8.56         5.71 o
 -12   4   0          1.81         -0.82         4.84 o
 -11   4   0         13.05         17.57         7.47 o
 -10   4   0          0.40         -4.11         4.11 o
  -9   4   0         29.82         23.88         6.74 o
  -8   4   0        268.60        271.85        13.14 o
  -7   4   0        108.06        110.80         7.65 o
  -6   4   0          1.97          4.27         2.11 o
  -5   4   0         37.74         28.36         5.44 o
  -4   4   0         19.14         27.47         5.56 o
  -3   4   0        500.79        494.92        14.93 o
  -2   4   0       1943.77       2117.24        30.55 o
  -1   4   0          1.07          0.38         0.86 o
   0   4   0       2337.44       2193.73        20.83 o
   1   4   0       5359.56       5025.25        35.57 o
   2   4   0        331.25        334.88         7.74 o
   3   4   0          0.07          0.33         1.04 o
   4   4   0        413.21        433.25        12.74 o
   5   4   0       1387.40       1544.24        22.41 o
   6   4   0         32.43         35.10         4.32 o
   7   4   0         15.35         18.02         5.97 o
   8   4   0         75.51         70.76        11.02 o
   9   4   0        237.16        197.24        18.68 o
  10   4   0         54.30         61.42        10.91 o
  11   4   0        441.50        457.16        30.85 o
  12   4   0        347.37        387.28        31.54 o
  13   4   0         89.86         90.87        14.14 o
 -12   5   0         48.60         29.74         8.94 o
 -11   5   0         44.60         49.37        11.45 o
 -10   5   0        118.31        115.27        15.98 o
  -9   5   0        190.59        181.07        19.16 o
  -8   5   0        272.16        261.97        21.66 o
  -7   5   0        104.75        101.32         7.66 o
  -6   5   0          0.96          0.38         2.87 o
  -5   5   0        355.25        349.84        19.87 o
  -4   5   0          9.67         10.25         3.10 o
  -3   5   0          0.96          5.53         2.32 o
  -2   5   0       1611.16       1517.14        19.63 o
  -1   5   0         58.88         60.08         3.52 o
   0   5   0         20.86         29.54         2.37 o
   1   5   0       5047.26       5235.68        89.10 o
   2   5   0          0.03          0.05         0.84 o
   3   5   0         28.13         25.34         2.64 o
   4   5   0         32.68         37.90         3.18 o
   5   5   0         45.54         42.52         3.44 o
   6   5   0        163.22        170.15         9.36 o
   7   5   0         29.56         29.60         7.03 o
   8   5   0       2394.60       2463.03        71.62 o
   9   5   0         20.65         19.51         6.25 o
  10   5   0         17.51         17.70         6.85 o
  11   5   0        583.32        586.47        36.40 o
  12   5   0        122.98        104.68        12.27 o
  13   5   0         54.17         49.22         8.78 o
 -12   6   0         55.14         48.16        11.60 o
 -11   6   0         34.69         28.64         8.35 o
 -10   6   0        118.61        114.24        15.89 o
  -9   6   0         40.05         72.76        12.07 o
  -8   6   0         29.49         35.77         8.05 o
  -7   6   0          1.21          6.08         4.04 o
  -6   6   0        417.95        458.75        24.92 o
  -5   6   0         28.79         32.85         6.14 o
  -4   6   0          3.71          3.54         2.15 o
  -3   6   0        394.95        389.94        13.72 o
  -2   6   0       1894.64       2105.57        33.59 o
  -1   6   0          6.40          7.64         1.63 o
   0   6   0        474.16        589.58        26.56 o
   1   6   0          8.00          7.69         2.42 o
   2   6   0        170.24        176.55         8.14 o
   3   6   0         25.11         28.10         3.98 o
   4   6   0        273.10        299.42        12.62 o
   5   6   0         81.82         77.52         6.36 o
   6   6   0          2.03          6.87         2.90 o
   7   6   0        278.99        295.20        13.60 o
   8   6   0          1.03         -1.93         3.07 o
   9   6   0        294.14        293.78        25.04 o
  10   6   0        147.52        121.43        16.75 o
  11   6   0        691.17        671.23        40.84 o
  12   6   0          2.82         11.99         5.06 o
  13   6   0        105.10        114.42        13.94 o
 -11   7   0         34.96         21.66         8.18 o
 -10   7   0          0.40         -0.17         2.80 o
  -9   7   0          3.47          7.94         4.66 o
  -8   7   0         85.22         65.80        11.15 o
  -7   7   0        462.22        495.87        28.18 o
  -6   7   0         37.67         31.17         6.70 o
  -5   7   0         37.58         48.36         5.87 o
  -4   7   0         57.55         51.41         6.55 o
  -3   7   0       1244.64       1372.65        28.59 o
  -2   7   0          2.68          2.82         4.20 o
  -1   7   0         25.45         32.42         3.82 o
   0   7   0        158.91        205.37        20.35 o
   1   7   0       4189.43       4284.17        69.28 o
   2   7   0         45.18         37.20         6.01 o
   3   7   0          5.73          6.64         1.93 o
   4   7   0        142.14        129.16         8.76 o
   5   7   0         19.67         20.24         4.94 o
   6   7   0         88.25         87.56         7.35 o
   7   7   0          0.90         -0.47         1.79 o
   8   7   0        192.95        187.91        11.48 o
   9   7   0        468.31        490.90        34.17 o
  10   7   0          0.61          5.16         3.37 o
  11   7   0         83.23         80.48        14.13 o
  12   7   0        223.60        247.20        26.40 o
  13   7   0         67.78         59.50        12.61 o
  14   7   0          1.06         11.85         7.45 o
  -9   8   0         17.86         11.40         3.62 o
  -8   8   0         61.07         67.66         8.35 o
  -7   8   0          0.04         -1.65         2.69 o
  -6   8   0       1003.49       1103.99        50.82 o
  -5   8   0        352.51        334.48        22.71 o
  -4   8   0          5.89          8.25         2.47 o
  -3   8   0        180.62        170.66        10.05 o
  -2   8   0         16.31         13.53         2.63 o
  -1   8   0         56.44         53.68         5.25 o
   0   8   0        274.96        344.07        20.49 o
   1   8   0       1614.52       1721.11        48.30 o
   2   8   0          9.54          7.74         3.76 o
   3   8   0         35.05         40.30         6.74 o
   4   8   0        941.77        950.41        26.34 o
   5   8   0         14.97         20.27         5.10 o
   6   8   0         84.88         77.46        11.85 o
   7   8   0         39.50         39.46         5.33 o
   8   8   0       1368.20       1312.78        66.89 o
   9   8   0         47.72         38.75        10.54 o
  10   8   0          6.12          6.62         5.11 o
  11   8   0         28.57         37.40        10.49 o
  12   8   0         51.36         64.49        14.04 o
  13   8   0         37.09         39.23        10.85 o
  14   8   0          2.37         -1.93         4.85 o
  -8   9   0          2.59         -3.66         4.83 o
  -7   9   0        106.13        103.88        17.41 o
  -6   9   0        109.19        107.53         9.63 o
  -5   9   0          0.47          0.50         1.63 o
  -4   9   0         43.83         41.33         5.48 o
  -3   9   0         31.86         23.56         4.12 o
  -2   9   0         29.92         35.33         6.51 o
  -1   9   0        182.18        183.67        10.18 o
   0   9   0        162.51        185.71        16.01 o
   1   9   0         23.39         28.61         5.98 o
   2   9   0         44.38         39.90         6.75 o
   3   9   0          0.55         20.96         5.80 o
   4   9   0          1.45          0.98         2.51 o
   5   9   0        144.85        141.22        10.33 o
   6   9   0       1053.65       1048.42        44.01 o
   7   9   0          0.87         -1.32         1.75 o
   8   9   0        106.40        106.78        16.02 o
   9   9   0         84.43         82.62        15.57 o
  10   9   0         30.26         49.21        13.08 o
  11   9   0         20.87         28.46         9.57 o
  12   9   0         44.61         50.96        13.08 o
  13   9   0         74.50        102.03        18.46 o
  -7  10   0         25.52         19.54         8.04 o
  -6  10   0          4.83          2.36         4.75 o
  -5  10   0         22.46         23.02         7.94 o
  -4  10   0          1.59          9.05         6.07 o
  -3  10   0        232.28        214.27        12.37 o
  -2  10   0         10.16         15.63         4.96 o
  -1  10   0        263.97        233.30        12.25 o
   0  10   0          0.50          7.20         4.65 o
   1  10   0         42.71         62.30         9.56 o
   2  10   0         25.10         34.80         7.06 o
   3  10   0        135.91        122.24        13.38 o
   4  10   0        180.74        181.49        15.96 o
   5  10   0        104.48         93.33        11.29 o
   6  10   0         13.58         13.55         3.68 o
   7  10   0          0.32         -0.43         5.77 o
   8  10   0         22.35         28.09         9.19 o
   9  10   0         66.62         60.56        13.80 o
  10  10   0        143.08        151.27        21.87 o
  11  10   0          4.67         -4.66         6.10 o
  12  10   0         22.16         27.77         9.07 o
  -5  11   0         44.32         41.56        10.06 o
  -4  11   0         55.92         42.14        10.26 o
  -3  11   0          0.09          2.47         3.59 o
  -2  11   0          0.19         -2.67         2.67 o
  -1  11   0          0.72          0.60         2.43 o
   0  11   0         11.61         18.74         6.14 o
   1  11   0         28.32         30.11         7.88 o
   2  11   0        723.60        832.14        38.30 o
   3  11   0         92.89         98.36        12.41 o
   4  11   0         24.97         29.14         6.83 o
   5  11   0        348.99        351.03        23.39 o
   6  11   0        538.68        503.46        27.63 o
   8  11   0          0.11         -0.32         4.19 o
   9  11   0         44.25         48.70        13.04 o
  10  11   0         41.41         40.55        12.22 o
  -4  12   0         52.04         70.19        13.30 o
  -3  12   0          0.11          3.53         3.39 o
  -2  12   0          3.57          3.18         3.40 o
  -1  12   0          1.52         -0.74         2.82 o
   0  12   0          0.03          6.70         4.40 o
   1  12   0          3.37          0.03         3.39 o
   2  12   0         10.87          4.64         3.59 o
   3  12   0         10.95         21.48         6.59 o
   4  12   0         11.88         18.57         5.61 o
   5  12   0         73.72         69.08        10.89 o
  -2  13   0          0.75          3.58         3.78 o
  -1  13   0         41.11         41.73         9.83 o
   0  13   0          1.46         11.16         6.16 o
   1  13   0         11.07         13.09         5.42 o
   2  13   0         35.17         33.85         7.99 o
   3  13   0          3.07          4.70         3.87 o
   4  13   0          0.91          3.60         3.06 o
   0  14   0         13.15          7.63         4.70 o
   1  14   0          6.25          0.46         2.76 o
   2  14   0        248.80        248.71        23.82 o
   3  14   0          0.23          0.58         3.80 o
  -2 -14   1         28.76         22.51         6.88 o
  -1 -14   1        146.61        157.01        19.34 o
   0 -14   1         10.13         16.82         5.92 o
  -3 -13   1         63.13         56.10        10.68 o
  -2 -13   1         47.20         38.41         8.95 o
  -1 -13   1          8.47         12.56         5.76 o
   0 -13   1         21.24         22.53         7.46 o
   1 -13   1          1.06         -0.19         3.12 o
   2 -13   1         12.78          3.18         3.83 o
  -8 -12   1         34.52         19.82         7.63 o
  -4 -12   1        318.77        355.63        24.69 o
  -3 -12   1         69.72         69.40        11.07 o
  -2 -12   1         31.04         27.86         7.49 o
  -1 -12   1          1.75          9.68         4.48 o
   0 -12   1         34.85         28.65         8.05 o
   1 -12   1          0.31          2.69         2.89 o
   2 -12   1         15.70         16.23         5.73 o
   3 -12   1        109.67        132.64        17.90 o
   4 -12   1         16.33         35.47        10.15 o
  -9 -11   1         35.44         45.72        12.40 o
  -8 -11   1          1.62          1.86         3.79 o
  -7 -11   1          0.00          5.88         5.60 o
  -6 -11   1        161.97        161.68        22.27 o
  -5 -11   1         17.54         14.95         5.01 o
  -4 -11   1        133.31        134.66        14.23 o
  -3 -11   1         92.78         96.59        12.39 o
  -2 -11   1          1.43          8.96         5.64 o
  -1 -11   1        100.24        113.75        14.03 o
   0 -11   1          3.42          1.69         2.74 o
   1 -11   1         30.59         17.76         5.97 o
   2 -11   1          0.07         14.12         6.36 o
   3 -11   1         12.13         13.14         5.66 o
   4 -11   1          6.18          2.42         3.63 o
   5 -11   1         17.53         11.51         5.70 o
 -11 -10   1         77.48         83.38        17.07 o
 -10 -10   1          3.86          0.33         4.38 o
  -9 -10   1          0.78         -3.65         7.15 o
  -8 -10   1         76.21         78.10        15.04 o
  -7 -10   1        100.89         69.16        13.94 o
  -6 -10   1          2.02          3.66         2.22 o
  -5 -10   1         53.60         54.64         8.40 o
  -4 -10   1        202.03        211.15        16.66 o
  -3 -10   1       1167.53       1166.40        42.06 o
  -2 -10   1          7.00          8.58         3.94 o
  -1 -10   1          2.80         13.80         4.89 o
   0 -10   1         73.98         89.22        11.71 o
   1 -10   1        112.92         84.61         7.77 o
   2 -10   1        133.35        130.35         9.77 o
   3 -10   1        363.07        329.64        15.83 o
   4 -10   1          0.09         -0.26         3.18 o
   5 -10   1         46.07         39.94         9.90 o
   6 -10   1          0.04         -5.92         5.92 o
 -12  -9   1          0.38          6.36         3.85 o
 -11  -9   1          3.47          6.07         4.78 o
 -10  -9   1          2.69          4.93         4.35 o
  -9  -9   1         37.22         45.21        12.04 o
  -8  -9   1         81.44         86.91        15.79 o
  -7  -9   1        219.65        212.35        12.73 o
  -6  -9   1        931.09        937.50        62.65 o
  -5  -9   1          8.72          5.27         2.26 o
  -4  -9   1        269.40        278.53        14.70 o
  -3  -9   1         80.43         61.18         6.79 o
  -2  -9   1          0.01          0.31         2.31 o
  -1  -9   1         23.68         22.67         5.69 o
   0  -9   1        387.69        426.81        24.34 o
   1  -9   1        327.10        362.54        15.01 o
   2  -9   1         37.78         34.24         5.03 o
   3  -9   1         55.08         56.81         6.33 o
   4  -9   1          0.02         -0.51         1.79 o
   5  -9   1         81.41         84.05        10.78 o
   6  -9   1          5.80          5.09         4.20 o
   7  -9   1          7.63          5.59         3.74 o
   8  -9   1          0.17         -3.63         3.86 o
 -13  -8   1          0.53         -2.41         7.07 o
 -12  -8   1          1.99         -0.98         3.68 o
 -11  -8   1         88.18        111.88        18.18 o
 -10  -8   1        194.79        240.55        26.46 o
  -9  -8   1          3.06          4.33         4.93 o
  -8  -8   1        198.37        178.52        11.19 o
  -7  -8   1        601.74        559.29        42.17 o
  -6  -8   1        200.32        187.99        22.99 o
  -5  -8   1         18.38         23.41         4.19 o
  -4  -8   1       1560.21       1615.92        34.95 o
  -3  -8   1         19.66         14.92         4.54 o
  -2  -8   1        241.52        253.30        13.17 o
  -1  -8   1        203.88        196.87        14.96 o
   0  -8   1         22.95         16.04         4.60 o
   1  -8   1         21.16          8.50         2.53 o
   2  -8   1         52.47         52.97         5.59 o
   3  -8   1        594.27        553.51        18.83 o
   4  -8   1         30.77         23.09         7.89 o
   5  -8   1        152.91        149.74        10.60 o
   6  -8   1         27.02         27.30         4.87 o
   7  -8   1          5.71          3.83         5.17 o
   8  -8   1         15.84         19.92         5.75 o
   9  -8   1          0.72          2.99         2.35 o
  10  -8   1          1.66          4.81         4.10 o
 -14  -7   1         20.59          7.05         5.36 o
 -13  -7   1          9.11         10.35         6.09 o
 -12  -7   1         13.16          7.28         3.41 o
 -11  -7   1         17.34         23.63         8.49 o
 -10  -7   1        120.99        121.64        17.88 o
  -9  -7   1         10.53         15.03         6.36 o
  -8  -7   1         67.97         56.09        11.33 o
  -7  -7   1         67.01         69.75         6.55 o
  -6  -7   1         27.30         25.38         5.02 o
  -5  -7   1         46.01         42.21         6.36 o
  -4  -7   1        507.60        505.17        22.03 o
  -3  -7   1       1521.89       1580.40        53.35 o
  -2  -7   1         16.50         13.81         3.16 o
  -1  -7   1         70.22         93.78         9.65 o
   0  -7   1        197.72        221.60        10.22 o
   1  -7   1        154.31        167.69         8.97 o
   2  -7   1         13.75         14.64         2.85 o
   3  -7   1        265.91        300.87        12.90 o
   4  -7   1        225.19        203.85        14.84 o
   5  -7   1         97.94         83.30        10.16 o
   6  -7   1         29.59         29.42         6.44 o
   7  -7   1         29.58         34.22         7.53 o
   8  -7   1         22.39         22.34         6.51 o
   9  -7   1        138.51        129.99        16.15 o
  10  -7   1         15.40         13.16         6.09 o
  11  -7   1         33.21         31.74         8.55 o
 -14  -6   1         14.32          5.18         3.69 o
 -13  -6   1          2.30          9.60         6.28 o
 -12  -6   1          0.10         -0.09         5.01 o
 -11  -6   1        283.86        269.28        26.46 o
 -10  -6   1         88.23         89.05        14.55 o
  -9  -6   1         38.75         43.80        10.09 o
  -8  -6   1          0.15          1.83         3.79 o
  -7  -6   1        367.73        352.40        14.38 o
  -6  -6   1        994.50        911.72        38.02 o
  -5  -6   1          4.86          4.47         1.57 o
  -4  -6   1         65.18         61.53         4.32 o
  -3  -6   1       1359.71       1437.18        28.59 o
  -2  -6   1        896.67        967.69        22.89 o
  -1  -6   1         71.09         74.90         6.19 o
   0  -6   1        721.50        777.81        18.35 o
   1  -6   1         22.63         22.07         3.37 o
   2  -6   1        117.54        134.82         7.74 o
   3  -6   1        132.99        114.81        10.11 o
   4  -6   1        110.55        105.76        10.33 o
   5  -6   1          3.21          5.60         3.15 o
   6  -6   1         32.52         29.80         6.70 o
   7  -6   1          0.84         -3.69         3.69 o
   8  -6   1       1034.56       1044.15        44.05 o
   9  -6   1         45.59         43.54         9.30 o
  10  -6   1         46.55         37.96         9.10 o
  11  -6   1          0.46          0.97         3.52 o
 -13  -5   1          5.31          3.13         5.28 o
 -12  -5   1          0.15          3.71         4.57 o
 -11  -5   1          1.31          3.51         4.38 o
 -10  -5   1        148.73        131.65        17.20 o
  -9  -5   1         28.52         21.77         7.36 o
  -8  -5   1         96.74         97.00        13.75 o
  -7  -5   1        198.31        205.81        10.94 o
  -6  -5   1         78.14         68.55         4.49 o
  -5  -5   1          5.97          7.90         1.49 o
  -4  -5   1         13.46         10.92         1.76 o
  -3  -5   1         50.67         52.60         3.56 o
  -2  -5   1       1026.56       1085.93        21.70 o
  -1  -5   1          7.46          6.64         1.76 o
   0  -5   1        335.90        320.11         7.79 o
   1  -5   1        166.26        171.91         5.91 o
   2  -5   1          1.63          0.58         1.10 o
   3  -5   1          1.45         -0.05         1.07 o
   4  -5   1          3.61          5.34         1.90 o
   5  -5   1       2995.18       3207.29        49.11 o
   6  -5   1         56.97         60.14         8.89 o
   7  -5   1         26.00         30.81         5.14 o
   8  -5   1        171.06        166.27        16.88 o
   9  -5   1         79.44         83.86        12.94 o
  10  -5   1         41.62         44.57        10.11 o
  11  -5   1         93.16        103.86        15.90 o
  12  -5   1         60.08         86.11        15.37 o
 -13  -4   1         28.70         24.83        12.43 o
 -12  -4   1          0.27         -0.04         4.54 o
 -11  -4   1         24.46         29.29         8.39 o
 -10  -4   1        203.82        223.88        21.74 o
  -9  -4   1          1.56         14.46         4.83 o
  -8  -4   1        302.17        331.16        24.08 o
  -7  -4   1          2.58         -0.97         1.92 o
  -6  -4   1       3698.80       4016.88        54.42 o
  -5  -4   1        662.24        731.16        13.91 o
  -4  -4   1        229.01        239.79         7.06 o
  -3  -4   1         23.06         17.62         1.82 o
  -2  -4   1       5106.05       5642.12        40.31 o
  -1  -4   1         94.45        102.84         4.29 o
   0  -4   1       1408.32       1421.38        15.19 o
   1  -4   1       4653.23       4866.70        45.23 o
   2  -4   1       2283.07       2405.31        28.69 o
   3  -4   1         79.48         82.96         5.65 o
   4  -4   1       2137.68       2145.75        49.50 o
   5  -4   1          0.35          0.57         2.34 o
   6  -4   1          5.41          5.28         1.87 o
   7  -4   1        202.37        191.34         9.47 o
   8  -4   1        635.18        631.59        33.55 o
   9  -4   1          2.85          8.18         5.81 o
  10  -4   1         18.39         25.63         7.28 o
  11  -4   1        152.73        133.37        18.05 o
  12  -4   1         45.40         51.81        11.63 o
 -13  -3   1         12.23         13.36         7.46 o
 -12  -3   1         12.26         10.38         4.33 o
 -11  -3   1         58.95         46.76         9.57 o
 -10  -3   1        233.29        243.73        21.61 o
  -9  -3   1         37.41         25.66         6.63 o
  -8  -3   1         86.26         78.06        10.85 o
  -7  -3   1         76.58         78.38         6.48 o
  -6  -3   1         41.96         53.04         4.91 o
  -5  -3   1        483.09        549.82        14.97 o
  -4  -3   1         83.91         75.24         3.67 o
  -3  -3   1       7280.71       7761.34        55.10 o
  -2  -3   1        590.73        558.18         8.75 o
  -1  -3   1          1.73          1.09         0.72 o
   0  -3   1         45.43         45.46         2.16 o
   1  -3   1       3637.69       3920.94        36.22 o
   2  -3   1       7765.70       7405.08        61.29 o
   3  -3   1        192.90        202.91         9.09 o
   4  -3   1         19.04         14.14         3.79 o
   5  -3   1          0.02          7.74         3.14 o
   6  -3   1         35.87         38.36         3.82 o
   7  -3   1         22.98         22.83         3.26 o
   8  -3   1          2.85          2.27         1.81 o
   9  -3   1        329.40        318.15        24.77 o
  10  -3   1        142.90        146.09        17.76 o
  11  -3   1        136.08        126.31        17.46 o
  12  -3   1         15.99         16.48         7.40 o
  13  -3   1          0.27         -2.54         5.56 o
 -13  -2   1         28.21         31.99        12.06 o
 -12  -2   1          4.61          3.14         3.50 o
 -11  -2   1          5.35          7.83         3.33 o
 -10  -2   1         18.31         16.15         5.48 o
  -9  -2   1          2.36          2.01         2.81 o
  -8  -2   1         37.82         39.00         7.86 o
  -7  -2   1        126.05        117.26        12.44 o
  -6  -2   1       2962.88       2963.24        81.17 o
  -5  -2   1       1234.12       1235.52        23.17 o
  -4  -2   1         77.42         84.76         5.33 o
  -3  -2   1       6792.40       6636.87        52.34 o
  -2  -2   1          8.83          1.77         0.96 o
  -1  -2   1        297.60        256.94         4.72 o
   0  -2   1         43.68         40.82         2.06 o
   1  -2   1      15898.23      14722.95       204.48 o
   2  -2   1      27039.50      26518.15       274.40 o
   3  -2   1       1820.60       1765.53        28.98 o
   4  -2   1       2034.05       2119.15        48.48 o
   5  -2   1       1266.33       1204.91        59.61 o
   6  -2   1        159.62        169.90         7.86 o
   7  -2   1        201.89        180.12         9.18 o
   8  -2   1         61.53         48.15         5.05 o
   9  -2   1          9.53          8.84         2.52 o
  10  -2   1         25.20         31.44         7.79 o
  11  -2   1         76.24         85.29        14.30 o
  12  -2   1         39.64         45.31        11.09 o
  13  -2   1          0.41          3.52         4.25 o
 -13  -1   1        149.10        142.25        22.90 o
 -12  -1   1        135.96        170.82        24.02 o
 -11  -1   1        180.56        179.56        17.52 o
 -10  -1   1        146.60        158.15        12.86 o
  -9  -1   1        286.45        271.23        19.94 o
  -8  -1   1          0.28          0.32         2.31 o
  -7  -1   1          3.39          1.51         3.07 o
  -6  -1   1       2593.63       2504.84        57.73 o
  -5  -1   1       2044.80       2144.72        35.14 o
  -4  -1   1        227.15        252.20        14.69 o
  -3  -1   1       4690.29       4546.72        62.97 o
  -2  -1   1       2151.27       1850.33        20.74 o
  -1  -1   1       1517.73       1345.95        20.71 o
   0  -1   1        136.61        120.80         2.79 o
   1  -1   1       1286.10       1302.74        17.03 o
   2  -1   1      13790.84      12732.40       152.14 o
   3  -1   1        163.87        179.24         4.73 o
   4  -1   1       5331.62       5206.19       114.04 o
   5  -1   1        465.62        502.28        13.78 o
   6  -1   1          0.75          0.88         1.26 o
   7  -1   1        166.06        155.30         8.61 o
   8  -1   1         62.88         64.22         5.93 o
   9  -1   1        358.74        348.80        14.72 o
  10  -1   1        156.41        199.83        20.49 o
  11  -1   1         35.49         39.29         9.69 o
  12  -1   1        220.04        223.29        24.26 o
  13  -1   1        109.88        127.11        19.50 o
 -13   0   1        117.57        135.87        21.79 o
 -12   0   1         11.64         10.68         7.51 o
 -11   0   1         74.69         68.75         8.69 o
 -10   0   1        266.09        253.91        41.61 o
  -9   0   1          7.11          7.63         2.86 o
  -8   0   1         13.06         14.81         3.58 o
  -7   0   1          1.11          1.33         1.91 o
  -6   0   1        223.18        250.00        15.57 o
  -5   0   1        142.74        123.99         6.81 o
  -4   0   1         71.40         81.86         5.14 o
  -3   0   1       5031.38       4874.33        51.89 o
  -2   0   1       9811.03       8835.28        80.88 o
  -1   0   1        238.01        227.97         5.65 o
   1   0   1       1014.66        579.99       382.75 o
   2   0   1      11668.82      10746.04       186.68 o
   3   0   1        432.76        415.49         6.48 o
   4   0   1        545.73        504.02         9.18 o
   5   0   1        145.30        182.82         7.85 o
   6   0   1        158.66        159.81        10.82 o
   7   0   1         32.57         27.75         2.75 o
   8   0   1        102.84        104.30        12.92 o
   9   0   1        732.86        719.55        31.23 o
  10   0   1        229.22        212.89        12.78 o
  11   0   1         24.96         25.46         8.36 o
  12   0   1        276.46        254.54        25.73 o
  13   0   1          4.83         10.44         6.22 o
 -13   1   1          0.56         -8.24         8.24 o
 -12   1   1          1.83          0.73         3.64 o
 -11   1   1         28.91         29.68         9.16 o
 -10   1   1         14.42         13.67         7.10 o
  -9   1   1        759.45        733.48        25.21 o
  -8   1   1          1.55          2.02         2.60 o
  -7   1   1         30.24         35.63         4.83 o
  -6   1   1         31.03         28.12         3.89 o
  -5   1   1       1976.83       1903.01        32.76 o
  -4   1   1        141.53        138.41         9.19 o
  -3   1   1        531.58        561.93        16.68 o
   0   1   1        210.09        196.02         6.20 o
   1   1   1        103.48         85.87         4.66 o
   2   1   1         51.36         52.66         1.91 o
   3   1   1       2647.56       2726.02        29.05 o
   4   1   1         47.27         40.84         2.85 o
   5   1   1       6986.84       7375.34        64.26 o
   6   1   1        315.48        285.74         9.25 o
   7   1   1          6.01          6.72         1.82 o
   8   1   1         21.77         21.68         4.03 o
   9   1   1       1798.89       1796.46        66.50 o
  10   1   1         72.24         59.21         7.28 o
  11   1   1         65.65         58.99         7.34 o
  12   1   1        225.73        251.38        26.38 o
  13   1   1        185.38        161.76        22.20 o
 -13   2   1          0.90         -6.93         6.93 o
 -12   2   1          0.41         -4.30         4.30 o
 -11   2   1        121.64        123.95        18.20 o
 -10   2   1        218.72        226.97        14.11 o
  -9   2   1         16.76         15.31         3.88 o
  -8   2   1        160.40        175.59        11.21 o
  -7   2   1         82.91         87.07        10.80 o
  -6   2   1       2097.06       2202.15        50.14 o
  -5   2   1          9.16          7.67         2.11 o
  -4   2   1          9.40          5.95         1.87 o
  -3   2   1         61.21         52.65         6.55 o
  -2   2   1          3.19         15.79         3.00 o
  -1   2   1        205.31        184.37         4.60 o
   0   2   1          9.96         13.95         1.59 o
   1   2   1        905.53        776.21        11.47 o
   2   2   1        228.43        116.75         3.60 o
   3   2   1        979.72        929.90        12.19 o
   4   2   1         81.34         88.54         4.47 o
   5   2   1        620.27        633.74        13.83 o
   6   2   1       1477.13       1541.11        29.32 o
   7   2   1         14.27         14.58         3.97 o
   8   2   1          1.24          2.21         2.26 o
   9   2   1        521.94        475.67        19.64 o
  10   2   1        246.07        233.41        20.15 o
  11   2   1        378.54        363.09        33.65 o
  12   2   1         16.66         24.14         8.05 o
  13   2   1          3.32          2.16         3.66 o
  14   2   1          0.68         -4.33         4.54 o
 -13   3   1        101.03        110.86        19.04 o
 -12   3   1         21.44         22.88         8.12 o
 -11   3   1          4.69          4.71         4.99 o
 -10   3   1         29.07         25.73         7.63 o
  -9   3   1          0.54          2.21         3.43 o
  -8   3   1        230.54        242.58        12.91 o
  -7   3   1         21.19         27.39         4.14 o
  -6   3   1        385.07        383.38        16.69 o
  -5   3   1       1886.88       2023.99        40.02 o
  -4   3   1        305.70        288.92        17.15 o
  -3   3   1        181.94        208.30        12.74 o
  -2   3   1       2832.01       2657.22        34.80 o
  -1   3   1        226.37        277.92         6.13 o
   0   3   1          3.98          1.62         0.44 o
   1   3   1       3177.46       3206.77        31.10 o
   2   3   1        160.19        145.92         4.63 o
   3   3   1       3443.77       3345.08        32.78 o
   4   3   1         15.11         14.36         1.75 o
   5   3   1        128.92        141.31         6.56 o
   6   3   1          6.76          6.95         2.66 o
   7   3   1         45.49         59.45         8.54 o
   8   3   1        149.55        143.14        14.07 o
   9   3   1       1120.26       1159.18        32.76 o
  10   3   1        225.72        236.69        15.17 o
  11   3   1          0.30          2.15         2.22 o
  12   3   1        102.59         95.20        10.27 o
  13   3   1        190.54        219.94        27.28 o
  14   3   1          0.70         -7.04         7.47 o
 -12   4   1        301.76        322.85        30.65 o
 -11   4   1        109.51         93.84        15.72 o
 -10   4   1         46.83         35.99         9.22 o
  -9   4   1         22.54         27.85         8.07 o
  -8   4   1        228.04        254.60        13.45 o
  -7   4   1          2.52          2.98         3.16 o
  -6   4   1         20.07         16.84         3.39 o
  -5   4   1        258.83        267.43        17.68 o
  -4   4   1       1352.39       1403.12        39.11 o
  -3   4   1         71.92         73.66         5.79 o
  -2   4   1       1644.07       1616.74        21.06 o
  -1   4   1       6735.74       6434.78        52.34 o
   0   4   1        406.51        385.95         6.84 o
   1   4   1         76.96         68.72         2.94 o
   2   4   1         34.92         54.55         3.18 o
   3   4   1          0.84          1.61         1.03 o
   4   4   1          2.49          0.49         0.98 o
   5   4   1        168.53        198.73         7.68 o
   6   4   1        265.38        279.13        13.82 o
   7   4   1          0.09         -1.70         3.07 o
   8   4   1         77.80         78.26        11.09 o
   9   4   1        214.26        189.61        17.83 o
  10   4   1         99.37        101.05        10.19 o
  11   4   1         23.33         17.16         4.81 o
  12   4   1        369.93        356.52        40.08 o
  13   4   1          0.67         -2.39         3.89 o
  14   4   1          1.75          0.31         2.90 o
 -12   5   1          0.23         -6.01         6.01 o
 -11   5   1         14.86         20.67         7.89 o
 -10   5   1         58.99         62.08        11.76 o
  -9   5   1         19.42         23.16         6.51 o
  -8   5   1        104.32        105.62         8.88 o
  -7   5   1          7.99          5.61         2.40 o
  -6   5   1         49.94         60.47         8.99 o
  -5   5   1         33.45         39.96         6.79 o
  -4   5   1        302.98        316.10        17.23 o
  -3   5   1         15.19         19.96         2.91 o
  -2   5   1        481.50        440.49        10.59 o
  -1   5   1        423.82        470.43        13.18 o
   0   5   1        177.34        196.71         5.22 o
   1   5   1        433.75        439.63         9.38 o
   2   5   1        104.91        125.62         5.06 o
   3   5   1        251.03        246.50         8.31 o
   4   5   1          0.01          0.43         1.05 o
   5   5   1        352.38        378.95        13.85 o
   6   5   1         49.48         54.89         6.06 o
   7   5   1         94.02         88.52        11.65 o
   8   5   1         21.69         20.19         6.57 o
   9   5   1        301.55        311.74        24.01 o
  10   5   1        814.46        777.88        39.71 o
  11   5   1         43.87         42.10         9.16 o
  12   5   1        202.35        202.05        16.44 o
  13   5   1         71.50         68.68        20.92 o
  14   5   1          7.43         -0.76         3.95 o
 -12   6   1         62.02         78.18        14.80 o
 -11   6   1         47.88         32.89         8.92 o
 -10   6   1         41.13         45.27        10.04 o
  -9   6   1          0.00          0.05         3.84 o
  -8   6   1        713.87        761.52        37.79 o
  -7   6   1        322.42        361.11        18.84 o
  -6   6   1          0.12          0.70         2.32 o
  -5   6   1          0.86         -1.19         2.47 o
  -4   6   1         12.72         10.70         2.66 o
  -3   6   1         25.15         26.17         3.38 o
  -2   6   1        140.23        151.09         6.43 o
  -1   6   1        190.06        207.85         7.72 o
   0   6   1          8.21         12.11         1.77 o
   1   6   1          0.00          0.55         1.54 o
   2   6   1        600.25        667.30        15.57 o
   3   6   1       2216.56       2397.44        40.04 o
   4   6   1          0.85          1.33         1.43 o
   5   6   1         36.30         38.72         4.70 o
   6   6   1       1522.60       1581.59        32.88 o
   7   6   1        667.80        614.23        20.33 o
   8   6   1         32.12         35.46         8.74 o
   9   6   1        189.74        194.39        19.80 o
  10   6   1        157.10        146.79        18.07 o
  11   6   1        256.12        224.31        22.67 o
  12   6   1         25.49         22.62         5.83 o
  13   6   1         95.11         91.21        17.52 o
 -11   7   1          0.00          4.44         3.90 o
 -10   7   1          0.01         -3.26         3.26 o
  -9   7   1         71.87         93.71        16.31 o
  -8   7   1        137.02        134.33        13.50 o
  -7   7   1         41.03         46.44         7.02 o
  -6   7   1         65.66         69.77         9.12 o
  -5   7   1         63.67         64.95         6.40 o
  -4   7   1         49.82         41.64         4.92 o
  -3   7   1         13.32         14.91         2.93 o
  -2   7   1        397.58        392.29        21.28 o
  -1   7   1        131.60        142.03         6.11 o
   0   7   1        746.16        718.54        13.68 o
   1   7   1          2.54          4.66         2.45 o
   2   7   1        774.99        797.71        18.42 o
   3   7   1       5430.24       5757.61       104.34 o
   4   7   1        116.70        117.47         8.51 o
   5   7   1         17.18         22.99         4.14 o
   6   7   1        431.20        425.96        16.73 o
   7   7   1        834.35        777.64        23.80 o
   8   7   1         98.86         99.32         8.81 o
   9   7   1        151.94        134.16        17.30 o
  10   7   1        213.67        199.05        21.51 o
  11   7   1          0.17         -2.14         4.16 o
  12   7   1          0.69          2.27         3.14 o
  13   7   1         16.20         23.85         6.87 o
  14   7   1          0.58          5.94         5.92 o
  -9   8   1          0.07          3.23         5.77 o
  -8   8   1        307.61        313.03        35.94 o
  -7   8   1        198.63        193.18        13.19 o
  -6   8   1         36.43         33.25         5.07 o
  -5   8   1         13.28         21.64         5.04 o
  -4   8   1        700.90        726.07        49.75 o
  -3   8   1         69.50         66.21         8.62 o
  -2   8   1          0.73          2.34         1.39 o
  -1   8   1         58.35         61.58         9.15 o
   0   8   1        255.23        275.89        11.65 o
   1   8   1          1.38          2.54         1.71 o
   2   8   1         20.31         13.54         2.61 o
   3   8   1        693.10        688.19        28.45 o
   4   8   1        121.62        111.23        11.01 o
   5   8   1         74.41        100.32         8.68 o
   6   8   1        430.09        399.46        17.51 o
   7   8   1         44.89         47.39         6.01 o
   8   8   1        342.03        333.71        16.26 o
   9   8   1        111.43         96.50         8.96 o
  10   8   1          4.83         10.61         5.75 o
  11   8   1          1.10         -0.36         3.63 o
  12   8   1         76.15         69.52        14.28 o
  13   8   1          0.57         -3.07         3.07 o
  14   8   1          6.67          4.10         4.97 o
  -8   9   1          4.54         -4.97         5.41 o
  -7   9   1         18.40         17.86         6.85 o
  -6   9   1          1.49          0.29         4.55 o
  -5   9   1         80.47         76.86         7.53 o
  -4   9   1         96.29         79.33         7.15 o
  -3   9   1         84.62         69.02         6.49 o
  -2   9   1          6.70          1.93         2.43 o
  -1   9   1        321.72        328.90        13.13 o
   0   9   1         21.19         22.14         5.59 o
   1   9   1         13.41         14.88         4.71 o
   2   9   1         42.56         36.55         7.13 o
   3   9   1        762.36        805.92        33.10 o
   4   9   1        253.83        254.76        18.06 o
   5   9   1          1.23         -1.13         1.96 o
   6   9   1        356.35        362.65        17.23 o
   7   9   1       2596.43       2523.81       206.63 o
   8   9   1          4.82          8.91         4.53 o
   9   9   1         61.79         62.22         8.48 o
  10   9   1         72.61         62.28        13.61 o
  11   9   1         14.40         16.04         5.85 o
  12   9   1          0.34         -2.75         4.33 o
  13   9   1         22.05          7.34         3.91 o
  -7  10   1          0.01          7.70         5.20 o
  -6  10   1         57.51         43.54        10.06 o
  -5  10   1          9.37         15.39         6.11 o
  -4  10   1        183.87        234.16        21.39 o
  -3  10   1         14.76         19.12         5.90 o
  -2  10   1         27.92         25.46         6.99 o
  -1  10   1        204.37        156.76         9.58 o
   0  10   1          4.42          4.07         2.97 o
   1  10   1         45.73         46.94         8.46 o
   2  10   1          4.14          5.95         3.69 o
   3  10   1          0.72          0.25         3.11 o
   4  10   1         85.65         78.75        10.91 o
   5  10   1         23.42         36.86         7.62 o
   6  10   1        146.77        125.91        13.49 o
   7  10   1         10.31          8.65         3.64 o
   8  10   1         16.01         16.40         3.86 o
   9  10   1          5.50          4.62         5.54 o
  10  10   1        325.25        350.63        33.03 o
  11  10   1         80.05         93.56        17.50 o
  12  10   1         24.99         19.46         7.77 o
  -5  11   1          4.71          7.96         4.96 o
  -4  11   1        231.71        223.91        22.54 o
  -3  11   1        135.18        112.66        15.55 o
  -2  11   1          5.18          6.04         4.89 o
  -1  11   1        132.00        136.38        15.87 o
   0  11   1         29.69         27.76         7.72 o
   1  11   1        106.63         82.87        12.12 o
   2  11   1         15.06         11.15         5.14 o
   3  11   1          3.51         -0.70         2.35 o
   4  11   1        269.14        292.13        21.72 o
   5  11   1          1.04          2.32         3.05 o
   6  11   1        133.26        134.29        14.57 o
   7  11   1         62.62         52.22         9.14 o
   8  11   1          0.40         -3.31         3.31 o
  10  11   1          0.75          1.85         4.84 o
  11  11   1          2.31         15.79         8.24 o
  -4  12   1          2.36          8.55         4.38 o
  -3  12   1          0.79          9.09         4.26 o
  -2  12   1          0.32         -5.41         5.41 o
  -1  12   1          1.78         17.72         6.70 o
   0  12   1         11.33          6.52         3.75 o
   1  12   1         39.25         29.95         8.00 o
   2  12   1          7.70          7.98         4.29 o
   3  12   1          8.76          3.61         4.07 o
   4  12   1        173.31        197.11        19.23 o
   5  12   1          0.00         -0.35         2.97 o
   6  12   1         20.74         26.47         5.89 o
   7  12   1         95.37        113.74        13.62 o
  -2  13   1         15.46         16.32         7.33 o
  -1  13   1         55.08         45.36        10.16 o
   0  13   1        140.87        123.86        16.77 o
   1  13   1          8.44          8.88         4.35 o
   2  13   1          8.93         20.01         7.45 o
   3  13   1         82.96         90.06        13.51 o
   4  13   1          3.47          9.39         5.00 o
   5  13   1         41.39         44.97         9.00 o
   6  13   1          4.85          8.51         3.76 o
   0  14   1         37.10         35.30         8.96 o
   1  14   1         17.91         16.72         6.97 o
   2  14   1         23.30         38.18         9.39 o
   3  14   1         31.45         28.09         8.30 o
   4  14   1          0.58          9.30         5.62 o
   5  14   1         36.94         38.34         9.46 o
   3  15   1          3.02         10.46         6.61 o
  -2 -13   2         51.18         46.04         9.63 o
  -1 -13   2          2.56         -0.25         3.18 o
   0 -13   2          0.10          0.94         3.32 o
   1 -13   2         12.81          2.23         2.70 o
   2 -13   2          6.78         -2.51         3.94 o
  -7 -12   2         14.99         31.93        11.93 o
  -3 -12   2         19.16         14.07         5.05 o
  -2 -12   2         11.97         26.64         6.60 o
  -1 -12   2          0.05         -1.15         2.67 o
   0 -12   2          0.01          4.84         4.65 o
   1 -12   2         54.49         76.11        12.56 o
   2 -12   2         40.09         46.65        10.40 o
   3 -12   2          2.09         -1.37         3.86 o
  -9 -11   2        200.07        257.35        29.34 o
  -8 -11   2          9.55         19.66         8.97 o
  -7 -11   2          1.12          1.96         4.25 o
  -6 -11   2        285.94        277.18        28.73 o
  -5 -11   2         36.48         34.21        10.32 o
  -4 -11   2          6.64          8.74         4.12 o
  -3 -11   2         68.61         77.08        10.88 o
  -2 -11   2        240.60        240.36        19.69 o
  -1 -11   2         20.78         17.04         5.47 o
   0 -11   2         12.84         17.10         6.54 o
   1 -11   2         60.19         75.37        12.17 o
   2 -11   2          9.96         14.01         5.42 o
   3 -11   2         18.23         16.62         5.45 o
   4 -11   2          8.82          9.82         5.97 o
   5 -11   2        114.15        145.43        19.01 o
 -10 -10   2          8.85         14.27         7.06 o
  -9 -10   2         79.94         71.10        15.37 o
  -8 -10   2          3.12         12.83         7.79 o
  -7 -10   2         27.44         32.05         9.13 o
  -6 -10   2         77.24         86.14        15.18 o
  -5 -10   2        203.79        222.26        18.05 o
  -4 -10   2         23.12         25.82         4.85 o
  -3 -10   2        237.85        221.71        17.27 o
  -2 -10   2          6.27         -0.74         2.46 o
  -1 -10   2         14.76         10.16         4.42 o
   0 -10   2          0.86         -0.46         2.23 o
   1 -10   2         67.38         62.94        10.52 o
   2 -10   2          2.98          3.24         2.20 o
   3 -10   2         82.46         84.53        11.74 o
   4 -10   2         49.37         50.71         6.60 o
   5 -10   2         13.33         14.17         4.01 o
   6 -10   2          0.19          3.94         3.24 o
 -11  -9   2          7.01         18.81         9.18 o
 -10  -9   2         53.79         56.07        13.29 o
  -9  -9   2         40.21         42.63        11.45 o
  -8  -9   2          2.13          6.04         5.03 o
  -7  -9   2         37.69         32.26         9.99 o
  -6  -9   2       1230.77       1158.43        68.16 o
  -5  -9   2          0.79          0.74         1.85 o
  -4  -9   2         29.59         32.29         5.12 o
  -3  -9   2          1.61          0.45         3.74 o
  -2  -9   2        264.12        233.83        13.56 o
  -1  -9   2          5.43          2.85         2.30 o
   0  -9   2          1.47          6.55         3.55 o
   1  -9   2         55.86         57.28         6.11 o
   2  -9   2        181.72        190.23        23.03 o
   3  -9   2          9.48          7.57         2.75 o
   4  -9   2         16.08         18.37         4.05 o
   5  -9   2         67.48         68.78         9.10 o
   6  -9   2          2.37          3.90         2.47 o
   7  -9   2         17.09          9.03         2.97 o
   8  -9   2          1.03         -1.37         3.42 o
 -12  -8   2          0.10         -1.81         4.85 o
 -11  -8   2          0.54          0.05         3.71 o
 -10  -8   2         18.02         23.75         8.51 o
  -9  -8   2        785.64        888.46        50.75 o
  -8  -8   2        115.74        116.17        17.89 o
  -7  -8   2          7.34          5.73         3.90 o
  -6  -8   2        241.51        219.45        33.35 o
  -5  -8   2       1128.68       1111.51        73.66 o
  -4  -8   2        110.64        115.67        10.14 o
  -3  -8   2         41.16         45.81         5.45 o
  -2  -8   2         93.49         98.98         8.17 o
  -1  -8   2       1120.48       1166.08        38.23 o
   0  -8   2          6.91          7.57         3.41 o
   1  -8   2         16.68          8.76         2.74 o
   2  -8   2         27.73         29.76         5.50 o
   3  -8   2        500.17        474.36        29.55 o
   4  -8   2          0.00          0.46         2.34 o
   5  -8   2          0.16         -1.30         2.50 o
   6  -8   2          8.66         12.98         4.99 o
   7  -8   2         23.85         25.25         6.63 o
   8  -8   2         34.18         23.76         6.56 o
   9  -8   2          1.19         -5.27         5.27 o
  10  -8   2         31.65         37.94        10.02 o
 -13  -7   2         10.83         19.52         7.76 o
 -12  -7   2         11.06          5.33         3.64 o
 -11  -7   2          6.53          4.49         4.16 o
 -10  -7   2          0.24          4.44         3.30 o
  -9  -7   2          9.93         16.05         7.05 o
  -8  -7   2        386.82        370.59        30.07 o
  -7  -7   2        206.87        189.38        10.44 o
  -6  -7   2        283.50        292.90        30.92 o
  -5  -7   2       1142.86       1202.40        81.10 o
  -4  -7   2         21.79         22.89         5.04 o
  -3  -7   2         13.00         15.34         3.12 o
  -2  -7   2        137.45        140.99         9.04 o
  -1  -7   2        369.75        381.20        15.23 o
   0  -7   2         10.08         10.33         2.54 o
   1  -7   2         50.39         45.49         5.15 o
   2  -7   2        424.42        412.04        15.30 o
   3  -7   2        101.07        104.98        10.46 o
   4  -7   2         62.50         51.41         7.76 o
   5  -7   2        136.41        141.87        13.42 o
   6  -7   2        870.38        818.94        35.49 o
   7  -7   2          7.98          7.98         3.46 o
   8  -7   2          1.83         -1.38         3.50 o
   9  -7   2          8.57          1.01         2.89 o
  10  -7   2         13.63          3.56         4.63 o
  11  -7   2          1.40         -5.01         5.01 o
 -14  -6   2         15.35         18.98         8.18 o
 -13  -6   2          0.24         -2.74         5.38 o
 -12  -6   2        162.58        165.94        22.06 o
 -11  -6   2          4.09          4.77         4.66 o
 -10  -6   2          5.72          4.79         4.55 o
  -9  -6   2         98.67        112.62        16.49 o
  -8  -6   2        712.44        757.95        41.64 o
  -7  -6   2        160.19        168.26        18.76 o
  -6  -6   2       1018.51        989.43        26.95 o
  -5  -6   2        301.64        287.92         8.94 o
  -4  -6   2        465.70        443.41        11.45 o
  -3  -6   2        115.72        121.95         7.59 o
  -2  -6   2        493.50        550.34        16.90 o
  -1  -6   2        644.88        627.57        24.65 o
   0  -6   2        131.99        136.09         8.83 o
   1  -6   2         18.17         20.76         3.08 o
   2  -6   2          0.00          2.97         2.31 o
   3  -6   2          0.02          0.52         1.87 o
   4  -6   2         46.34         41.11         6.81 o
   5  -6   2        784.73        784.37        31.64 o
   6  -6   2        146.85        135.59        13.79 o
   7  -6   2        122.78        116.95        13.53 o
   8  -6   2         27.25         29.09         7.49 o
   9  -6   2         76.66         86.84        13.16 o
  10  -6   2          2.69          3.45         2.75 o
  11  -6   2         15.00          3.28         5.91 o
 -14  -5   2         16.84         11.87         6.37 o
 -13  -5   2         22.13         37.12        10.58 o
 -12  -5   2         33.89         26.54         9.12 o
 -11  -5   2          1.30          5.71         4.10 o
 -10  -5   2         34.67         45.89        10.69 o
  -9  -5   2         62.81         74.61        12.62 o
  -8  -5   2        293.31        298.51        24.93 o
  -7  -5   2        162.52        167.55         9.20 o
  -6  -5   2          8.62         10.32         2.28 o
  -5  -5   2         31.07         22.04         2.30 o
  -4  -5   2        266.34        278.48         8.05 o
  -3  -5   2         39.45         46.76         4.26 o
  -2  -5   2       2256.13       2311.76        35.66 o
  -1  -5   2       2811.54       2944.25        41.92 o
   0  -5   2        313.69        321.34         9.54 o
   1  -5   2         64.50         62.87         5.53 o
   2  -5   2         15.64          9.42         2.37 o
   3  -5   2        474.61        454.47        20.80 o
   4  -5   2       1094.37       1036.73        23.99 o
   5  -5   2        765.21        763.13        31.65 o
   6  -5   2        305.99        335.46        21.29 o
   7  -5   2         67.97         69.66        10.30 o
   8  -5   2         27.66         27.65         7.62 o
   9  -5   2          6.36         12.76         5.57 o
  10  -5   2          0.40          0.85         2.86 o
  11  -5   2          0.00          4.21         4.05 o
  12  -5   2         48.84         53.40        11.53 o
 -13  -4   2          2.24          5.16         4.63 o
 -12  -4   2        100.08         70.80        13.39 o
 -11  -4   2          6.15          1.50         3.06 o
 -10  -4   2          4.28         -0.14         3.83 o
  -9  -4   2         28.52         41.56         9.59 o
  -8  -4   2          2.74          6.54         2.40 o
  -7  -4   2         29.12         28.35         6.55 o
  -6  -4   2        235.90        249.08        10.19 o
  -5  -4   2       1081.05       1156.06        24.00 o
  -4  -4   2         26.06         18.30         1.85 o
  -3  -4   2        193.83        189.14         5.76 o
  -2  -4   2       2675.82       2928.24        50.74 o
  -1  -4   2       1068.00       1103.64        15.68 o
   0  -4   2         51.03         53.16         2.91 o
   1  -4   2         57.34         50.70         3.22 o
   2  -4   2        960.52       1084.86        21.96 o
   3  -4   2       3518.11       3531.56        50.74 o
   4  -4   2       2805.43       2902.98        46.31 o
   5  -4   2        304.47        310.39        11.56 o
   6  -4   2         16.00         17.83         2.99 o
   7  -4   2         65.47         63.00         4.69 o
   8  -4   2         32.95         36.60         7.57 o
   9  -4   2        176.79        135.41        15.91 o
  10  -4   2        137.53        156.34        17.82 o
  11  -4   2          0.58         -1.72         2.50 o
  12  -4   2         18.62         19.21         7.08 o
 -13  -3   2         21.12         18.55         5.25 o
 -12  -3   2        136.57        120.96        16.92 o
 -11  -3   2         44.82         35.40         8.91 o
 -10  -3   2        420.52        405.89        29.01 o
  -9  -3   2        314.42        322.72        24.64 o
  -8  -3   2        377.54        390.96        26.38 o
  -7  -3   2        166.99        177.19         9.31 o
  -6  -3   2        326.31        352.24        12.24 o
  -5  -3   2          1.75          0.64         1.12 o
  -4  -3   2        936.54        920.19        16.84 o
  -3  -3   2        232.38        243.51         5.50 o
  -2  -3   2         11.03         14.17         1.68 o
  -1  -3   2       6201.01       6049.79        45.80 o
   0  -3   2         44.00         42.30         2.66 o
   1  -3   2          3.04          1.95         0.94 o
   2  -3   2        108.43         98.37         5.70 o
   3  -3   2        921.90        956.84        18.46 o
   4  -3   2        579.39        596.38        18.28 o
   5  -3   2         10.32         15.50         2.40 o
   6  -3   2        458.19        443.13        11.58 o
   7  -3   2       1149.59       1106.86        70.86 o
   8  -3   2         21.67         23.48         3.52 o
   9  -3   2        128.79        119.58        14.92 o
  10  -3   2          7.24          1.96         3.62 o
  11  -3   2          5.33          1.03         3.71 o
  12  -3   2          8.14          9.91         5.31 o
  13  -3   2          0.17          3.47         3.65 o
 -13  -2   2          2.63          8.76         6.92 o
 -12  -2   2         69.78         69.35        10.12 o
 -11  -2   2         12.58          9.29         5.45 o
 -10  -2   2          0.54          0.80         5.16 o
  -9  -2   2         55.98         41.88         8.75 o
  -8  -2   2        113.16        122.17        14.05 o
  -7  -2   2        269.76        243.40        11.11 o
  -6  -2   2        272.17        271.00        10.74 o
  -5  -2   2        185.60        222.15        12.13 o
  -4  -2   2        101.36        104.18         4.98 o
  -3  -2   2       1682.50       1612.35        18.91 o
  -2  -2   2        695.78        664.99        13.43 o
  -1  -2   2         26.94         25.37         1.66 o
   0  -2   2        934.07        838.59        11.14 o
   1  -2   2        566.07        523.42         8.24 o
   2  -2   2       8405.12       8742.69        68.09 o
   3  -2   2       3357.18       2983.40        29.95 o
   4  -2   2       1748.29       1757.28        51.77 o
   5  -2   2        540.48        536.56        11.18 o
   6  -2   2       1809.19       1872.44        77.31 o
   7  -2   2        116.27         94.49         6.77 o
   8  -2   2          0.05          1.21         3.60 o
   9  -2   2          9.34          2.71         3.05 o
  10  -2   2        147.14        149.89        17.69 o
  11  -2   2          0.20         -4.06         4.06 o
  12  -2   2          2.89         -1.42         3.75 o
  13  -2   2          0.96         -0.72         3.41 o
 -13  -1   2        135.00        169.73        27.19 o
 -12  -1   2         29.06         29.59         6.67 o
 -11  -1   2          0.08          1.88         2.69 o
 -10  -1   2        103.53        119.09        14.85 o
  -9  -1   2        225.85        218.52        19.03 o
  -8  -1   2        526.34        546.32        28.76 o
  -7  -1   2         93.85         89.08        11.00 o
  -6  -1   2         59.35         49.05         7.62 o
  -5  -1   2        430.91        436.07        21.56 o
  -4  -1   2        128.85        130.50         7.76 o
  -3  -1   2          0.28          1.61         1.49 o
  -2  -1   2         87.61         77.03         5.10 o
  -1  -1   2       1604.73       1370.80        21.60 o
   0  -1   2        756.95        701.91         8.94 o
   1  -1   2        232.86        239.44         4.51 o
   2  -1   2       3132.57       2831.71        34.70 o
   3  -1   2       2834.90       3017.48        39.79 o
   4  -1   2       4179.11       4145.27        54.68 o
   5  -1   2         46.91         41.68         7.14 o
   6  -1   2        164.66        167.25         7.01 o
   7  -1   2        200.80        212.12        12.35 o
   8  -1   2         55.81         59.39         5.09 o
   9  -1   2        155.72        159.38         9.04 o
  10  -1   2        290.85        275.39        23.80 o
  11  -1   2          5.17          8.05         4.18 o
  12  -1   2         49.01         37.40         9.92 o
  13  -1   2          0.38          7.05         6.68 o
 -13   0   2         28.95         29.52        11.92 o
 -12   0   2         36.17         51.18        13.58 o
 -11   0   2        293.15        308.21        19.35 o
 -10   0   2        770.05        796.67        29.83 o
  -9   0   2        101.31         84.91         9.15 o
  -8   0   2         76.46         77.75        10.56 o
  -7   0   2       1859.57       1835.53        51.59 o
  -6   0   2        376.49        384.93        20.75 o
  -5   0   2        144.26        114.79        10.27 o
  -4   0   2        536.21        506.52        14.42 o
  -3   0   2       3008.29       2930.16        38.07 o
  -2   0   2         22.09         31.10         2.90 o
  -1   0   2       4746.98       4462.79        45.78 o
   0   0   2      17342.85      16189.41        78.22 o
   1   0   2        180.65        183.42         3.86 o
   2   0   2        104.76         95.98         5.58 o
   3   0   2        839.79        869.04        18.07 o
   4   0   2       1811.37       1736.17        20.99 o
   5   0   2         88.48         91.45         3.63 o
   6   0   2          1.57          1.28         1.00 o
   7   0   2       1692.27       1573.40        21.49 o
   8   0   2         51.04         54.73         5.83 o
   9   0   2        177.75        168.30         9.91 o
  10   0   2         72.04         73.71         6.99 o
  11   0   2        137.31        134.52        17.75 o
  12   0   2        191.02        151.22        19.84 o
  13   0   2         29.82         43.85        11.70 o
 -13   1   2        202.83        198.33        26.67 o
 -12   1   2         13.73         19.07         9.51 o
 -11   1   2         41.24         58.80         7.90 o
 -10   1   2        296.44        305.53        18.04 o
  -9   1   2         53.78         62.20         7.73 o
  -8   1   2        261.58        244.84        14.26 o
  -7   1   2       2216.00       2330.50        57.82 o
  -6   1   2         55.60         62.08         7.94 o
  -5   1   2         28.98         33.30         5.63 o
  -4   1   2       2016.28       1997.09        43.41 o
  -3   1   2       1922.86       2012.85        40.52 o
  -2   1   2         46.78         53.52         5.19 o
  -1   1   2          8.35          4.88         0.94 o
   0   1   2       3475.69       3168.19        25.31 o
   1   1   2       1588.07       1449.04        12.36 o
   2   1   2         42.94         37.78         2.01 o
   3   1   2       3612.24       3627.83        29.83 o
   4   1   2       1784.15       1614.93        19.52 o
   5   1   2        219.74        228.03         6.97 o
   6   1   2        498.95        481.78        14.75 o
   7   1   2        834.97        899.74        18.07 o
   8   1   2          8.02          6.05         1.51 o
   9   1   2        135.46        145.03         9.64 o
  10   1   2         11.78          6.76         2.79 o
  11   1   2          8.49          5.27         5.01 o
  12   1   2         16.95         33.27         9.22 o
  13   1   2         53.93         44.48        11.36 o
  14   1   2         51.17         61.29        13.46 o
 -13   2   2         25.50         17.69         8.57 o
 -12   2   2          5.66          7.98         5.80 o
 -11   2   2         14.26         17.29         6.94 o
 -10   2   2        237.26        232.50        15.36 o
  -9   2   2          6.48          7.62         3.20 o
  -8   2   2        147.45        145.73        10.71 o
  -7   2   2        248.97        245.08        13.05 o
  -6   2   2        299.14        306.56        20.43 o
  -5   2   2        456.38        456.33        15.46 o
  -4   2   2          9.54         14.32         3.66 o
  -2   2   2       1543.73       1518.62        30.74 o
  -1   2   2       5908.09       5354.46        53.18 o
   0   2   2      10827.10       9840.59        88.52 o
   1   2   2        102.28         76.45         3.89 o
   2   2   2         10.91          7.17         1.16 o
   3   2   2        694.90        665.09        10.28 o
   4   2   2         60.54         91.97         4.03 o
   5   2   2         18.77         16.45         1.92 o
   6   2   2        616.09        609.97        14.24 o
   7   2   2        755.79        733.88        18.06 o
   8   2   2          5.16          8.02         2.94 o
   9   2   2        141.20        135.82        10.01 o
  10   2   2          0.47         -0.33         2.87 o
  11   2   2        196.12        177.11        12.42 o
  12   2   2         38.65         37.08        10.39 o
  13   2   2          1.15         -4.96         6.01 o
  14   2   2         49.62         65.38        14.53 o
 -12   3   2         17.65         25.71         8.63 o
 -11   3   2         27.92         32.59        10.02 o
 -10   3   2         35.51         43.39        10.25 o
  -9   3   2          0.02          2.74         2.03 o
  -8   3   2          0.58          2.91         2.33 o
  -7   3   2        152.27        156.07        10.32 o
  -6   3   2        829.21        860.72        23.46 o
  -5   3   2        169.92        183.10         9.70 o
  -4   3   2         22.16         22.73         4.85 o
  -3   3   2        132.30        120.49         9.88 o
  -2   3   2          2.38          1.82         1.36 o
  -1   3   2        416.40        441.86         9.07 o
   0   3   2       1835.14       1655.99        24.07 o
   1   3   2       4852.25       4757.85        73.36 o
   2   3   2        781.29        706.00        13.79 o
   3   3   2       3649.20       3626.63        36.56 o
   4   3   2         63.26         58.59         3.43 o
   5   3   2         67.49         83.46         4.29 o
   6   3   2        144.55        152.11         7.53 o
   7   3   2         98.60         93.13         7.86 o
   8   3   2        135.87        133.51         9.88 o
   9   3   2         22.19         35.72         8.14 o
  10   3   2        182.69        158.96        15.56 o
  11   3   2         11.99         10.44         3.22 o
  12   3   2         23.23         36.54        10.23 o
  13   3   2         11.57         15.27         7.53 o
  14   3   2          9.95          7.29         5.30 o
 -12   4   2         26.71         22.08         8.16 o
 -11   4   2         19.75         36.69        10.42 o
 -10   4   2        175.80        172.57        20.52 o
  -9   4   2          0.25         -0.89         2.53 o
  -8   4   2         50.12         52.59         6.46 o
  -7   4   2         19.23         24.08         4.25 o
  -6   4   2        319.65        332.08        14.26 o
  -5   4   2         90.87         96.40        11.10 o
  -4   4   2          8.47          4.07         1.96 o
  -3   4   2        387.05        384.41        12.56 o
  -2   4   2         16.86         18.03         6.84 o
  -1   4   2        215.89        227.01         7.02 o
   0   4   2         12.59         22.62         1.69 o
   1   4   2        128.82        112.93         3.29 o
   2   4   2         48.04         51.31         3.54 o
   3   4   2         71.64         64.37         4.11 o
   4   4   2       7965.54       8728.90        65.70 o
   5   4   2         88.21        117.62         7.47 o
   6   4   2         55.55         62.98         5.86 o
   7   4   2          0.30         -2.48         2.89 o
   8   4   2        432.66        416.80        18.26 o
   9   4   2        223.13        215.71        16.83 o
  10   4   2         11.84         18.38         4.67 o
  11   4   2        267.24        249.65        16.36 o
  12   4   2        361.37        341.46        25.56 o
  13   4   2         61.31         65.85        14.81 o
  14   4   2          4.70         -0.33         6.67 o
 -12   5   2         94.94         86.41        10.81 o
 -11   5   2          2.07         -3.22         3.97 o
 -10   5   2          5.11          1.56         3.23 o
  -9   5   2        208.23        193.02        20.53 o
  -8   5   2         11.21          8.96         3.75 o
  -7   5   2         15.06         21.77         4.04 o
  -6   5   2         67.72         52.34         8.45 o
  -5   5   2          2.39          3.87         2.22 o
  -4   5   2         12.76         14.24         2.87 o
  -3   5   2       1533.18       1674.30        29.37 o
  -2   5   2        221.46        233.67         8.94 o
  -1   5   2        636.03        610.80        17.63 o
   0   5   2         24.15         15.82         2.14 o
   1   5   2       6558.25       7237.53        69.39 o
   2   5   2        216.37        218.07        12.88 o
   3   5   2         94.21        117.91         9.56 o
   4   5   2         11.42         11.01         3.84 o
   5   5   2       3901.46       4315.87        58.13 o
   6   5   2         11.55          7.58         3.74 o
   7   5   2         61.29         73.28         6.87 o
   8   5   2        113.29        106.97        13.15 o
   9   5   2        353.93        317.11        23.66 o
  10   5   2         53.07         55.20         7.58 o
  11   5   2         58.01         56.29         8.15 o
  12   5   2         37.46         34.11         6.80 o
  13   5   2          5.00         11.99         7.05 o
  14   5   2          1.51         -4.57         5.26 o
 -12   6   2         35.69         38.33        10.60 o
 -11   6   2         18.44         12.84         6.11 o
 -10   6   2         19.50         28.61         6.04 o
  -9   6   2          4.13          5.05         3.10 o
  -8   6   2        119.92        119.45        12.22 o
  -7   6   2         51.34         51.89         5.30 o
  -6   6   2        665.40        700.13        23.19 o
  -5   6   2        118.26        119.65        14.26 o
  -4   6   2          2.27         -0.88         1.57 o
  -3   6   2        140.14        125.69         7.48 o
  -2   6   2        151.08        154.03         6.28 o
  -1   6   2          1.68          1.01         0.89 o
   0   6   2        243.86        245.15         6.30 o
   1   6   2        886.17        860.58        15.86 o
   2   6   2        345.32        361.74        13.09 o
   3   6   2        248.58        271.74        15.72 o
   4   6   2        780.02        918.55        30.49 o
   5   6   2         26.70         29.88         4.03 o
   6   6   2         46.51         55.12         5.77 o
   7   6   2         91.05         93.50         7.93 o
   8   6   2          0.76         -0.36         1.70 o
   9   6   2        250.83        226.52        20.71 o
  10   6   2          2.78          1.38         4.70 o
  11   6   2        295.56        311.51        48.15 o
  12   6   2          9.10          5.55         2.81 o
  13   6   2          4.52         -0.78         2.64 o
  14   6   2         48.65         60.18        15.19 o
 -10   7   2        119.66        133.22        12.73 o
  -9   7   2        324.55        337.18        19.19 o
  -8   7   2          4.27          3.84         2.86 o
  -7   7   2         91.57         93.30         8.76 o
  -6   7   2        397.84        412.31        17.89 o
  -5   7   2         10.87         10.62         2.98 o
  -4   7   2        143.42        152.34        18.01 o
  -3   7   2         89.69         72.48         5.82 o
  -2   7   2         20.71         22.48         2.53 o
  -1   7   2        161.29        164.93         6.24 o
   0   7   2        912.50        827.07        13.78 o
   1   7   2       1239.97       1384.09        23.40 o
   2   7   2         34.72         31.04         3.12 o
   3   7   2        220.16        248.88         9.72 o
   4   7   2         52.89         55.11         7.69 o
   5   7   2        612.95        564.93        25.21 o
   6   7   2          3.20         -1.19         2.24 o
   7   7   2        321.61        334.61        15.58 o
   8   7   2          0.60          1.13         3.32 o
   9   7   2        392.63        369.14        28.37 o
  10   7   2         33.49         27.59         8.20 o
  11   7   2          0.06          2.98         2.75 o
  12   7   2        189.57        218.69        17.78 o
  13   7   2          2.65          3.44         3.99 o
  14   7   2         18.11         16.58         7.37 o
  -9   8   2          0.26          9.46         6.10 o
  -8   8   2          5.87          3.63         6.07 o
  -7   8   2         22.38         25.67         4.92 o
  -6   8   2        689.44        710.19        24.27 o
  -5   8   2         72.66         71.13         6.99 o
  -4   8   2        304.70        306.39        17.11 o
  -3   8   2        113.26        100.03         7.17 o
  -2   8   2         35.52         34.60         5.55 o
  -1   8   2          8.94          7.41         2.41 o
   0   8   2        181.49        183.92         9.07 o
   1   8   2          6.55          7.70         1.92 o
   2   8   2         28.92         25.45         4.19 o
   3   8   2          8.97          9.87         2.23 o
   4   8   2         21.65         19.60         3.18 o
   5   8   2       1920.97       1974.92        52.83 o
   6   8   2         23.70         19.93         4.97 o
   7   8   2         17.36         19.37         4.41 o
   8   8   2        844.76        787.72        26.02 o
   9   8   2        125.14        129.18        10.57 o
  10   8   2          1.76         -1.18         3.53 o
  11   8   2         50.13         57.04        12.68 o
  12   8   2         26.13         22.59         5.23 o
  13   8   2          2.72          2.71         3.71 o
  14   8   2          6.05          0.24         3.64 o
  -8   9   2          0.60          3.53         3.70 o
  -7   9   2        117.91        123.96        17.59 o
  -6   9   2         23.12         34.64         9.18 o
  -5   9   2        106.72        112.71        14.73 o
  -4   9   2          0.05          0.27         1.57 o
  -3   9   2        309.64        302.75        12.95 o
  -2   9   2         19.57         18.26         7.41 o
  -1   9   2         96.11         92.83         6.38 o
   0   9   2         36.92         54.44         8.86 o
   1   9   2         17.07         16.39         2.89 o
   2   9   2          0.99          1.79         3.91 o
   3   9   2          8.98          9.29         2.04 o
   4   9   2        130.09        124.73        12.92 o
   5   9   2          0.22          0.47         1.95 o
   6   9   2          1.66         -0.37         2.01 o
   7   9   2        226.40        198.76        16.18 o
   8   9   2          0.08         -0.86         2.15 o
   9   9   2        123.42        110.34        10.01 o
  10   9   2          0.81         -1.61         3.04 o
  11   9   2         20.05         10.39         7.00 o
  12   9   2        379.65        424.41        48.16 o
  13   9   2          4.77          4.10         4.58 o
  14   9   2          4.98         15.12         7.30 o
  -7  10   2          5.20          2.40         3.36 o
  -6  10   2         74.83         80.19        13.58 o
  -5  10   2         35.00         39.77         9.29 o
  -4  10   2         18.83         18.22         5.98 o
  -3  10   2         13.13          8.85         4.18 o
  -2  10   2        234.52        240.65        20.67 o
  -1  10   2         84.94         76.50        11.17 o
   0  10   2          1.84          1.96         3.05 o
   1  10   2         40.60         37.65         7.87 o
   2  10   2        713.26        676.88        32.65 o
   3  10   2          6.66          3.29         2.51 o
   4  10   2         23.85         24.97         6.41 o
   5  10   2         16.37          6.57         3.46 o
   6  10   2         28.19         39.03         7.99 o
   7  10   2         15.91         22.49         5.67 o
   8  10   2        211.20        182.67        16.64 o
   9  10   2          2.10          2.18         2.29 o
  10  10   2          4.71          5.81         3.92 o
  11  10   2         56.49         66.43        14.69 o
  12  10   2          6.81          9.04         7.07 o
  13  10   2         42.50         47.90        15.70 o
  -5  11   2         74.81         85.00        14.16 o
  -4  11   2        102.59        106.65        15.34 o
  -3  11   2         15.91         11.85         5.21 o
  -2  11   2         25.90         15.19         5.69 o
  -1  11   2         16.51         14.91         5.26 o
   0  11   2          3.48          3.41         2.92 o
   1  11   2        514.92        544.86        31.27 o
   2  11   2         58.12         42.32         8.52 o
   3  11   2         22.17         18.35         5.71 o
   4  11   2        234.12        240.97        20.28 o
   5  11   2        170.32        179.22        17.44 o
   6  11   2         29.83         39.08         7.84 o
   7  11   2          0.03         -3.99         3.99 o
   8  11   2         22.97         10.50         4.28 o
   9  11   2        292.62        287.13        21.66 o
  13  11   2          8.80         22.60        11.57 o
  -4  12   2         13.30          8.91         4.64 o
  -3  12   2          0.65          9.22         4.92 o
  -2  12   2         19.05         18.57         6.80 o
  -1  12   2         32.70         24.89         7.50 o
   0  12   2          1.09          1.91         3.96 o
   1  12   2         13.23         12.19         5.95 o
   2  12   2        308.92        274.95        22.90 o
   3  12   2          1.15         -0.74         3.22 o
   4  12   2        116.03        130.30        15.52 o
   5  12   2          1.80          2.68         3.35 o
   6  12   2         19.54         24.99         6.89 o
   7  12   2          4.28          6.36         4.38 o
   8  12   2          0.00          0.57         2.35 o
  -2  13   2          7.29         14.32         5.54 o
  -1  13   2         29.49          9.73         3.06 o
   0  13   2         19.19         22.16         7.70 o
   1  13   2         21.22         17.72         6.93 o
   2  13   2        201.13        183.65        19.96 o
   3  13   2          0.56          0.46         3.94 o
   4  13   2         65.29         71.49        12.09 o
   5  13   2        119.82        127.69        16.14 o
   6  13   2         57.78         72.28        12.06 o
   7  13   2          0.81          2.53         3.51 o
   0  14   2          0.09          1.92         3.36 o
   1  14   2          2.30          3.04         3.51 o
   2  14   2        154.18        172.15        20.50 o
   3  14   2         38.75         35.80         8.76 o
   4  14   2          8.83          8.09         5.21 o
   5  14   2         71.88         72.47        13.00 o
   6  14   2          2.23         -1.17         4.33 o
   3  15   2          4.26         10.25         5.55 o
   4  15   2          6.81          6.00         4.42 o
   5  15   2          2.24          3.19         4.10 o
   0 -13   3          3.59         -1.45         3.47 o
   1 -13   3          1.51          0.30         3.21 o
  -6 -12   3          3.47         30.14        10.47 o
  -1 -12   3         21.58         17.18         5.61 o
   0 -12   3         46.84         50.19        10.25 o
   1 -12   3          2.57          0.36         3.16 o
   2 -12   3          2.46          4.44         3.33 o
   3 -12   3        109.52        111.32        15.98 o
  -8 -11   3         27.72         35.25        10.68 o
  -7 -11   3          5.98         18.26         9.15 o
  -6 -11   3          0.11          1.54         5.67 o
  -5 -11   3          6.25          2.20         5.21 o
  -4 -11   3         19.35         11.54         5.40 o
  -2 -11   3          1.68          2.13         2.34 o
  -1 -11   3        108.72        129.42        14.81 o
   0 -11   3         38.47         28.15         7.26 o
   1 -11   3          9.28         10.60         4.41 o
   2 -11   3          0.10          0.71         2.43 o
   3 -11   3          6.59         13.00         5.89 o
   4 -11   3          4.25          2.78         2.98 o
   5 -11   3          0.01         -6.28         6.28 o
  -9 -10   3         53.20         46.73        14.02 o
  -8 -10   3         16.17          9.59         6.27 o
  -7 -10   3          0.13          1.56         3.88 o
  -6 -10   3         41.14         35.94        10.33 o
  -5 -10   3        116.91        124.79        18.40 o
  -4 -10   3        468.54        546.19        38.03 o
  -3 -10   3          4.38          2.79         2.19 o
  -2 -10   3          1.28          5.21         3.07 o
  -1 -10   3          0.56          4.71         3.16 o
   0 -10   3        190.82        181.01        16.93 o
   1 -10   3         23.88         22.23         6.53 o
   2 -10   3          8.99          7.74         2.88 o
   3 -10   3        613.47        621.85        37.36 o
   4 -10   3         95.69        110.54        10.04 o
   5 -10   3         22.13         16.85         4.21 o
   6 -10   3          2.35          1.95         3.62 o
 -10  -9   3         20.18          1.88         4.24 o
  -9  -9   3         64.30        117.67        19.77 o
  -8  -9   3          1.01         -1.66         4.12 o
  -7  -9   3        134.16        127.94        19.09 o
  -6  -9   3         40.75         31.65         9.25 o
  -5  -9   3         41.43         66.34        13.00 o
  -4  -9   3          7.67         14.62         3.60 o
  -3  -9   3         84.32        100.50         9.03 o
  -2  -9   3         15.65         16.71         3.94 o
  -1  -9   3         27.53         28.36         6.44 o
   0  -9   3        159.22        132.09        13.50 o
   1  -9   3         11.05         10.29         3.34 o
   2  -9   3         69.89         66.47         7.86 o
   3  -9   3        208.27        237.11        17.12 o
   4  -9   3         58.22         55.03         6.78 o
   5  -9   3          0.02         -1.64         3.10 o
   6  -9   3          0.73         24.32         7.07 o
   7  -9   3         23.68         26.22         5.50 o
   8  -9   3         21.52         22.67         7.29 o
   9  -9   3          0.84          3.11         3.20 o
 -11  -8   3         35.70         32.56        10.19 o
 -10  -8   3         11.40         20.77         8.65 o
  -9  -8   3          3.27         11.12         6.77 o
  -8  -8   3         87.01         78.66        14.70 o
  -7  -8   3        950.06       1024.78        52.28 o
  -6  -8   3         46.30         43.88        10.66 o
  -5  -8   3         56.80         53.68         5.73 o
  -4  -8   3         67.00         67.46         6.38 o
  -3  -8   3        421.76        441.67        27.56 o
  -2  -8   3         29.44         32.07         8.36 o
  -1  -8   3        342.06        333.49        15.38 o
   0  -8   3         29.16         28.63         6.73 o
   1  -8   3         10.87          9.05         2.41 o
   2  -8   3          5.02          7.44         3.17 o
   3  -8   3        276.07        262.80        13.65 o
   4  -8   3        333.17        346.37        17.76 o
   5  -8   3          2.27          4.04         3.54 o
   6  -8   3         70.64         56.30         9.47 o
   7  -8   3          1.75         -2.22         2.71 o
   8  -8   3         18.07          5.30         3.76 o
   9  -8   3          1.53          2.21         3.91 o
  10  -8   3         19.96         17.42         6.57 o
 -12  -7   3         47.01         61.80        14.78 o
 -11  -7   3         12.07         15.85         7.31 o
 -10  -7   3        239.69        240.31        26.08 o
  -9  -7   3        143.18        139.01        19.78 o
  -8  -7   3         92.96         85.66        14.91 o
  -7  -7   3         27.45         17.85         7.42 o
  -6  -7   3         86.14         80.15         6.26 o
  -5  -7   3         25.16         20.21         3.16 o
  -4  -7   3         35.12         22.87         5.18 o
  -3  -7   3        121.40        133.53        10.09 o
  -2  -7   3         27.55         29.70         7.73 o
  -1  -7   3         20.26         20.53         3.77 o
   0  -7   3        143.71        148.44         7.74 o
   1  -7   3        235.01        247.15        11.87 o
   2  -7   3         21.46         19.17         3.59 o
   3  -7   3          0.59          4.23         3.45 o
   4  -7   3       1009.95        970.93        36.05 o
   5  -7   3        134.00        117.06        12.91 o
   6  -7   3         36.56         30.27         7.12 o
   7  -7   3        106.49         90.13        12.31 o
   8  -7   3         25.69         23.94         6.99 o
   9  -7   3          6.05          3.82         3.81 o
  10  -7   3          0.01         -4.77         4.77 o
 -13  -6   3          0.60          0.47         5.49 o
 -12  -6   3         11.54         23.21         8.87 o
 -11  -6   3          4.56          5.29         3.55 o
 -10  -6   3        332.88        360.88        31.32 o
  -9  -6   3          6.94         49.66        12.22 o
  -8  -6   3         67.58         78.92        14.07 o
  -7  -6   3          0.30         -4.71         4.71 o
  -6  -6   3        238.63        228.44        24.50 o
  -5  -6   3         34.65         34.61         3.81 o
  -4  -6   3        308.66        308.76        11.63 o
  -3  -6   3        615.67        644.92        17.80 o
  -2  -6   3        197.41        194.11         9.78 o
  -1  -6   3        415.11        392.99        17.15 o
   0  -6   3         31.56         30.68         3.26 o
   1  -6   3        943.02       1015.28        19.74 o
   2  -6   3          5.86          6.26         2.39 o
   3  -6   3         99.80        167.57        13.82 o
   4  -6   3       1848.55       1812.08        35.55 o
   5  -6   3        121.45        120.69        12.41 o
   6  -6   3        655.76        882.53        36.68 o
   7  -6   3        691.79        676.35        33.32 o
   8  -6   3          0.22         -1.09         2.99 o
   9  -6   3          6.05         15.16         5.64 o
  10  -6   3          2.26         -4.21         4.21 o
  11  -6   3          7.56         12.22         5.61 o
 -14  -5   3         48.04         58.01        13.55 o
 -13  -5   3          7.74          6.62         4.06 o
 -12  -5   3        135.41        135.41        19.82 o
 -11  -5   3         71.27         88.70        15.76 o
 -10  -5   3        102.69        121.62        17.97 o
  -9  -5   3        179.02        135.51        17.80 o
  -8  -5   3        485.84        513.96        34.02 o
  -7  -5   3        777.08        824.09        41.85 o
  -6  -5   3         12.41         11.76         3.01 o
  -5  -5   3         13.12         11.39         2.34 o
  -4  -5   3        559.61        564.62        23.12 o
  -3  -5   3         13.31         10.94         2.96 o
  -2  -5   3       1467.99       1511.83        27.24 o
  -1  -5   3         52.46         59.96         5.16 o
   0  -5   3          7.50          2.21         1.15 o
   1  -5   3        701.07        762.84        19.89 o
   2  -5   3          3.20          2.17         3.28 o
   3  -5   3          3.59          3.68         1.65 o
   4  -5   3        358.13        353.87        13.41 o
   5  -5   3        398.48        384.67        26.54 o
   6  -5   3        190.77        168.60        14.93 o
   7  -5   3        169.19        170.34        15.92 o
   8  -5   3        153.98        144.77        15.47 o
   9  -5   3        120.29        114.35        14.87 o
  10  -5   3         84.73         91.10        13.88 o
  11  -5   3         49.86         47.79        10.89 o
  12  -5   3        108.94         94.60        15.89 o
 -13  -4   3        207.80        177.29        23.14 o
 -12  -4   3         69.72         48.20        11.35 o
 -11  -4   3          8.15          5.18         3.41 o
 -10  -4   3         49.61         52.17        11.18 o
  -9  -4   3        190.90        187.61        20.29 o
  -8  -4   3         66.41         54.34        10.12 o
  -7  -4   3        153.36        149.39        10.79 o
  -6  -4   3         81.82         83.45         9.89 o
  -5  -4   3          0.04         -0.92         0.92 o
  -4  -4   3        184.16        165.66        13.64 o
  -3  -4   3         52.31         51.20         3.64 o
  -2  -4   3        646.00        720.70        15.83 o
  -1  -4   3          0.07          1.17         1.31 o
   0  -4   3         21.49         22.49         2.75 o
   1  -4   3       4260.17       4082.00        43.21 o
   2  -4   3        244.44        245.54         8.29 o
   3  -4   3        688.26        689.68        17.51 o
   4  -4   3       3284.63       3452.66        45.60 o
   5  -4   3        853.62        784.88        17.92 o
   6  -4   3          1.80          2.97         1.09 o
   7  -4   3        338.24        332.46        22.19 o
   8  -4   3         40.39         49.34         9.35 o
   9  -4   3          5.41          7.97         5.42 o
  10  -4   3          7.30          1.67         3.62 o
  11  -4   3        297.81        279.02        25.42 o
  12  -4   3          0.10         -3.52         5.10 o
 -13  -3   3        303.58        268.61        27.59 o
 -12  -3   3         46.81         50.65        12.15 o
 -11  -3   3        277.38        198.76        22.26 o
 -10  -3   3         53.49         30.34         8.64 o
  -9  -3   3        108.24        128.08        16.30 o
  -8  -3   3        114.04        123.90        14.95 o
  -7  -3   3        328.36        333.16        20.10 o
  -6  -3   3        369.87        407.37        12.15 o
  -5  -3   3         46.92         45.95         7.43 o
  -4  -3   3        621.80        552.96        38.01 o
  -3  -3   3       1315.09       1307.83        74.41 o
  -2  -3   3         34.64         27.61         2.42 o
  -1  -3   3          1.43          2.17         1.04 o
   0  -3   3         67.59         74.42         3.82 o
   1  -3   3       1935.93       1964.85        21.54 o
   2  -3   3        328.85        335.78         8.70 o
   3  -3   3         22.35         38.73         3.71 o
   4  -3   3       3591.86       3499.99        45.36 o
   5  -3   3        229.12        177.93        27.38 o
   6  -3   3         12.07        143.15        14.38 o
   7  -3   3        295.39        321.81        21.51 o
   8  -3   3        801.29        747.77        35.43 o
   9  -3   3         79.28         93.23        12.81 o
  10  -3   3         26.39         28.79         8.02 o
  11  -3   3        116.40        125.97        16.87 o
  12  -3   3          0.63         18.66         7.39 o
 -13  -2   3          0.46          8.27         4.23 o
 -12  -2   3        141.37        117.32        17.28 o
 -11  -2   3        281.21        282.55        25.51 o
 -10  -2   3        289.79        307.29        25.98 o
  -9  -2   3         67.01         70.81        11.80 o
  -8  -2   3         60.70         62.46         6.08 o
  -7  -2   3         89.71         84.91         6.39 o
  -6  -2   3        134.50        123.38         6.89 o
  -5  -2   3        190.98        188.10         7.27 o
  -4  -2   3        230.58        233.28        10.03 o
  -3  -2   3       2280.80       2418.32        56.52 o
  -2  -2   3       4929.24       4885.51        60.81 o
  -1  -2   3          5.50          5.75         1.46 o
   0  -2   3        251.36        254.84         6.40 o
   1  -2   3       5651.42       5234.88        39.89 o
   2  -2   3       3682.31       3750.98        30.42 o
   3  -2   3          7.67          6.42         1.35 o
   4  -2   3       1187.31       1277.68        35.74 o
   5  -2   3         67.33         67.72         8.50 o
   6  -2   3        100.05        115.42        11.79 o
   7  -2   3         28.81         28.44         5.70 o
   8  -2   3          9.75          9.35         4.28 o
   9  -2   3         23.58         25.81         7.38 o
  10  -2   3          7.61          4.11         3.60 o
  11  -2   3         10.48          6.63         5.03 o
  12  -2   3         24.37         26.86         8.55 o
  13  -2   3         45.41         60.06        12.96 o
 -13  -1   3          0.61          0.75         6.08 o
 -12  -1   3         16.65         11.66         4.13 o
 -11  -1   3          8.34          7.74         4.34 o
 -10  -1   3          2.76         -0.97         2.73 o
  -9  -1   3         28.97         26.63         7.21 o
  -8  -1   3         42.99         37.53         8.08 o
  -7  -1   3          0.22         -2.52         3.80 o
  -6  -1   3       3091.95       3105.00        72.34 o
  -5  -1   3          7.90          8.20         4.08 o
  -4  -1   3         48.80         45.30         7.29 o
  -3  -1   3        571.15        579.89        16.72 o
  -2  -1   3        487.02        446.72        13.58 o
  -1  -1   3         11.36         11.85         1.82 o
   0  -1   3         37.54         35.95         2.15 o
   1  -1   3      14436.32      14605.51        90.71 o
   2  -1   3       4337.20       4016.54        29.77 o
   3  -1   3          7.52          9.63         2.20 o
   4  -1   3        610.52        646.76        23.84 o
   5  -1   3        140.71        155.56        12.58 o
   6  -1   3          3.00          3.20         1.95 o
   7  -1   3          3.15          9.12         3.72 o
   8  -1   3          0.11          0.78         1.14 o
   9  -1   3        220.86        238.25        20.35 o
  10  -1   3          0.15          4.81         4.40 o
  11  -1   3         35.11         32.49         8.78 o
  12  -1   3        143.24        136.15        18.34 o
  13  -1   3          0.23          3.47         3.96 o
 -13   0   3        406.46        508.92        47.19 o
 -12   0   3        108.96        109.25        26.48 o
 -11   0   3          0.79          2.06         6.90 o
 -10   0   3         26.86         31.83         7.31 o
  -9   0   3        136.72        186.06        18.59 o
  -8   0   3         36.00         32.09         7.34 o
  -7   0   3         79.16         68.16         9.71 o
  -6   0   3        672.88        882.19        34.16 o
  -5   0   3         46.65         54.12         7.72 o
  -4   0   3        786.60        776.08        27.91 o
  -3   0   3       7562.99       7610.12        61.82 o
  -2   0   3       7022.19       7051.10       127.08 o
  -1   0   3       3473.97       3297.78        24.21 o
   0   0   3        194.51        254.78         3.99 o
   1   0   3        315.50        289.75         5.34 o
   2   0   3        807.56        733.14        11.57 o
   3   0   3          0.90         17.87         5.89 o
   4   0   3       1734.47       1719.47        30.47 o
   5   0   3         45.08         43.34         6.80 o
   6   0   3        243.42        349.88        66.20 o
   7   0   3         60.01         54.72         4.33 o
   8   0   3        346.48        365.84        12.43 o
   9   0   3         79.44         79.68        12.13 o
  10   0   3          0.01          2.37         2.87 o
  11   0   3         34.66         35.63         8.83 o
  12   0   3        113.17        116.90        17.12 o
  13   0   3         43.95         45.37        11.25 o
 -13   1   3         22.22         26.21        10.49 o
 -12   1   3          2.93          9.03         7.03 o
 -11   1   3          7.82          7.31         6.51 o
 -10   1   3          6.18          3.74         2.42 o
  -9   1   3         44.30         38.91         8.03 o
  -8   1   3         21.29         11.85         3.35 o
  -7   1   3         21.76         19.89         4.92 o
  -6   1   3          1.89          4.99         3.32 o
  -5   1   3        127.80        146.47        11.98 o
  -4   1   3        367.15        346.38        17.65 o
  -3   1   3        697.16        752.74        19.91 o
  -2   1   3      17282.10      16214.07       141.72 o
  -1   1   3      14391.14      14503.18       223.78 o
   0   1   3        423.93        399.41         6.87 o
   1   1   3       1748.99       1513.27        14.07 o
   2   1   3        138.89        121.94         3.79 o
   3   1   3          0.06          1.06         0.92 o
   4   1   3       2821.36       2664.97        37.09 o
   5   1   3       4334.09       4638.10        52.77 o
   6   1   3         38.23         30.66         2.61 o
   7   1   3        145.45        134.23         5.66 o
   8   1   3        118.31        117.84         5.74 o
   9   1   3         19.92         19.91         2.46 o
  10   1   3          8.07          7.86         4.70 o
  11   1   3          8.27          6.90         4.87 o
  12   1   3         11.14         28.32         8.63 o
  13   1   3         12.16         10.32         4.89 o
  14   1   3         30.30         24.30         8.26 o
 -12   2   3          7.20          8.48         7.56 o
 -11   2   3         45.71         56.18        13.20 o
 -10   2   3        235.83        210.70        30.68 o
  -9   2   3         93.17         79.76        12.65 o
  -8   2   3         18.76         16.74         3.79 o
  -7   2   3         30.91         28.84         5.09 o
  -6   2   3        501.03        545.47        25.47 o
  -5   2   3        369.02        350.95        18.75 o
  -4   2   3         29.51         27.73         4.74 o
  -3   2   3         69.55         69.67         4.77 o
  -2   2   3      13705.46      13643.07       172.01 o
  -1   2   3      12268.99      11562.24       106.20 o
   0   2   3         39.21         44.13         2.21 o
   1   2   3       1123.58        984.40        10.04 o
   2   2   3         40.14         21.66         1.72 o
   3   2   3        721.40        699.08        10.95 o
   4   2   3        341.45        339.94         8.32 o
   5   2   3          5.92          6.15         2.25 o
   6   2   3        941.55        977.04        23.40 o
   7   2   3        284.00        300.85         9.99 o
   8   2   3          9.26          6.68         1.65 o
   9   2   3        402.18        377.33        17.12 o
  10   2   3         71.40         67.06         7.27 o
  11   2   3        160.13        150.05        18.10 o
  12   2   3        169.24        184.53        20.98 o
  13   2   3         33.03         38.28        10.52 o
  14   2   3         39.31         38.39        11.01 o
 -12   3   3          9.29          8.46         5.95 o
 -11   3   3          4.69         -3.64         6.27 o
 -10   3   3          4.74         -0.21         2.58 o
  -9   3   3        249.34        275.41        16.69 o
  -8   3   3         56.32         53.97         7.18 o
  -7   3   3        106.39        130.59        10.10 o
  -6   3   3         40.75         52.77         9.48 o
  -5   3   3        242.83        211.64        11.08 o
  -4   3   3          9.72          8.91         3.80 o
  -3   3   3        102.53        179.05        11.55 o
  -2   3   3       1276.60       1264.78        30.65 o
  -1   3   3       1858.43       2001.37        40.38 o
   0   3   3       1190.40       1117.98        26.57 o
   1   3   3       5673.61       5463.93        57.99 o
   2   3   3       7577.87       7045.33        94.24 o
   3   3   3        989.75       1040.09        14.23 o
   4   3   3         11.12          9.62         1.48 o
   5   3   3        302.83        333.72        10.33 o
   6   3   3       1688.11       1727.96        26.78 o
   7   3   3        110.76        113.97         8.40 o
   8   3   3        298.11        283.78        13.79 o
   9   3   3          0.27         26.76         5.53 o
  10   3   3        638.81        603.70        22.59 o
  11   3   3         42.80         36.46         5.92 o
  12   3   3        231.66        201.68        22.37 o
  13   3   3        127.90        155.02        20.98 o
  14   3   3         35.33         19.28         7.59 o
 -12   4   3        116.27        136.10        13.45 o
 -11   4   3        130.76        157.85        22.23 o
 -10   4   3         12.71         17.69         8.28 o
  -9   4   3         83.71         80.77         8.98 o
  -8   4   3         70.28         77.40         8.10 o
  -7   4   3        337.33        363.49        16.91 o
  -6   4   3        713.66        752.40        30.16 o
  -5   4   3        284.42        312.22        11.02 o
  -4   4   3         69.88        105.06         7.44 o
  -3   4   3        294.13        306.57        11.62 o
  -2   4   3         15.42         20.29         2.90 o
  -1   4   3        876.56        807.01        15.21 o
   0   4   3         55.74         58.98         4.62 o
   1   4   3        845.05        829.15        18.03 o
   2   4   3       3428.22       3790.81        54.92 o
   3   4   3         10.98         11.89         1.59 o
   4   4   3         22.46         29.07         2.96 o
   5   4   3         87.21        106.10         6.94 o
   6   4   3       1018.78       1101.30        21.33 o
   7   4   3          7.52          6.23         2.73 o
   8   4   3          2.10          7.03         5.88 o
   9   4   3         78.24         91.63        11.32 o
  10   4   3        164.19        158.40        12.01 o
  11   4   3         15.85         11.64         3.40 o
  12   4   3        110.53         98.75        12.03 o
  13   4   3        188.01        178.26        22.61 o
  14   4   3         24.51         37.09        10.37 o
 -12   5   3          1.30          5.51         3.22 o
 -11   5   3         12.47          6.64         5.18 o
 -10   5   3         90.62         94.30        10.44 o
  -9   5   3         27.59         37.84         5.01 o
  -8   5   3        167.18        173.37        10.14 o
  -7   5   3         19.70         19.08         6.87 o
  -6   5   3          9.97         10.65         2.71 o
  -5   5   3       1360.30       1545.90        33.11 o
  -4   5   3          6.23          6.55         2.01 o
  -3   5   3        180.47        196.62         9.34 o
  -2   5   3        227.34        236.57         9.10 o
  -1   5   3       2012.98       2001.85        26.86 o
   0   5   3        280.30        274.37        14.97 o
   1   5   3       2739.15       2805.09        56.28 o
   2   5   3        559.27        537.96        21.42 o
   3   5   3        115.87        133.48        10.74 o
   4   5   3         63.57         70.00         7.93 o
   5   5   3       4536.29       4964.66        87.33 o
   6   5   3         13.87         14.89         2.60 o
   7   5   3         84.75        105.10         6.85 o
   8   5   3          2.36          3.90         1.98 o
   9   5   3       1419.24       1342.29        36.09 o
  10   5   3         12.83          9.32         4.90 o
  11   5   3        103.73         99.14        12.73 o
  12   5   3         64.96         77.37        11.67 o
  13   5   3        159.18        169.81        22.90 o
  14   5   3        119.80        131.05        20.62 o
 -11   6   3        132.74        153.39        14.16 o
 -10   6   3         53.60         51.91         7.90 o
  -9   6   3          2.13          1.07         6.02 o
  -8   6   3         35.86         44.65         6.34 o
  -7   6   3          6.05         -1.72         1.72 o
  -6   6   3        292.73        337.99        15.98 o
  -5   6   3         16.04         17.39         3.57 o
  -4   6   3        264.01        268.72        12.21 o
  -3   6   3        741.83        745.49        20.96 o
  -2   6   3       2503.14       2642.66        73.46 o
  -1   6   3         90.62         94.59         5.07 o
   0   6   3        208.62        208.31        12.18 o
   1   6   3         24.49         19.74         4.61 o
   2   6   3       1763.71       1881.97        24.73 o
   3   6   3        131.19        169.54        12.75 o
   4   6   3          2.84          4.90         3.18 o
   5   6   3          1.09         -0.97         2.17 o
   6   6   3       2403.64       2364.16        56.69 o
   7   6   3          7.10          5.21         4.94 o
   8   6   3          0.34          0.94         1.40 o
   9   6   3         11.86         13.55         3.56 o
  10   6   3       1421.68       1379.94        50.83 o
  11   6   3         10.07          5.10         3.14 o
  12   6   3          0.06          2.93         3.06 o
  13   6   3         40.39         39.01         7.03 o
  14   6   3        212.70        265.41        30.67 o
 -10   7   3          1.81          2.63         4.36 o
  -9   7   3         74.61         81.71         9.61 o
  -8   7   3          6.29          7.36         3.10 o
  -7   7   3          1.79          3.73         2.28 o
  -6   7   3          5.38          1.20         6.35 o
  -5   7   3         26.27         27.27         4.31 o
  -4   7   3        112.26        122.36         8.22 o
  -3   7   3         30.35         37.17         4.11 o
  -2   7   3          2.76          0.59         1.43 o
  -1   7   3       1042.91       1034.66        18.84 o
   0   7   3          7.17          4.93         2.78 o
   1   7   3          0.59          0.53         1.43 o
   2   7   3        619.53        643.82        13.14 o
   3   7   3         39.94         39.40         3.53 o
   4   7   3         12.83         13.77         4.30 o
   5   7   3        126.12        130.77        12.19 o
   6   7   3        209.73        224.72        16.06 o
   7   7   3        272.35        263.98        18.32 o
   8   7   3          5.25          3.43         1.81 o
   9   7   3       2050.99       2003.18        36.78 o
  10   7   3          3.10          1.60         2.93 o
  11   7   3         71.28         61.04         8.82 o
  12   7   3          1.87         -3.95         3.99 o
  13   7   3         21.78         12.24         4.22 o
  14   7   3         31.92         43.62        12.52 o
  -9   8   3         64.92         65.76        12.81 o
  -8   8   3          1.89          8.40         5.75 o
  -7   8   3         33.49         30.36         5.93 o
  -6   8   3         89.94         99.08         8.83 o
  -5   8   3        266.39        258.82        13.24 o
  -4   8   3        175.42        174.27        10.09 o
  -3   8   3         86.26         71.45         5.80 o
  -2   8   3          0.07         -0.75         2.38 o
  -1   8   3        404.56        383.31        11.41 o
   0   8   3        228.65        204.06        14.78 o
   1   8   3          7.19          7.92         1.63 o
   2   8   3          3.84          3.31         1.06 o
   3   8   3        221.54        211.03         8.57 o
   4   8   3          1.99          0.32         2.19 o
   5   8   3        140.50        139.45        13.55 o
   6   8   3        281.08        268.34        18.48 o
   7   8   3         15.15         12.76         4.71 o
   8   8   3          8.85          2.96         2.70 o
   9   8   3         35.13         26.91         6.36 o
  10   8   3          0.10         -0.58         2.12 o
  11   8   3         12.52          4.84         4.11 o
  12   8   3          5.18          4.90         3.16 o
  13   8   3          0.00          2.40         2.55 o
  14   8   3          1.19          3.20         7.60 o
  -8   9   3         18.44         31.93         9.38 o
  -7   9   3        286.33        319.56        27.32 o
  -6   9   3          0.79         18.32         7.47 o
  -5   9   3         55.63         57.86        10.48 o
  -4   9   3         44.29         44.72         9.45 o
  -3   9   3        159.96        162.99         9.00 o
  -2   9   3          4.02          3.70         2.68 o
  -1   9   3        350.68        324.15        13.61 o
   0   9   3        625.44        610.83        30.18 o
   1   9   3         72.36         69.12         8.57 o
   2   9   3        562.37        552.03        14.65 o
   3   9   3         37.52         46.19         7.15 o
   4   9   3         40.20         38.96         4.18 o
   5   9   3          5.72          1.30         3.14 o
   6   9   3        123.85        100.98        12.08 o
   7   9   3         30.26         32.57         7.28 o
   8   9   3         33.35         21.38         5.83 o
   9   9   3          3.24         20.05         6.01 o
  10   9   3        173.10        156.45        15.73 o
  11   9   3          6.74         17.93         8.09 o
  12   9   3          0.07          2.67         4.95 o
  13   9   3         21.97         17.97         7.72 o
  -7  10   3         47.04         37.05         9.55 o
  -6  10   3         78.50         80.28        13.84 o
  -5  10   3        207.38        216.95        21.53 o
  -4  10   3          4.50         12.71         5.24 o
  -3  10   3        135.50        120.84        15.08 o
  -2  10   3         16.95         18.16         6.24 o
  -1  10   3        241.37        249.71        20.39 o
   0  10   3        107.93        116.90        13.65 o
   1  10   3          2.99          2.70         3.40 o
   2  10   3        100.93        109.76        12.83 o
   3  10   3       2017.79       2012.06        59.56 o
   4  10   3          1.85          9.27         3.93 o
   5  10   3          5.19          6.69         4.01 o
   6  10   3          7.60         10.75         5.24 o
   7  10   3        337.59        319.77        22.22 o
   8  10   3         12.93         12.33         4.77 o
   9  10   3          4.01          4.63         3.31 o
  10  10   3         12.71         24.07         6.64 o
  11  10   3         56.56         46.93        12.75 o
  12  10   3         16.53         14.85         7.67 o
  13  10   3        174.23        217.19        29.18 o
  -5  11   3         49.51         55.66        11.77 o
  -4  11   3         17.56         23.88         6.93 o
  -3  11   3         98.06         98.22        14.32 o
  -2  11   3         14.92         10.73         5.17 o
  -1  11   3          0.30          2.52         4.56 o
   0  11   3          0.07          5.67         4.17 o
   1  11   3          5.43          8.05         4.34 o
   2  11   3        239.43        216.00        19.36 o
   3  11   3       1082.39       1179.87        46.56 o
   4  11   3        383.17        417.84        26.99 o
   5  11   3        162.39        154.50        16.16 o
   6  11   3        878.32        865.79        39.82 o
   7  11   3         30.00         38.07         7.99 o
   8  11   3          5.55          1.78         2.69 o
   9  11   3          5.39          7.16         3.22 o
  10  11   3          9.68         21.74         5.99 o
  11  11   3         64.04         76.57        16.08 o
  12  11   3         14.69          8.79         3.21 o
  -4  12   3         26.14         30.96         8.85 o
  -3  12   3          0.09         33.69         8.83 o
  -2  12   3          9.64         12.00         6.68 o
  -1  12   3        159.92        156.02        18.12 o
   0  12   3        110.46        111.34        15.51 o
   1  12   3        169.27        170.81        18.43 o
   2  12   3         29.59         27.93         7.37 o
   3  12   3         54.83         59.19        10.62 o
   4  12   3          0.01         -1.80         4.52 o
   5  12   3          2.58          3.30         4.25 o
   6  12   3          7.56          9.75         4.45 o
   7  12   3         79.36         57.68        10.23 o
   8  12   3         14.14         22.23         6.14 o
   9  12   3          3.03          4.69         3.30 o
  -2  13   3         32.40         48.91        11.16 o
  -1  13   3          0.02          0.50         3.47 o
   0  13   3        208.18        218.31        22.44 o
   1  13   3        137.88        145.92        18.29 o
   2  13   3         81.63         79.87        12.89 o
   3  13   3         50.31         53.73        11.49 o
   4  13   3          0.47          6.85         5.37 o
   5  13   3          0.48         -1.17         3.19 o
   6  13   3          2.47          3.37         3.87 o
   7  13   3          2.24          1.59         3.49 o
   8  13   3          0.29         -0.22         3.79 o
   0  14   3         37.35         34.71         9.80 o
   1  14   3         38.94         47.27        10.89 o
   2  14   3        104.59         93.19        15.05 o
   3  14   3         11.56          6.13         3.20 o
   4  14   3         43.74         40.02         9.84 o
   5  14   3          0.05         -1.72         4.64 o
   6  14   3         16.57         20.31         7.01 o
   7  14   3         64.33         50.67        10.88 o
   4  15   3         80.10         97.77        15.93 o
   5  15   3         15.93         15.64         6.25 o
   6  15   3          1.93         -6.20         6.20 o
  -5 -12   4          2.17         -1.86         3.37 o
   0 -12   4         36.83         50.13        10.08 o
   1 -12   4          5.12          2.71         3.03 o
   2 -12   4         94.26        107.87        15.46 o
   3 -12   4          5.38          1.46         3.37 o
  -7 -11   4          9.30         21.00         9.72 o
  -6 -11   4         56.92         59.58        13.90 o
  -5 -11   4          2.96          2.90         5.37 o
  -4 -11   4         25.33         15.68         6.41 o
  -3 -11   4          0.68         -5.57         5.88 o
  -1 -11   4         52.32         57.48         9.81 o
   0 -11   4          1.41          0.77         2.69 o
   1 -11   4          7.97          2.17         3.34 o
   2 -11   4         10.77         10.30         5.02 o
   3 -11   4          1.25          2.41         1.85 o
   4 -11   4          8.73         12.33         4.92 o
  -8 -10   4          0.20         -7.08         7.08 o
  -7 -10   4          0.06          0.65         4.07 o
  -6 -10   4        109.53        136.16        20.36 o
  -5 -10   4         89.26         89.74        15.85 o
  -4 -10   4          0.66          0.27         3.41 o
  -3 -10   4        193.15        196.76        22.37 o
  -2 -10   4          6.59         11.66         3.62 o
  -1 -10   4          6.83          3.03         3.29 o
   0 -10   4         30.63         35.62         7.34 o
   1 -10   4         11.49         10.52         4.48 o
   2 -10   4          1.58          1.26         6.54 o
   3 -10   4          9.58          8.74         3.78 o
   4 -10   4        188.22        200.32        13.92 o
   5 -10   4         20.23         27.24         6.59 o
   6 -10   4         13.83         14.08         4.01 o
  -9  -9   4         25.13         36.41        11.69 o
  -8  -9   4         41.80         39.09        11.73 o
  -7  -9   4         69.61         91.21        16.76 o
  -6  -9   4        123.33        111.73        17.59 o
  -5  -9   4        309.02        317.50        29.03 o
  -4  -9   4          0.00          7.02         5.30 o
  -3  -9   4         53.19         59.56         6.67 o
  -2  -9   4         42.72         45.89         6.26 o
  -1  -9   4         13.27          8.47         5.50 o
   0  -9   4          8.86         11.16         4.66 o
   1  -9   4         64.69         58.24         9.59 o
   2  -9   4         10.12          8.36         3.16 o
   3  -9   4         14.62         19.65         4.45 o
   4  -9   4          0.22         -4.13         4.13 o
   5  -9   4         30.58         34.90         5.58 o
   6  -9   4          7.50          4.38         4.53 o
   7  -9   4         33.26         34.73         8.31 o
   8  -9   4         77.38         84.84        13.31 o
   9  -9   4          4.57         -5.13         5.13 o
 -10  -8   4         16.14          4.95         3.63 o
  -9  -8   4        246.81        296.34        30.25 o
  -8  -8   4         93.99        107.76        17.99 o
  -7  -8   4         47.60         53.99        12.25 o
  -6  -8   4        264.93        280.63        26.94 o
  -5  -8   4          2.53          7.79         3.28 o
  -4  -8   4        187.37        182.60        14.07 o
  -3  -8   4         96.90        100.48         8.06 o
  -2  -8   4          4.44          1.54         1.35 o
  -1  -8   4          8.64          3.06         5.31 o
   0  -8   4          3.58          5.35         2.75 o
   1  -8   4        590.47        602.62        20.80 o
   2  -8   4        131.07        109.67         9.03 o
   3  -8   4         41.75         36.49         5.27 o
   4  -8   4         25.94         43.63         8.13 o
   5  -8   4         11.37         14.69         5.43 o
   6  -8   4         26.62         30.90         7.69 o
   7  -8   4         19.98         26.22         7.20 o
   8  -8   4        111.54        164.93        18.14 o
   9  -8   4         76.03         71.51        12.48 o
 -11  -7   4          0.43         -5.06         6.29 o
 -10  -7   4        102.65        106.65        18.34 o
  -9  -7   4          0.65          5.82         4.16 o
  -8  -7   4          6.69          2.02         5.07 o
  -7  -7   4        189.96        184.45        21.65 o
  -6  -7   4          1.70         -3.15         5.16 o
  -5  -7   4        312.60        324.28        26.93 o
  -4  -7   4         17.22         13.99         4.36 o
  -3  -7   4         10.08          6.60         3.39 o
  -2  -7   4        458.22        493.23        17.41 o
  -1  -7   4          9.74         14.79         5.32 o
   0  -7   4          3.41          0.02         2.23 o
   1  -7   4         67.31         69.92         5.64 o
   2  -7   4        228.87        243.15        17.61 o
   3  -7   4         14.24         10.86         4.81 o
   4  -7   4          2.68          2.62         2.73 o
   5  -7   4         16.75         12.45         4.41 o
   6  -7   4        611.23        554.43        30.18 o
   7  -7   4        225.46        224.23        19.78 o
   8  -7   4         22.31         21.26         6.70 o
   9  -7   4         19.71         22.09         6.90 o
  10  -7   4         15.66         19.25         6.76 o
 -12  -6   4          9.22          2.86         3.54 o
 -11  -6   4          0.35         -1.05         3.85 o
 -10  -6   4          0.14          3.80         3.55 o
  -9  -6   4         14.24         16.13         6.90 o
  -8  -6   4         26.78         28.55         8.66 o
  -7  -6   4          5.27          7.02         5.57 o
  -6  -6   4        256.52        256.92        23.82 o
  -5  -6   4        143.43        125.57        12.64 o
  -4  -6   4         16.36         15.05         2.62 o
  -3  -6   4         76.49         72.31         8.67 o
  -2  -6   4          0.00         -0.09         2.47 o
  -1  -6   4        303.19        286.29        12.39 o
   0  -6   4          0.36         -0.78         1.46 o
   1  -6   4        519.03        560.90        18.90 o
   2  -6   4       1166.86       1154.91        38.28 o
   3  -6   4          0.03          1.92         3.37 o
   4  -6   4        178.79        161.76        14.32 o
   5  -6   4        297.54        263.12        19.10 o
   6  -6   4         91.30         92.90        11.62 o
   7  -6   4        257.07        261.22        20.71 o
   8  -6   4         53.09         36.91         7.87 o
   9  -6   4          0.00         -3.79         4.64 o
  10  -6   4          0.14          2.71         2.26 o
  11  -6   4          3.05         -3.25         3.25 o
 -13  -5   4         15.96         19.82         8.59 o
 -12  -5   4         10.08          8.11         6.73 o
 -11  -5   4         13.05          7.64         3.64 o
 -10  -5   4         58.34         44.18        10.80 o
  -9  -5   4         30.24         18.47         6.90 o
  -8  -5   4        313.62        318.82        27.65 o
  -7  -5   4        226.89        242.52        23.07 o
  -6  -5   4        341.85        373.70        27.62 o
  -5  -5   4        958.38       1043.40        45.21 o
  -4  -5   4        274.28        267.82        26.39 o
  -3  -5   4          0.04          1.29         1.13 o
  -2  -5   4       1418.83       1351.76        25.60 o
  -1  -5   4        464.44        530.48        26.65 o
   0  -5   4         12.77          8.96         2.91 o
   1  -5   4         20.97         24.10         3.70 o
   2  -5   4        935.05        900.30        22.47 o
   3  -5   4        106.44        111.07        12.70 o
   4  -5   4         29.34         26.15         3.76 o
   5  -5   4        817.62        860.04        34.07 o
   6  -5   4        684.40        654.29        30.83 o
   7  -5   4         80.88         84.19        11.51 o
   8  -5   4         22.13         16.20         6.21 o
   9  -5   4         56.74         51.20         9.82 o
  10  -5   4          4.10          1.85         2.92 o
  11  -5   4         27.06         17.19         6.20 o
 -13  -4   4          0.58          0.24         3.10 o
 -12  -4   4        159.93        162.94        22.16 o
 -11  -4   4         98.13        108.71        17.50 o
 -10  -4   4        108.06        102.69        16.88 o
  -9  -4   4       1821.66       1862.08        69.46 o
  -8  -4   4         18.54         21.16         7.84 o
  -7  -4   4          5.11         -0.69         3.69 o
  -6  -4   4          3.88          4.00         3.81 o
  -5  -4   4        156.24        144.62        15.82 o
  -4  -4   4        156.36        182.59        17.08 o
  -3  -4   4          0.93          0.70         1.27 o
  -2  -4   4        174.08        181.24         7.34 o
  -1  -4   4        248.00        255.21         9.55 o
   0  -4   4          0.20          1.42         5.26 o
   1  -4   4        742.68        716.45        15.76 o
   2  -4   4        318.33        364.74        10.64 o
   3  -4   4       3940.31       3859.44        50.89 o
   4  -4   4         90.44        102.61         7.24 o
   5  -4   4         82.18         70.98        10.53 o
   6  -4   4       1662.80       1792.57        52.17 o
   7  -4   4        252.63        252.37        19.49 o
   8  -4   4          0.00         33.04         8.12 o
   9  -4   4          1.37          1.74         3.17 o
  10  -4   4          0.05          4.89         3.56 o
  11  -4   4          2.74         10.04         6.09 o
  12  -4   4         57.22         72.70        13.57 o
 -13  -3   4         41.31         29.21         9.65 o
 -12  -3   4         68.84         57.09        12.84 o
 -11  -3   4         14.23         16.78         7.42 o
 -10  -3   4          1.38         10.84         6.00 o
  -9  -3   4         96.59        103.38        15.20 o
  -8  -3   4        143.11        149.74        17.66 o
  -7  -3   4        166.41        186.27         7.74 o
  -6  -3   4        383.75        371.83        25.20 o
  -5  -3   4         22.41         24.37         6.65 o
  -4  -3   4       1455.21       1356.33        45.81 o
  -3  -3   4        230.19        222.35        17.27 o
  -2  -3   4         99.75        104.43         4.47 o
  -1  -3   4       6591.78       6927.97       113.72 o
   0  -3   4        277.95        262.16         9.09 o
   1  -3   4        297.15        310.38         9.35 o
   2  -3   4       1105.70       1109.05        17.74 o
   3  -3   4        557.51        584.88        11.59 o
   4  -3   4        569.68        536.70        23.10 o
   5  -3   4          0.00          4.89         3.33 o
   6  -3   4         77.02         70.78         9.71 o
   7  -3   4         59.07         74.51        10.29 o
   8  -3   4         33.14         36.75         8.66 o
   9  -3   4         92.91         93.33        12.64 o
  10  -3   4        444.24        407.65        28.83 o
  11  -3   4          2.67          3.88         4.89 o
  12  -3   4          0.03         -0.23         3.93 o
 -13  -2   4         52.81         57.01        12.98 o
 -12  -2   4          4.02         -1.04         4.51 o
 -11  -2   4          0.70          9.30         6.50 o
 -10  -2   4         62.45         54.38        11.06 o
  -9  -2   4          4.17         -0.88         3.84 o
  -8  -2   4        205.84        167.06        17.88 o
  -7  -2   4        120.05        118.57         7.21 o
  -6  -2   4        182.13        201.20         8.03 o
  -5  -2   4         74.68         78.15        10.54 o
  -4  -2   4          7.56         10.98         4.57 o
  -3  -2   4         20.68         19.99         5.18 o
  -2  -2   4       3456.13       3455.52        70.37 o
  -1  -2   4        133.86        148.84         8.75 o
   0  -2   4       1275.85       1329.40        37.62 o
   1  -2   4        154.29        146.10         5.79 o
   2  -2   4       2311.39       2237.88        43.16 o
   3  -2   4       1370.87       1357.96        16.69 o
   4  -2   4        296.56        276.14        15.91 o
   5  -2   4        338.42        298.58        17.70 o
   6  -2   4          1.85         -1.68         2.44 o
   7  -2   4         46.68         40.61         7.89 o
   8  -2   4         47.56         45.63         8.84 o
   9  -2   4         64.15         67.63        11.03 o
  10  -2   4         12.15         28.38         7.99 o
  11  -2   4          8.43          3.51         2.80 o
  12  -2   4          0.71          4.92         4.61 o
  13  -2   4          0.16         -3.27         3.27 o
 -12  -1   4          9.50         13.64         6.58 o
 -11  -1   4         27.23         29.16         8.52 o
 -10  -1   4          8.43         -0.48         3.13 o
  -9  -1   4         37.07         40.25         9.48 o
  -8  -1   4          0.42         -0.17         4.14 o
  -7  -1   4        124.81        120.41        14.31 o
  -6  -1   4         21.68         23.83         6.52 o
  -5  -1   4         21.94         20.61         2.49 o
  -4  -1   4         23.80         34.38         2.32 o
  -3  -1   4        461.15        481.32        22.97 o
  -2  -1   4       1529.09       1594.63        41.44 o
  -1  -1   4       1296.84       1379.39        29.15 o
   0  -1   4        214.29        219.43         6.01 o
   1  -1   4         80.73         76.49         3.34 o
   2  -1   4       2777.29       2633.56        23.36 o
   3  -1   4       2111.94       2045.92        26.26 o
   4  -1   4         83.58         84.23         8.48 o
   5  -1   4        142.97        133.26        11.61 o
   6  -1   4        125.83        116.12        11.62 o
   7  -1   4         87.03         96.32        11.29 o
   8  -1   4         46.71         56.60         9.48 o
   9  -1   4        315.25        316.26        23.72 o
  10  -1   4        395.42        333.75        25.75 o
  11  -1   4         92.84         98.99        14.81 o
  12  -1   4         17.10         16.02         6.45 o
  13  -1   4         26.74         13.41         5.71 o
 -12   0   4          8.59          7.83         4.85 o
 -11   0   4         84.93         76.56        13.17 o
 -10   0   4          1.10         -5.26         5.26 o
  -9   0   4         81.23         84.38        12.75 o
  -8   0   4        120.47        146.01        16.09 o
  -7   0   4        151.48        174.99        16.52 o
  -6   0   4         52.57         53.38         8.87 o
  -5   0   4          5.18         14.73         2.30 o
  -4   0   4       1175.20       1308.76        52.26 o
  -3   0   4        714.18        733.26        13.60 o
  -2   0   4          0.36          1.33         0.62 o
  -1   0   4       4759.02       4347.60        38.60 o
   0   0   4      11568.19      11940.40        62.44 o
   1   0   4          1.70          2.11         0.71 o
   2   0   4        341.21        361.97         7.01 o
   3   0   4        140.10        137.17         4.43 o
   4   0   4         23.55         33.68         5.58 o
   5   0   4         92.11         75.02         8.38 o
   6   0   4       1061.51       1073.13        36.87 o
   7   0   4        364.24        349.58        21.87 o
   8   0   4        273.16        306.84        22.18 o
   9   0   4         16.75         28.84         7.27 o
  10   0   4          0.94          2.44         3.92 o
  11   0   4         17.92         10.39         5.33 o
  12   0   4         24.30         22.70         7.37 o
  13   0   4        141.74        173.61        21.56 o
 -12   1   4         54.37         63.52        16.04 o
 -11   1   4          1.21          2.05         3.04 o
 -10   1   4         13.02         12.80        13.97 o
  -9   1   4         37.94         40.07         9.27 o
  -8   1   4        144.62        127.62        14.72 o
  -7   1   4        131.82        147.41        14.93 o
  -6   1   4        403.96        420.21        23.58 o
  -5   1   4         68.10         86.00         5.91 o
  -4   1   4       1273.98       1353.61        23.88 o
  -3   1   4        179.17        187.09         8.43 o
  -2   1   4        437.78        485.39        11.34 o
  -1   1   4       8724.12       8714.09        66.20 o
   0   1   4       8186.02       7587.77        58.40 o
   1   1   4          0.00          0.95         0.68 o
   2   1   4         46.57         41.61         2.42 o
   3   1   4       5797.52       5693.50        51.44 o
   4   1   4       1962.96       1862.51        31.51 o
   5   1   4        170.43        162.11         6.76 o
   6   1   4         31.93         35.70         7.53 o
   7   1   4       3798.66       3877.56        48.07 o
   8   1   4        227.68        252.13         9.50 o
   9   1   4          1.07          1.88         0.95 o
  10   1   4        147.36        130.98        15.99 o
  11   1   4        635.24        629.22        37.28 o
  12   1   4         96.26         91.19        15.20 o
  13   1   4        195.71        207.33        23.27 o
  14   1   4         24.47         30.28         9.93 o
 -12   2   4          4.80          7.97         7.18 o
 -11   2   4          0.14         -2.88         2.88 o
 -10   2   4          3.11          2.57         5.47 o
  -9   2   4         65.93         57.05         8.11 o
  -8   2   4        254.61        240.78        20.13 o
  -7   2   4        413.03        388.73        24.28 o
  -6   2   4         36.84         36.61         4.53 o
  -5   2   4       1013.39       1068.18        23.45 o
  -4   2   4       1332.09       1535.16        27.20 o
  -3   2   4        353.08        340.33        10.93 o
  -2   2   4        115.96        123.64         7.91 o
  -1   2   4       4131.31       3653.18        41.03 o
   0   2   4       6572.40       6601.66        52.48 o
   1   2   4        620.42        585.20         8.26 o
   2   2   4        614.55        572.73         8.97 o
   3   2   4         71.08         78.86         3.60 o
   4   2   4       4014.21       4575.54        56.30 o
   5   2   4         24.19         25.35         3.21 o
   6   2   4        202.21        201.30         9.35 o
   7   2   4        287.65        307.42        12.06 o
   8   2   4          3.60          4.06         1.92 o
   9   2   4         56.67         55.60         5.59 o
  10   2   4        759.83        711.54        37.74 o
  11   2   4         44.55         46.76        10.23 o
  12   2   4          0.23         -2.80         2.80 o
  13   2   4        160.18        167.47        21.11 o
  14   2   4        253.84        259.14        27.39 o
 -12   3   4          2.52         -2.04         3.68 o
 -11   3   4          0.87          1.71         3.06 o
 -10   3   4          5.47          1.22         2.21 o
  -9   3   4         75.78         83.99         7.31 o
  -8   3   4          5.54          7.84         2.11 o
  -7   3   4        580.23        613.49        17.76 o
  -6   3   4          0.24         -1.91         2.02 o
  -5   3   4          1.97          0.69         2.00 o
  -4   3   4        411.92        434.58        14.05 o
  -3   3   4         54.87         60.58         6.52 o
  -2   3   4        731.21        728.87        22.79 o
  -1   3   4        686.75        722.59        33.16 o
   0   3   4      11300.70      10629.23        79.83 o
   1   3   4         16.02          9.80         1.00 o
   2   3   4       1010.02        978.84        11.86 o
   3   3   4       8034.47       8509.97        76.98 o
   4   3   4         14.63          9.50         1.92 o
   5   3   4         17.24         13.38         2.13 o
   6   3   4        937.72       1001.99        24.10 o
   7   3   4       4498.34       4766.79        64.49 o
   8   3   4        330.97        314.03        22.01 o
   9   3   4         57.79         51.74         9.37 o
  10   3   4       1584.65       1480.33        55.72 o
  11   3   4       1146.72       1170.98        51.27 o
  12   3   4         10.27         12.93         6.75 o
  13   3   4         39.47         58.74        13.10 o
  14   3   4         34.27         32.83        10.43 o
 -12   4   4         51.46         44.49        12.79 o
 -11   4   4          1.00          6.26         4.05 o
 -10   4   4         63.56         64.70         6.98 o
  -9   4   4          2.70         -1.36         2.09 o
  -8   4   4        534.35        584.31        18.92 o
  -7   4   4        194.10        205.14        11.44 o
  -6   4   4         21.00         30.11         5.28 o
  -5   4   4         44.20         38.98         4.04 o
  -4   4   4        221.61        227.03        11.30 o
  -3   4   4        230.70        246.51        14.66 o
  -2   4   4         15.56         16.71         4.13 o
  -1   4   4       1776.80       1699.71        39.79 o
   0   4   4        438.20        393.92         7.17 o
   1   4   4          1.63          1.14         1.12 o
   2   4   4        161.26        168.77         4.91 o
   3   4   4         44.44         49.82         4.58 o
   4   4   4        616.47        680.43        14.40 o
   5   4   4         34.53         48.06         4.73 o
   6   4   4          5.76          5.67         2.95 o
   7   4   4        167.29        155.89        14.37 o
   8   4   4         23.27         17.35         5.05 o
   9   4   4         25.43         27.47         7.50 o
  10   4   4          5.28          6.44         4.02 o
  11   4   4       2680.19       2603.26        80.91 o
  12   4   4         56.67         55.51        11.85 o
  13   4   4         17.40         15.21         7.78 o
  14   4   4          1.51          4.85         5.80 o
 -12   5   4         42.78         50.39        13.15 o
 -11   5   4          9.03         11.28         3.91 o
 -10   5   4         85.14         76.88         9.67 o
  -9   5   4        141.57        154.77        16.62 o
  -8   5   4          4.96          4.46         1.88 o
  -7   5   4        246.61        265.13        12.18 o
  -6   5   4        149.14        169.66         9.18 o
  -5   5   4         40.95         40.45        12.72 o
  -4   5   4        528.47        541.00        18.04 o
  -3   5   4        229.86        212.14        16.45 o
  -2   5   4        335.65        299.00        10.83 o
  -1   5   4         65.51         64.76         4.10 o
   0   5   4        122.94        108.06         9.48 o
   1   5   4       1710.74       1816.62        43.63 o
   2   5   4         30.81         31.95         5.69 o
   3   5   4         87.28         88.91         5.07 o
   4   5   4       1362.83       1554.86        37.01 o
   5   5   4        154.65        172.43         9.24 o
   6   5   4          2.10          2.02         1.63 o
   7   5   4        535.48        535.63        19.94 o
   8   5   4        991.32        976.77        40.26 o
   9   5   4          7.27          1.66         2.75 o
  10   5   4         66.75         61.74        12.09 o
  11   5   4          0.21         -2.88         4.01 o
  12   5   4        101.63         94.75        15.52 o
  13   5   4         17.08         11.69         5.67 o
  14   5   4        124.77        158.02        21.91 o
 -11   6   4          4.64          1.28         2.85 o
 -10   6   4         31.80         30.80         6.19 o
  -9   6   4         30.58         29.54         5.74 o
  -8   6   4         21.25         22.36         4.06 o
  -7   6   4          7.28          3.63         3.91 o
  -6   6   4        137.63        153.20        10.85 o
  -5   6   4        242.18        235.33        12.65 o
  -4   6   4        630.16        665.22        20.13 o
  -3   6   4        317.91        307.31        12.20 o
  -2   6   4        277.86        271.95        10.02 o
  -1   6   4          4.33          6.36         1.17 o
   0   6   4        271.31        315.01        17.82 o
   1   6   4        186.16        172.09        12.93 o
   2   6   4         43.67         55.66         7.60 o
   3   6   4         14.93         17.38         2.53 o
   4   6   4        574.84        636.53        16.84 o
   5   6   4         19.88         21.04         3.28 o
   6   6   4        201.22        198.22        10.71 o
   7   6   4        364.55        407.30        16.53 o
   8   6   4        176.28        171.29        11.17 o
   9   6   4         25.95         24.26         7.77 o
  10   6   4        573.94        514.06        32.92 o
  11   6   4       1231.55       1203.20        54.28 o
  12   6   4          0.68         -5.56         5.56 o
  13   6   4          3.17          3.83         4.33 o
  14   6   4         33.48         29.12         9.50 o
 -10   7   4         21.41         30.07         9.21 o
  -9   7   4          3.49          1.69         5.63 o
  -8   7   4        215.76        218.74        12.01 o
  -7   7   4          0.54          2.25         1.79 o
  -6   7   4          2.57          1.73         2.34 o
  -5   7   4         13.02         18.06         3.90 o
  -4   7   4        163.35        179.08        10.13 o
  -3   7   4        164.21        161.66         8.54 o
  -2   7   4         50.65         49.29         4.12 o
  -1   7   4        160.47        157.76         6.38 o
   0   7   4        341.27        328.52        19.34 o
   1   7   4        262.35        253.19        16.84 o
   2   7   4          5.65          3.55         1.88 o
   3   7   4         58.48         62.71         7.46 o
   4   7   4          3.70          4.43         1.73 o
   5   7   4         36.06         39.38         4.69 o
   6   7   4         14.15         14.62         2.95 o
   7   7   4        210.42        246.23        13.13 o
   8   7   4         12.47          8.75         2.79 o
   9   7   4        643.77        611.84        22.92 o
  10   7   4        153.98        144.30        17.68 o
  11   7   4        174.50        142.47        18.39 o
  12   7   4         37.21         33.99         9.69 o
  13   7   4          6.38         -2.41         5.22 o
  14   7   4          2.23          3.01         4.86 o
  -9   8   4        146.42        132.39        18.43 o
  -8   8   4         17.44         14.09         6.56 o
  -7   8   4         26.31         30.81         5.56 o
  -6   8   4         42.68         37.68         5.38 o
  -5   8   4         90.03         93.15         9.71 o
  -4   8   4        114.44        120.22         8.17 o
  -3   8   4         91.44         88.31         9.16 o
  -2   8   4        107.23        125.27         6.66 o
  -1   8   4        301.97        280.90         8.52 o
   0   8   4         58.17         58.47         8.45 o
   1   8   4          5.98         -0.60         2.54 o
   2   8   4          1.57          1.46         2.08 o
   3   8   4        161.02        163.59         6.31 o
   4   8   4        413.51        407.54        23.39 o
   5   8   4          1.70         -0.49         2.35 o
   6   8   4          3.00          3.46         3.25 o
   7   8   4         12.62         10.07         2.74 o
   8   8   4        487.10        490.75        19.97 o
   9   8   4         41.53         31.93         5.36 o
  10   8   4          6.01          4.87         4.30 o
  11   8   4         78.32         78.41        14.24 o
  12   8   4        229.31        275.84        27.61 o
  13   8   4          0.33         -0.36         2.67 o
  14   8   4          0.64          0.05         4.43 o
  -8   9   4        182.22        188.02        21.91 o
  -7   9   4        135.18        133.53        17.75 o
  -6   9   4         11.22         14.12         6.49 o
  -5   9   4        214.23        199.92        19.64 o
  -4   9   4          2.54          0.89         3.59 o
  -3   9   4          3.97          2.44         3.04 o
  -2   9   4          0.02         -1.00         2.80 o
  -1   9   4         52.97         46.13         8.47 o
   0   9   4        163.51        149.03        15.06 o
   1   9   4       1411.93       1567.21        50.03 o
   2   9   4        704.72        727.05        32.79 o
   3   9   4        106.56        100.01         5.20 o
   4   9   4         80.34         77.45         5.46 o
   5   9   4       1101.92       1124.35        42.59 o
   6   9   4         99.23         88.58        11.43 o
   7   9   4       1105.30       1009.78        40.36 o
   8   9   4          6.30          4.64         2.88 o
   9   9   4         58.61         55.94         7.13 o
  10   9   4          0.29          0.32         2.21 o
  11   9   4         45.13         38.03        10.48 o
  12   9   4        157.44        179.75        22.90 o
  13   9   4          1.41         -4.08         6.17 o
  14   9   4          2.49          0.48         3.77 o
  -7  10   4         81.30         98.46        15.86 o
  -6  10   4         21.36         17.63         7.64 o
  -5  10   4          0.88          1.22         3.45 o
  -4  10   4         79.43         73.33        11.93 o
  -3  10   4          0.51          1.21         2.77 o
  -2  10   4        161.56        153.03        16.69 o
  -1  10   4         52.07         47.36         9.01 o
   0  10   4        202.44        197.45        17.98 o
   1  10   4         10.95          6.47         3.46 o
   2  10   4          2.84          9.38         4.73 o
   3  10   4        201.28        191.00        17.50 o
   4  10   4        246.79        258.53        20.47 o
   5  10   4         86.79         65.99        10.51 o
   6  10   4        233.81        232.52        19.61 o
   7  10   4        156.69        163.48        16.28 o
   8  10   4          6.29          3.67         2.69 o
   9  10   4         11.93          5.09         4.17 o
  10  10   4          0.26         -2.75         2.84 o
  11  10   4         86.17         75.37        14.10 o
  12  10   4         10.91         14.53         5.78 o
  13  10   4         24.36         39.65        11.90 o
  14  10   4          1.73          7.10         5.06 o
  -5  11   4         13.84         12.30         6.27 o
  -4  11   4          0.05          4.35         4.71 o
  -3  11   4        182.83        177.75        19.38 o
  -2  11   4         67.56         71.85        11.94 o
  -1  11   4         50.64         59.61        10.88 o
   0  11   4         87.37         99.08        13.53 o
   1  11   4          0.56         -1.04         2.72 o
   2  11   4          0.92          1.18         2.92 o
   3  11   4         75.99         74.81        11.64 o
   4  11   4       2022.16       2142.08        65.77 o
   5  11   4         39.63         37.22         8.41 o
   6  11   4        396.78        363.51        25.67 o
   7  11   4          0.04          2.39         2.63 o
   8  11   4         99.01         86.30        12.74 o
   9  11   4          1.17          1.58         3.29 o
  10  11   4          2.61          5.51         2.84 o
  11  11   4         17.00         13.21         4.43 o
  -4  12   4          7.77          6.22         5.28 o
  -3  12   4         10.22         13.81         5.05 o
  -2  12   4         15.90         15.05         6.75 o
  -1  12   4          0.70         -2.55         3.70 o
   0  12   4        156.19        156.70        17.94 o
   1  12   4         58.31         49.03        10.45 o
   2  12   4        199.16        213.59        20.42 o
   3  12   4         44.21         30.97         7.67 o
   4  12   4         89.43        106.81        14.69 o
   5  12   4         65.21         50.53        10.02 o
   6  12   4         17.76         16.72         6.75 o
   7  12   4          5.70          5.62         3.69 o
   8  12   4         63.65         56.39        10.57 o
   9  12   4          1.52         -3.62         3.62 o
  10  12   4          1.41          4.19         3.80 o
  -2  13   4         10.23          7.78         5.86 o
  -1  13   4          3.07         -1.37         2.85 o
   0  13   4          0.02         -6.27         6.27 o
   1  13   4         52.14         54.31        11.30 o
   2  13   4        212.76        240.16        22.77 o
   3  13   4         28.99         31.17         7.79 o
   4  13   4         70.58         68.59        11.99 o
   5  13   4         28.89         26.97         7.84 o
   6  13   4          9.32         12.58         5.48 o
   7  13   4          0.02          0.85         2.37 o
   8  13   4         48.91         49.96        10.09 o
   9  13   4         26.30         16.01         6.27 o
   0  14   4          2.93         13.33         5.51 o
   1  14   4          8.92          8.90         5.85 o
   2  14   4        232.77        242.79        24.37 o
   3  14   4          2.52         -3.80         4.91 o
   4  14   4         13.10         16.50         7.03 o
   5  14   4         45.98         36.24         9.50 o
   6  14   4         20.37         11.18         5.07 o
   7  14   4          1.38         -4.53         4.58 o
   8  14   4         30.34         23.55         6.85 o
   4  15   4          2.02         -2.33         5.55 o
   5  15   4        104.65         88.25        14.98 o
   6  15   4          8.69          9.12         3.74 o
   7  15   4          0.00         -2.92         3.87 o
  -4 -12   5         56.98         70.55        15.04 o
   2 -12   5        432.10        473.24        32.55 o
  -6 -11   5          3.03         12.48         8.92 o
  -5 -11   5          0.90         -7.63         7.63 o
  -4 -11   5         54.56         71.70        14.81 o
  -3 -11   5         24.87         34.84         9.74 o
   1 -11   5         12.81         12.33         5.36 o
   2 -11   5         27.64         33.31         8.16 o
   3 -11   5         23.00         26.23         5.37 o
   4 -11   5          1.99          3.95         4.89 o
  -7 -10   5         24.63         13.80         5.35 o
  -6 -10   5          0.04          4.75         5.99 o
  -5 -10   5         41.58         54.12        12.94 o
  -4 -10   5         11.93          6.70         7.27 o
  -3 -10   5        157.92        141.30        19.48 o
  -2 -10   5         11.38         10.20         5.79 o
  -1 -10   5         22.17         14.36         4.16 o
   0 -10   5         50.61         63.06        10.05 o
   1 -10   5         10.33          5.51         3.43 o
   2 -10   5          4.67         15.25         4.08 o
   3 -10   5         52.72         58.45         7.37 o
   4 -10   5         34.45         38.63         6.16 o
   5 -10   5          1.36          3.44         2.54 o
   6 -10   5         16.85          7.71         4.31 o
   7 -10   5          3.01          1.75         3.32 o
  -9  -9   5          0.03         -3.51         4.72 o
  -8  -9   5          0.48         -5.46         5.46 o
  -7  -9   5        273.69        348.08        33.20 o
  -6  -9   5         78.86        104.75        17.69 o
  -5  -9   5         28.34         22.55         8.69 o
  -4  -9   5        662.50        652.99        41.61 o
  -3  -9   5         32.15         25.04         8.18 o
  -2  -9   5         11.80          6.50         2.81 o
  -1  -9   5        211.83        250.83        14.36 o
   0  -9   5         14.14         15.85         5.16 o
   1  -9   5          1.55         -4.01         4.01 o
   2  -9   5         44.56         35.45         5.73 o
   3  -9   5        221.27        237.81        17.32 o
   4  -9   5          0.12          1.92         5.12 o
   5  -9   5          0.00          3.34         2.89 o
   6  -9   5         48.94         51.84        10.10 o
   7  -9   5         43.53         28.18         7.84 o
   8  -9   5         70.30         51.78        10.73 o
 -10  -8   5          3.38         -3.39         5.65 o
  -9  -8   5          3.68         -1.04         5.94 o
  -8  -8   5         41.48         69.54        14.87 o
  -7  -8   5        157.25        174.31        22.54 o
  -6  -8   5         30.75         34.50         9.07 o
  -5  -8   5          1.02         -1.98         5.56 o
  -4  -8   5        676.94        752.32        43.19 o
  -3  -8   5          4.35          4.15         2.96 o
  -2  -8   5         18.05         20.29         5.01 o
  -1  -8   5         16.44          2.72         4.79 o
   0  -8   5         56.67         57.99         6.64 o
   1  -8   5        146.02        139.14         8.50 o
   2  -8   5        148.33        156.24        10.90 o
   3  -8   5          5.34          6.20         2.86 o
   4  -8   5         47.49         57.65         9.77 o
   5  -8   5          2.84          0.70         3.35 o
   6  -8   5         25.02         27.96         7.24 o
   7  -8   5        195.40        188.80        19.07 o
   8  -8   5         24.44         13.45         5.27 o
   9  -8   5          0.84         -0.55         3.20 o
 -10  -7   5         19.66         16.15         7.60 o
  -9  -7   5          2.62          1.74         3.39 o
  -8  -7   5        268.54        290.01        28.72 o
  -7  -7   5        194.91        210.01        23.89 o
  -6  -7   5        202.37        220.19        23.67 o
  -5  -7   5        287.27        293.03        26.49 o
  -4  -7   5          7.81          9.00         5.28 o
  -3  -7   5          0.15          0.22         1.23 o
  -2  -7   5          0.04         -0.80         1.54 o
  -1  -7   5        103.31        115.80         8.45 o
   0  -7   5        141.27        122.74         9.02 o
   1  -7   5          0.87         -0.28         1.52 o
   2  -7   5          9.36         10.20         4.51 o
   3  -7   5         17.92         14.68         5.56 o
   4  -7   5          4.58          8.85         4.47 o
   5  -7   5         75.78         72.45        10.25 o
   6  -7   5          1.35          0.98         3.92 o
   7  -7   5          3.73         11.51         4.79 o
   8  -7   5         52.86         51.13        10.34 o
   9  -7   5         28.11         31.85         8.54 o
  10  -7   5          1.67          6.25         4.76 o
 -11  -6   5          0.70          0.44         3.31 o
 -10  -6   5         33.40         51.27        12.13 o
  -9  -6   5         28.82         32.52        10.28 o
  -8  -6   5        394.37        407.65        33.71 o
  -7  -6   5         11.31         15.04         6.29 o
  -6  -6   5        657.61        707.01        41.21 o
  -5  -6   5         14.53         12.41         6.55 o
  -4  -6   5         91.16         83.64         5.19 o
  -3  -6   5        363.13        352.41        12.34 o
  -2  -6   5          0.74         -0.97         1.16 o
  -1  -6   5          0.65          0.72         1.31 o
   0  -6   5         31.40         47.83         4.48 o
   1  -6   5        198.13        186.27        11.25 o
   2  -6   5         78.14         83.64         7.23 o
   3  -6   5          2.77          0.09         3.03 o
   4  -6   5         56.56         57.84         8.62 o
   5  -6   5        155.62        123.35        13.46 o
   6  -6   5         11.45          9.80         5.38 o
   7  -6   5        181.30        184.40        17.89 o
   8  -6   5          5.81         11.34         5.46 o
   9  -6   5          1.84          4.64         4.44 o
  10  -6   5          4.23         11.26         5.69 o
 -12  -5   5         17.75         15.59         7.86 o
 -11  -5   5          6.29          1.29         4.01 o
 -10  -5   5          1.33         21.60         9.52 o
  -9  -5   5        289.08        282.36        27.64 o
  -8  -5   5         65.96         53.86        11.78 o
  -7  -5   5        105.68        121.81        17.08 o
  -6  -5   5        290.76        286.06        25.05 o
  -5  -5   5        349.08        375.07        27.90 o
  -4  -5   5        839.02        542.40       158.87 o
  -3  -5   5         14.21         10.38         1.65 o
  -2  -5   5          0.59         -0.89         1.56 o
  -1  -5   5        150.52        148.37        11.38 o
   0  -5   5          1.07          3.28         2.80 o
   1  -5   5        218.47        236.85        11.91 o
   2  -5   5        121.66        107.97         7.86 o
   3  -5   5       1521.37       1514.93        65.30 o
   4  -5   5        431.00        358.39        30.68 o
   5  -5   5       2264.64       2327.39        61.62 o
   6  -5   5         32.02         38.14         7.98 o
   7  -5   5          6.10          6.18         4.09 o
   8  -5   5          2.09          2.66         3.62 o
   9  -5   5          0.64          5.83         3.26 o
  10  -5   5         35.05         42.85        10.16 o
  11  -5   5        116.20        145.57        18.50 o
 -12  -4   5          3.87          6.89         5.91 o
 -11  -4   5         50.90         42.51        11.31 o
 -10  -4   5         17.47         15.66         7.07 o
  -9  -4   5         15.80         32.63        10.20 o
  -8  -4   5        157.99        132.01        17.83 o
  -7  -4   5        276.46        304.69        26.24 o
  -6  -4   5          0.01         -1.02         3.36 o
  -5  -4   5         70.05         75.65        12.35 o
  -4  -4   5        222.43        222.76        19.55 o
  -3  -4   5        113.33         78.95        13.46 o
  -2  -4   5        141.18        149.31         6.62 o
  -1  -4   5         16.54         12.32         3.58 o
   0  -4   5        965.48       1010.77        24.85 o
   1  -4   5       2491.89       2488.11        41.60 o
   2  -4   5         90.74         80.87         5.24 o
   3  -4   5       1281.63       1207.63        22.44 o
   4  -4   5        109.11        106.61        10.14 o
   5  -4   5         27.24         20.80         3.78 o
   6  -4   5        414.20        425.91        24.60 o
   7  -4   5        418.86        399.85        25.18 o
   8  -4   5        306.63        309.84        23.04 o
   9  -4   5          1.39          1.75         2.73 o
  10  -4   5         64.45         67.26        12.22 o
  11  -4   5          1.62          2.47         3.29 o
  12  -4   5          5.94         13.71         6.44 o
 -13  -3   5         13.84         12.62         8.88 o
 -12  -3   5         12.80          9.09         4.82 o
 -11  -3   5         27.53         26.27         8.82 o
 -10  -3   5         10.40         15.87         7.35 o
  -9  -3   5        203.98        199.62        22.09 o
  -8  -3   5          3.11          0.32         3.45 o
  -7  -3   5         38.09         40.66         9.36 o
  -6  -3   5        417.90        429.11        28.55 o
  -5  -3   5         25.17         32.98         8.05 o
  -4  -3   5        648.22        625.26        31.62 o
  -3  -3   5         54.15         58.18         9.22 o
  -2  -3   5          1.84          1.27         1.79 o
  -1  -3   5         13.56         16.23         5.13 o
   0  -3   5       1163.51       1161.51        25.55 o
   1  -3   5        905.82       1032.56        30.02 o
   2  -3   5         65.27         65.96         4.27 o
   3  -3   5         62.62         62.87         3.86 o
   4  -3   5       3285.54       3125.59        55.35 o
   5  -3   5        132.13        132.63        12.53 o
   6  -3   5          0.57          0.89         2.71 o
   7  -3   5          2.45          0.84         2.87 o
   8  -3   5        890.29        839.28        37.93 o
   9  -3   5          0.03          0.55         2.72 o
  10  -3   5        131.60        102.77        14.74 o
  11  -3   5         11.59         13.13         5.65 o
  12  -3   5         10.51         19.23         7.33 o
 -13  -2   5          8.28          9.64         5.13 o
 -12  -2   5          3.95         10.29         6.01 o
 -11  -2   5          6.84          0.78         4.23 o
 -10  -2   5         30.34         28.73         8.68 o
  -9  -2   5          0.02          4.59         4.63 o
  -8  -2   5          1.31          3.31         3.76 o
  -7  -2   5        780.84        867.52        16.69 o
  -6  -2   5        318.48        362.78        25.47 o
  -5  -2   5         51.14         62.16         9.95 o
  -4  -2   5          2.04          5.08         2.63 o
  -3  -2   5          3.58         -3.57         3.57 o
  -2  -2   5        893.97        940.06        34.31 o
  -1  -2   5         25.16         31.47         4.91 o
   0  -2   5          4.81          4.43         2.33 o
   1  -2   5        641.87        607.82        13.21 o
   2  -2   5        133.05        137.05         5.70 o
   3  -2   5         33.35         30.14         2.61 o
   4  -2   5        177.95        214.35         7.55 o
   5  -2   5        686.81        613.04        26.53 o
   6  -2   5         35.47         36.60         6.98 o
   7  -2   5        296.91        304.10        20.71 o
   8  -2   5         20.42         14.00         5.06 o
   9  -2   5          8.40         16.15         4.94 o
  10  -2   5        116.39        108.80        14.56 o
  11  -2   5          0.07          1.00         3.60 o
  12  -2   5          0.02         -0.31         4.08 o
 -13  -1   5          2.33          8.08         6.03 o
 -12  -1   5          0.73         -6.46         6.46 o
 -11  -1   5        121.61        141.90        19.40 o
 -10  -1   5          0.75          8.91         5.51 o
  -9  -1   5          8.07          4.68         3.55 o
  -8  -1   5        102.38        105.41         9.16 o
  -7  -1   5        160.69        180.98        13.63 o
  -6  -1   5         97.56        118.98         7.12 o
  -5  -1   5         76.09         78.47         4.16 o
  -4  -1   5        322.30        362.83        22.25 o
  -3  -1   5       1614.54       1744.54        48.77 o
  -2  -1   5        272.82        287.55        17.75 o
  -1  -1   5        214.07        204.76         6.90 o
   0  -1   5        954.96        886.55        18.93 o
   1  -1   5        154.00        188.95         6.65 o
   2  -1   5        124.21        117.49         4.87 o
   3  -1   5        327.89        338.76        10.04 o
   4  -1   5       6282.27       5835.78        86.60 o
   5  -1   5        769.94        821.27        30.02 o
   6  -1   5        130.28        121.97        12.02 o
   7  -1   5         69.53         62.71         9.31 o
   8  -1   5         57.57         32.41         6.97 o
   9  -1   5        287.08        286.72        22.32 o
  10  -1   5         57.16         67.46        11.55 o
  11  -1   5         11.91          6.43         4.61 o
  12  -1   5          0.00          2.97         3.38 o
  13  -1   5         74.48         72.98        14.15 o
 -12   0   5         58.76         54.85        10.23 o
 -11   0   5          9.30         14.58         7.47 o
 -10   0   5        153.00        162.31        20.27 o
  -9   0   5          5.95          5.59         3.99 o
  -8   0   5        169.09        163.15        10.68 o
  -7   0   5          1.22          5.57         1.88 o
  -6   0   5        737.32        818.32        47.41 o
  -5   0   5         48.09         48.65         5.47 o
  -4   0   5          0.01          1.20         1.05 o
  -3   0   5        302.45        302.32        12.73 o
  -2   0   5         13.18          8.27         1.04 o
  -1   0   5         58.84         50.41         2.42 o
   0   0   5        357.98        389.53         7.90 o
   1   0   5       1090.63       1056.68        20.25 o
   2   0   5       1738.35       1769.29        19.46 o
   3   0   5         12.22          9.84         1.59 o
   4   0   5          3.85          2.97         1.09 o
   5   0   5        395.38        337.23        18.05 o
   6   0   5         82.24         84.44         9.57 o
   7   0   5         86.73         98.02        11.18 o
   8   0   5         68.86         71.72        10.26 o
   9   0   5        393.88        373.41        25.34 o
  10   0   5         11.05         13.82         4.87 o
  11   0   5         16.29          9.54         5.13 o
  12   0   5         21.29         24.20         8.01 o
  13   0   5        156.68        155.53        19.82 o
 -12   1   5         95.67        106.31        19.64 o
 -11   1   5          8.43          6.98         4.53 o
 -10   1   5         51.01         52.19        11.06 o
  -9   1   5         49.99         42.69         5.65 o
  -8   1   5          6.07          1.89         7.08 o
  -7   1   5          5.31          8.89         5.35 o
  -6   1   5         64.80         61.66         5.63 o
  -5   1   5         45.77         52.05         4.79 o
  -4   1   5        169.98        188.45         8.28 o
  -3   1   5       2016.80       2100.40        32.84 o
  -2   1   5         12.10         13.41         1.74 o
  -1   1   5         82.10         80.94         3.26 o
   0   1   5        551.85        510.08        10.76 o
   1   1   5       1581.11       1708.62        18.05 o
   2   1   5         32.70         31.65         2.30 o
   3   1   5         94.69         87.18         4.77 o
   4   1   5         89.32         86.88         7.99 o
   5   1   5       2701.77       2814.72        36.95 o
   6   1   5         87.06         76.27         4.65 o
   7   1   5        314.81        298.15         9.11 o
   8   1   5       2071.10       2013.74       130.07 o
   9   1   5          0.02         -1.49         2.77 o
  10   1   5          0.46          3.08         3.94 o
  11   1   5        133.69         98.30        14.57 o
  12   1   5         87.98         97.94        15.31 o
  13   1   5         65.03         72.34        13.84 o
 -12   2   5        157.18        144.21        25.55 o
 -11   2   5          3.13          5.68         3.42 o
 -10   2   5         22.78         14.77         8.41 o
  -9   2   5         56.15         52.26         6.56 o
  -8   2   5         24.64         28.03         8.47 o
  -7   2   5         25.68         33.36         6.93 o
  -6   2   5        776.78        858.64        38.34 o
  -5   2   5          7.11          5.84         1.87 o
  -4   2   5        894.60       1000.37        21.74 o
  -3   2   5        628.86        653.96        18.69 o
  -2   2   5       8272.64       8650.16        70.79 o
  -1   2   5       1098.72       1020.88        18.14 o
   0   2   5          0.30          0.65         0.86 o
   1   2   5        926.96        888.34        11.72 o
   2   2   5       4521.91       4402.81        35.49 o
   3   2   5         73.34         68.47         3.55 o
   4   2   5       3795.96       4077.45        51.64 o
   5   2   5       3016.88       3054.43        41.98 o
   6   2   5        248.78        279.35        10.95 o
   7   2   5         65.30         63.29         5.77 o
   8   2   5         78.46         63.37        16.24 o
   9   2   5          0.65          3.48         1.57 o
  10   2   5          0.56          0.19         2.83 o
  11   2   5         52.14         55.63        10.90 o
  12   2   5        212.47        201.45        21.64 o
  13   2   5        377.43        386.99        31.64 o
  14   2   5         29.52         21.89         8.27 o
 -12   3   5         60.09         81.57        18.28 o
 -11   3   5         65.30         74.28        16.80 o
 -10   3   5        131.65        136.49        12.05 o
  -9   3   5          0.80          1.32         2.93 o
  -8   3   5         23.59         24.93         4.44 o
  -7   3   5        179.64        212.22        12.15 o
  -6   3   5        131.35        126.71        11.39 o
  -5   3   5          3.08          1.93         1.75 o
  -4   3   5        158.29        161.96         8.81 o
  -3   3   5       2581.82       2751.48        52.53 o
  -2   3   5        191.38        188.96         8.19 o
  -1   3   5         42.25         55.64         6.71 o
   0   3   5        941.79        932.63        15.06 o
   1   3   5        483.94        508.05         9.27 o
   2   3   5       4361.11       4414.61        34.92 o
   3   3   5        120.82        130.82         5.28 o
   4   3   5          0.12          1.74         1.05 o
   5   3   5         57.44         61.49         4.49 o
   6   3   5        885.92        932.91        46.57 o
   7   3   5        222.34        218.74        11.10 o
   8   3   5        475.61        478.83        17.38 o
   9   3   5        862.98        898.89        39.80 o
  10   3   5         37.24         34.56         8.23 o
  11   3   5         47.97         38.70         8.28 o
  12   3   5        116.45         98.78        14.67 o
  13   3   5         85.13         90.36        15.08 o
  14   3   5         57.53         62.13        13.19 o
 -12   4   5          0.25         -7.04         7.04 o
 -11   4   5          6.83          6.91         4.18 o
 -10   4   5          6.21          0.85         2.39 o
  -9   4   5         89.29         81.93         9.12 o
  -8   4   5         63.03         65.23         6.49 o
  -7   4   5         89.77         93.67         7.33 o
  -6   4   5        134.79        128.31         8.05 o
  -5   4   5        338.74        337.74        14.35 o
  -4   4   5        192.56        183.81        13.37 o
  -3   4   5        302.63        304.40        16.45 o
  -2   4   5       1045.47       1148.07        32.68 o
  -1   4   5        248.24        247.90        13.91 o
   0   4   5        898.32        903.47        15.43 o
   1   4   5         45.32         48.70         5.43 o
   2   4   5        158.03        170.10         4.86 o
   3   4   5          6.37          7.90         1.37 o
   4   4   5         53.03         52.32         4.07 o
   5   4   5          0.31          2.99         1.48 o
   6   4   5        527.39        566.37        17.99 o
   7   4   5         11.03         16.21         4.68 o
   8   4   5        141.93        145.12        14.58 o
   9   4   5        151.10        127.72        14.73 o
  10   4   5          2.82          4.44         3.84 o
  11   4   5         29.88         21.57         7.16 o
  12   4   5          2.82         16.74         7.04 o
  13   4   5         28.14         26.95         8.21 o
  14   4   5         10.05          4.13         2.53 o
 -11   5   5         71.54         76.87        16.55 o
 -10   5   5          8.59         14.31         4.60 o
  -9   5   5         69.75         61.47         6.82 o
  -8   5   5         20.28         19.28         3.81 o
  -7   5   5        110.37        112.97         8.28 o
  -6   5   5        209.66        228.73        11.08 o
  -5   5   5       1099.29       1152.59        32.88 o
  -4   5   5        126.19        134.79         9.10 o
  -3   5   5          3.74          3.40         2.11 o
  -2   5   5        852.12        795.22        19.81 o
  -1   5   5        108.40        108.36        10.13 o
   0   5   5        119.21        114.28         9.73 o
   1   5   5        484.53        557.63        22.91 o
   2   5   5       1187.85       1204.15        16.79 o
   3   5   5        592.23        659.76        13.91 o
   4   5   5        265.66        294.45        10.56 o
   5   5   5         18.84         14.55         2.66 o
   6   5   5         84.50         89.59         7.04 o
   7   5   5          0.36          0.02         1.49 o
   8   5   5       1028.55       1034.50        40.39 o
   9   5   5          2.93          6.62         3.92 o
  10   5   5         90.47         81.85        12.53 o
  11   5   5        292.95        274.81        23.96 o
  12   5   5          4.57         10.61         5.12 o
  13   5   5         66.64         68.27        13.39 o
  14   5   5         10.38         13.77         6.39 o
 -11   6   5         12.77          8.94         5.43 o
 -10   6   5          1.39          1.91         2.25 o
  -9   6   5          9.66         10.77         4.82 o
  -8   6   5          0.02          4.32         2.66 o
  -7   6   5         38.17         52.07         5.83 o
  -6   6   5         79.75         88.87         7.02 o
  -5   6   5          0.07          5.69         2.35 o
  -4   6   5         65.38         67.11         6.38 o
  -3   6   5          6.62          3.55         1.87 o
  -2   6   5        498.21        535.97        15.21 o
  -1   6   5         17.03         14.71         1.94 o
   0   6   5        325.00        350.12        19.24 o
   1   6   5       2988.19       2814.59        61.64 o
   2   6   5       2619.20       2794.69        61.70 o
   3   6   5        419.02        449.13        10.42 o
   4   6   5        147.90        157.42         7.62 o
   5   6   5         74.62         84.35         6.28 o
   6   6   5       1385.33       1377.06        29.95 o
   7   6   5        130.01        135.34         9.34 o
   8   6   5        154.95        154.24        10.58 o
   9   6   5         52.06         51.34         9.30 o
  10   6   5          5.35          7.04         3.36 o
  11   6   5          3.66         12.41         6.06 o
  12   6   5          1.70          1.40         3.18 o
  13   6   5          1.96          7.84         5.24 o
  14   6   5         39.78         45.94        11.70 o
 -10   7   5          0.78         -3.58         4.80 o
  -9   7   5         24.16         32.82         8.91 o
  -8   7   5        152.07        134.14         9.77 o
  -7   7   5         21.41         28.08         4.30 o
  -6   7   5         47.72         55.05         6.96 o
  -5   7   5        273.69        283.38        14.29 o
  -4   7   5         16.72         15.03         3.07 o
  -3   7   5         64.98         70.57         5.98 o
  -2   7   5        635.65        590.89        20.32 o
  -1   7   5       2102.05       1944.73        86.02 o
   0   7   5        420.10        395.96        21.86 o
   1   7   5          1.25          3.26         2.60 o
   2   7   5        160.17        136.76        12.57 o
   3   7   5         77.60         90.36        10.61 o
   4   7   5          2.80          2.18         2.96 o
   5   7   5        124.88        111.26        12.89 o
   6   7   5        671.40        688.39        20.62 o
   7   7   5        163.86        177.64        11.05 o
   8   7   5          0.16         -1.83         1.83 o
   9   7   5        221.65        224.10        13.72 o
  10   7   5        478.09        459.36        30.53 o
  11   7   5          0.72          4.26         3.41 o
  12   7   5        127.56        134.76        18.24 o
  13   7   5         13.57          6.97         3.41 o
  14   7   5         54.60         76.72        15.32 o
  -9   8   5         17.14         17.24         6.42 o
  -8   8   5         78.29         88.14        14.07 o
  -7   8   5        290.56        303.24        17.77 o
  -6   8   5         17.47          8.69         4.74 o
  -5   8   5         42.96         37.59         8.78 o
  -4   8   5         50.49         51.98         5.51 o
  -3   8   5         29.26         29.01         3.61 o
  -2   8   5        215.90        215.45        16.43 o
  -1   8   5         92.86         95.82        11.63 o
   0   8   5          0.00         -1.31         2.13 o
   1   8   5        392.00        387.96        22.85 o
   2   8   5         44.90         50.85         8.21 o
   3   8   5         57.20         45.42         7.91 o
   4   8   5         17.70         17.45         6.37 o
   5   8   5        245.15        245.84        11.26 o
   6   8   5          2.02          1.14         1.70 o
   7   8   5          3.02          5.96         2.41 o
   8   8   5          1.24          0.02         2.15 o
   9   8   5          7.13          8.27         2.83 o
  10   8   5         25.26         17.03         6.52 o
  11   8   5         28.32         27.97         8.15 o
  12   8   5         49.94         44.03        10.62 o
  13   8   5         42.86         30.78         9.39 o
  14   8   5          0.09         -6.76         6.76 o
  -8   9   5         15.78         13.49         6.62 o
  -7   9   5         13.33         21.36         5.37 o
  -6   9   5         16.42         24.32         6.87 o
  -5   9   5         45.63         53.82        11.04 o
  -4   9   5         13.08         11.73         4.69 o
  -3   9   5          4.02         -1.42         3.34 o
  -2   9   5         35.49         26.85         7.06 o
  -1   9   5        770.62        786.61        35.61 o
   0   9   5        131.12        120.32        13.57 o
   1   9   5        176.74        174.22        15.93 o
   2   9   5         84.87         86.59        11.15 o
   3   9   5       1098.87       1186.89        43.61 o
   4   9   5        155.31        149.87        10.09 o
   5   9   5        672.49        664.12        19.16 o
   6   9   5         42.82         39.44         4.90 o
   7   9   5       1289.33       1271.71        31.50 o
   8   9   5         25.44         33.47        12.83 o
   9   9   5        242.26        228.00        14.27 o
  10   9   5         17.55         12.48         5.30 o
  11   9   5          2.34         -0.48         3.32 o
  12   9   5          1.48         -2.52         4.52 o
  13   9   5         46.35         59.79        12.86 o
  14   9   5          8.76         11.64         6.40 o
  -7  10   5         44.86         41.24        10.29 o
  -6  10   5         73.95         67.66        12.59 o
  -5  10   5         45.22         42.20         9.63 o
  -4  10   5        191.33        218.31        21.25 o
  -3  10   5          0.37         -0.24         2.60 o
  -2  10   5        206.15        216.95        19.85 o
  -1  10   5         21.57         20.85         6.50 o
   0  10   5         43.62         40.13         7.96 o
   1  10   5        162.63        171.27        16.51 o
   2  10   5        208.65        245.37        20.03 o
   3  10   5        427.26        410.11        26.31 o
   4  10   5          2.41         -2.13         3.38 o
   5  10   5         63.69         64.50        10.60 o
   6  10   5       1726.95       1697.12        49.63 o
   7  10   5        124.72        116.32        15.61 o
   8  10   5         36.74         33.01         5.33 o
   9  10   5         11.49         10.52         3.55 o
  10  10   5        258.89        257.98        16.15 o
  11  10   5         24.39         23.66         5.31 o
  12  10   5          4.62         -4.79         5.40 o
  13  10   5         50.14         67.39        14.10 o
  14  10   5        208.08        238.03        27.61 o
  -5  11   5          1.56         -5.82         5.82 o
  -4  11   5        207.39        187.33        20.80 o
  -3  11   5          0.04         -5.31         5.31 o
  -2  11   5         24.63         23.01         7.05 o
  -1  11   5         67.11         83.86        12.81 o
   0  11   5         74.41         76.72        12.17 o
   1  11   5         11.41          3.95         4.03 o
   2  11   5         93.37         83.76        12.45 o
   3  11   5          6.59         13.87         6.35 o
   4  11   5        114.24        132.39        15.38 o
   5  11   5        102.85        120.90        15.16 o
   6  11   5        617.20        663.53        35.85 o
   7  11   5         99.11         90.97        12.96 o
   8  11   5          2.32         10.38         5.25 o
   9  11   5          0.58          0.63         2.55 o
  10  11   5          0.01         -0.38         2.80 o
  11  11   5         75.14         62.68        10.85 o
  -4  12   5        261.92        281.40        26.48 o
  -3  12   5          0.02         -3.43         4.17 o
  -2  12   5          0.51         11.24         5.66 o
  -1  12   5        214.32        234.63        22.23 o
   0  12   5        273.20        260.95        23.39 o
   1  12   5         49.99         50.20        10.02 o
   2  12   5         34.35         34.98         8.18 o
   3  12   5         70.39         65.62        11.46 o
   4  12   5        126.58        122.64        15.82 o
   5  12   5         15.09          9.96         4.73 o
   6  12   5          1.12          3.29         3.32 o
   7  12   5        122.74        117.67        15.51 o
   8  12   5         19.02         11.03         4.82 o
   9  12   5          0.01         -4.43         4.43 o
  10  12   5          8.98          8.80         4.13 o
  11  12   5          0.78         -3.28         3.28 o
  -2  13   5          5.72         -0.57         4.26 o
  -1  13   5         77.81         61.87        12.31 o
   0  13   5          0.08          6.22         4.40 o
   1  13   5         54.49         58.70        11.34 o
   2  13   5          0.42         -2.69         4.57 o
   3  13   5        135.11        151.35        18.51 o
   4  13   5          0.31          1.19         2.90 o
   5  13   5         67.74         48.09        10.55 o
   6  13   5          0.43         -0.62         2.78 o
   7  13   5          1.91          2.61         2.81 o
   8  13   5         14.06         18.55         6.04 o
   9  13   5          1.43         10.65         5.49 o
  10  13   5          1.46          2.68         4.05 o
   1  14   5         24.71         21.20         8.37 o
   2  14   5         83.68         84.14        14.43 o
   3  14   5         40.34         48.75        11.29 o
   4  14   5          2.15          3.48         4.76 o
   5  14   5          0.69         -4.53         5.41 o
   6  14   5          4.00          2.12         2.63 o
   7  14   5         98.59         90.27        14.65 o
   8  14   5         18.42         12.62         5.15 o
   9  14   5          0.38         -3.80         5.10 o
   5  15   5          8.15          1.50         2.83 o
   6  15   5          0.73         -0.57         2.77 o
   7  15   5         53.96         52.78        11.74 o
  -4 -11   6         59.46         86.42        17.40 o
  -3 -11   6         14.62         25.76         8.89 o
  -2 -11   6          1.70         -2.29         4.15 o
   2 -11   6         32.64         24.72         7.15 o
   3 -11   6          0.86         -0.97         5.21 o
   4 -11   6         10.74          6.76         3.52 o
  -6 -10   6        241.31        273.47        29.94 o
  -5 -10   6          0.08         -0.18         3.84 o
  -4 -10   6          4.42         -7.97         7.97 o
  -3 -10   6        323.22        310.29        29.66 o
  -2 -10   6          8.35          7.85         3.59 o
  -1 -10   6          0.77         -5.61         5.61 o
   1 -10   6         29.65         28.95         6.97 o
   2 -10   6          4.49         10.78         4.71 o
   3 -10   6          0.27         -2.37         2.37 o
   4 -10   6         62.74         71.54         8.81 o
   5 -10   6         42.26         36.92         8.73 o
   6 -10   6          6.94         -3.80         4.79 o
  -7  -9   6         52.69         79.00        16.11 o
  -6  -9   6         13.93          7.79         7.93 o
  -5  -9   6         45.45         52.54        12.43 o
  -4  -9   6         20.42         19.69         7.39 o
  -3  -9   6        103.96        136.74        19.27 o
  -2  -9   6         21.41         29.62         9.11 o
  -1  -9   6         56.99         64.45        12.34 o
   0  -9   6          1.58          1.86         2.28 o
   1  -9   6        131.13        133.65        14.27 o
   2  -9   6         35.09         36.11         5.68 o
   3  -9   6         10.00         13.90         4.13 o
   4  -9   6         76.04         80.44         8.74 o
   5  -9   6         63.98         86.71         9.36 o
   6  -9   6          1.84          3.49         3.74 o
   7  -9   6          0.35          3.08         4.21 o
  -9  -8   6         71.07         67.26        15.01 o
  -8  -8   6          1.70         -3.04         4.93 o
  -7  -8   6          0.08         -5.99         6.19 o
  -6  -8   6        102.44         88.75        16.12 o
  -5  -8   6         42.36         40.57        10.81 o
  -4  -8   6          0.58         -0.08         3.43 o
  -3  -8   6         37.28         24.96         8.15 o
  -2  -8   6         20.00         16.21         6.50 o
  -1  -8   6          4.35          2.48         3.10 o
   0  -8   6         24.44         25.66         4.97 o
   1  -8   6        692.83        685.61        19.73 o
   2  -8   6        535.02        570.24        21.54 o
   3  -8   6          0.00         -0.98         3.78 o
   4  -8   6          9.78         16.76         6.62 o
   5  -8   6          7.29         17.14         6.17 o
   6  -8   6          2.56          9.43         5.46 o
   7  -8   6         16.28         16.18         5.86 o
   8  -8   6         12.53         13.68         5.25 o
 -10  -7   6          0.41          0.57         3.57 o
  -9  -7   6         14.69         23.52         8.66 o
  -8  -7   6         13.49         26.14         8.05 o
  -7  -7   6         53.63         54.43        12.82 o
  -6  -7   6         71.55         67.23        13.26 o
  -5  -7   6         88.03         89.84        15.27 o
  -4  -7   6         55.22         46.28        10.47 o
  -3  -7   6         12.52         16.04         7.11 o
  -2  -7   6        849.10        906.93        23.96 o
  -1  -7   6         32.64         31.02         9.83 o
   0  -7   6          1.32         -0.05         6.62 o
   1  -7   6         37.20         46.25         4.82 o
   2  -7   6         82.24         73.97         7.65 o
   3  -7   6         28.97         30.58         7.37 o
   4  -7   6          4.50          5.28         3.17 o
   5  -7   6        103.18         91.58        12.67 o
   6  -7   6         13.35          7.62         4.63 o
   7  -7   6         93.99         83.53        12.49 o
   8  -7   6         41.33         53.54        10.13 o
   9  -7   6         34.05         34.26         9.10 o
 -10  -6   6         28.70         49.64        11.83 o
  -9  -6   6        202.99        226.64        26.31 o
  -8  -6   6         54.49         46.42        12.10 o
  -7  -6   6        154.01        165.17        21.02 o
  -6  -6   6       1350.88       1430.80        61.70 o
  -5  -6   6          0.78          4.47         5.17 o
  -4  -6   6         86.81         94.77        14.93 o
  -3  -6   6        118.35        105.96         9.63 o
  -2  -6   6         36.35         43.88         4.74 o
  -1  -6   6          1.40          1.17         1.61 o
   0  -6   6         23.26         24.47         4.02 o
   1  -6   6        305.46        278.96        14.39 o
   2  -6   6        395.84        397.67        16.96 o
   3  -6   6        104.02        101.85         8.19 o
   4  -6   6         33.72         35.85         7.67 o
   5  -6   6         26.29         17.42         5.56 o
   6  -6   6        256.59        291.28        22.22 o
   7  -6   6          4.97          1.56         2.55 o
   8  -6   6         45.63         50.10         9.81 o
   9  -6   6         57.93         65.09        11.95 o
  10  -6   6         18.40         26.19         7.91 o
 -11  -5   6          1.69          3.39         3.57 o
 -10  -5   6         36.88         40.08        11.06 o
  -9  -5   6         12.35          8.30         4.78 o
  -8  -5   6        125.68        132.45        18.98 o
  -7  -5   6          7.54         14.17         5.88 o
  -6  -5   6          3.60         16.93         6.43 o
  -5  -5   6        403.64        384.79        29.00 o
  -4  -5   6        158.79        170.33        18.35 o
  -3  -5   6          8.12         10.15         1.63 o
  -2  -5   6          0.59          0.21         3.33 o
  -1  -5   6         24.14         31.93         3.94 o
   0  -5   6         57.56         53.36         9.00 o
   1  -5   6        313.04        321.02        14.62 o
   2  -5   6       1049.45       1019.12        26.33 o
   3  -5   6        701.50        743.98        21.65 o
   4  -5   6        388.13        350.79        22.34 o
   5  -5   6       5731.88       5935.84       113.23 o
   6  -5   6          8.85          9.88         2.95 o
   7  -5   6         29.73         36.86         7.78 o
   8  -5   6          0.01          2.58         3.51 o
   9  -5   6         19.91         27.74         8.13 o
  10  -5   6          1.41          4.82         4.89 o
  11  -5   6          0.55          4.29         4.95 o
 -11  -4   6         44.17         39.70        10.20 o
 -10  -4   6         19.17          5.93         4.64 o
  -9  -4   6        215.38        210.46        24.42 o
  -8  -4   6         79.58         81.24        14.80 o
  -7  -4   6          0.06          3.25         3.30 o
  -6  -4   6         16.86         20.14         5.57 o
  -5  -4   6          3.43         11.06         5.31 o
  -4  -4   6        601.07        604.47        34.29 o
  -3  -4   6          5.52          9.23         4.35 o
  -2  -4   6        828.44        784.80        16.41 o
  -1  -4   6          2.27          7.72         4.45 o
   0  -4   6        137.45        138.93         9.45 o
   1  -4   6        243.96        270.97        12.74 o
   2  -4   6          2.58          8.70         2.68 o
   3  -4   6        155.62        121.58         6.28 o
   4  -4   6         76.64         70.24         6.50 o
   5  -4   6        925.52        920.68        36.47 o
   6  -4   6        151.40        144.12        14.61 o
   7  -4   6          1.21          0.76         2.86 o
   8  -4   6         31.14         31.63         7.25 o
   9  -4   6         71.70         79.72        12.66 o
  10  -4   6         79.98         92.88        14.07 o
  11  -4   6          0.98          1.40         3.36 o
 -12  -3   6         54.66         70.54        14.90 o
 -11  -3   6          7.42         23.06         9.69 o
 -10  -3   6        117.14         92.44        16.76 o
  -9  -3   6          7.27         13.30         8.06 o
  -8  -3   6          2.69          9.32         5.97 o
  -7  -3   6          0.47          2.44         5.45 o
  -6  -3   6        182.54        158.15        18.19 o
  -5  -3   6        416.36        435.25        28.86 o
  -4  -3   6        231.60        230.16        19.91 o
  -3  -3   6        103.08        109.33        13.36 o
  -2  -3   6        303.42        330.06         8.15 o
  -1  -3   6       1737.62       1823.30        52.38 o
   0  -3   6         50.63         47.33         5.42 o
   1  -3   6        133.51        137.17         8.53 o
   2  -3   6         47.15         43.38         5.90 o
   3  -3   6        166.47        157.58        10.84 o
   4  -3   6        122.02        121.93         6.22 o
   5  -3   6       1278.83       1272.40        41.99 o
   6  -3   6          0.35         22.48         6.02 o
   7  -3   6          9.23          7.01         3.56 o
   8  -3   6         21.01         14.27         5.60 o
   9  -3   6        294.88        316.84        24.38 o
  10  -3   6        474.61        459.23        31.07 o
  11  -3   6         28.86         32.45         8.66 o
  12  -3   6        127.94        163.85        20.18 o
 -12  -2   6          1.60          5.91         6.10 o
 -11  -2   6         19.61         16.11         6.57 o
 -10  -2   6         46.88         61.91        13.11 o
  -9  -2   6          9.21         14.02         6.79 o
  -8  -2   6        214.89        202.07        21.65 o
  -7  -2   6         13.38          9.75         5.53 o
  -6  -2   6         97.10         83.10        12.92 o
  -5  -2   6         34.88         42.89         9.61 o
  -4  -2   6         97.42         85.69        11.66 o
  -3  -2   6          2.28          4.49         3.59 o
  -2  -2   6         59.63         62.82         9.29 o
  -1  -2   6         73.15         61.25         4.93 o
   0  -2   6        150.77        151.71         8.92 o
   1  -2   6         21.11         16.23         2.94 o
   2  -2   6          2.25          2.43         1.59 o
   3  -2   6          0.35          0.96         1.61 o
   4  -2   6        155.76        140.60         6.89 o
   5  -2   6        129.26        133.65        12.48 o
   6  -2   6       1055.27       1031.87        37.71 o
   7  -2   6        234.02        248.56        18.86 o
   8  -2   6          0.80         -5.14         5.14 o
   9  -2   6        221.72        229.02        20.27 o
  10  -2   6          1.01          2.00         3.93 o
  11  -2   6         10.53         13.92         5.30 o
  12  -2   6         25.74         50.98        10.86 o
 -13  -1   6         29.50         22.72         8.58 o
 -12  -1   6          0.16         -0.86         4.03 o
 -11  -1   6          8.43          6.77         5.46 o
 -10  -1   6         44.06         41.07        10.64 o
  -9  -1   6         99.78        116.66        16.95 o
  -8  -1   6          1.44          4.93         4.57 o
  -7  -1   6          4.91         11.07         5.13 o
  -6  -1   6         12.57          9.29         1.33 o
  -5  -1   6        137.73        177.22        17.12 o
  -4  -1   6        253.87        262.38        19.73 o
  -3  -1   6        315.42        322.00        20.92 o
  -2  -1   6       1876.20       1873.47        52.68 o
  -1  -1   6         11.67          3.39         1.04 o
   0  -1   6        130.15        124.19         5.76 o
   1  -1   6        408.00        414.83         9.27 o
   2  -1   6        596.15        573.13        28.97 o
   3  -1   6        741.68        855.04        18.53 o
   4  -1   6        608.03        590.15        14.06 o
   5  -1   6         49.02         45.86         7.13 o
   6  -1   6       1055.08       1115.48        38.20 o
   7  -1   6        183.26        188.31        16.26 o
   8  -1   6          4.57          6.07         3.48 o
   9  -1   6         56.76         55.74         9.90 o
  10  -1   6        242.48        205.44        19.81 o
  11  -1   6         10.83         12.77         5.03 o
  12  -1   6          0.04         -0.42         2.65 o
  13  -1   6         44.92         49.98        11.15 o
 -12   0   6          6.27          3.30         3.13 o
 -11   0   6         43.30         33.48         9.02 o
 -10   0   6          1.20          4.76         5.24 o
  -9   0   6          0.63         23.81         7.57 o
  -8   0   6        116.67         92.54        14.20 o
  -7   0   6          2.00          5.06         2.88 o
  -6   0   6        191.27        185.82        16.35 o
  -5   0   6        852.74        874.74        18.14 o
  -4   0   6        427.37        491.97        11.99 o
  -3   0   6         90.07        136.73         5.95 o
  -2   0   6        315.80        324.72         7.87 o
  -1   0   6        116.49         92.16         3.90 o
   1   0   6        133.97        136.23         5.87 o
   2   0   6         21.73         21.82         2.48 o
   3   0   6       1042.23       1042.68        29.68 o
   4   0   6         12.12         13.13         2.14 o
   5   0   6          0.95          1.37         1.18 o
   6   0   6         80.92         86.20        10.12 o
   7   0   6         37.73         57.16         8.90 o
   8   0   6          8.94          9.53         4.39 o
   9   0   6        224.17        219.01        19.19 o
  10   0   6        122.75        165.00        17.49 o
  11   0   6          7.37         11.31         5.67 o
  12   0   6          0.09         19.30         7.78 o
  13   0   6         43.18         30.81         9.43 o
 -12   1   6         16.38         29.97        14.84 o
 -11   1   6         14.97         -0.80         3.69 o
 -10   1   6         88.97         78.33        14.55 o
  -9   1   6          0.53          1.58         4.21 o
  -8   1   6        633.85        641.32        22.87 o
  -7   1   6        337.37        357.47        20.78 o
  -6   1   6        389.57        406.77        16.33 o
  -5   1   6        395.01        423.74        38.07 o
  -4   1   6         45.34         52.79         4.52 o
  -3   1   6       1316.42       1348.57        33.65 o
  -2   1   6        511.52        474.89         9.76 o
  -1   1   6          0.47          2.33         0.82 o
   0   1   6        326.15        289.95         6.97 o
   1   1   6        198.68        203.29         5.34 o
   2   1   6         26.71         27.61         2.37 o
   3   1   6       6660.67       6871.07       103.86 o
   4   1   6         32.15         41.35         5.95 o
   5   1   6        256.22        262.89        15.73 o
   6   1   6        852.27        743.43        16.42 o
   7   1   6        339.83        290.60        31.54 o
   8   1   6        164.58        157.21        15.21 o
   9   1   6         12.28         15.62         5.29 o
  10   1   6          9.27         14.05         5.54 o
  11   1   6          9.05         12.88         5.59 o
  12   1   6          0.77         -2.71         4.67 o
  13   1   6          2.47          8.88         4.02 o
 -12   2   6         85.68        108.53        22.97 o
 -11   2   6          0.02          1.68         4.60 o
 -10   2   6        159.06        150.03        19.72 o
  -9   2   6         37.42         30.80         9.30 o
  -8   2   6         93.15        126.66         9.70 o
  -7   2   6          1.00          1.56         6.59 o
  -6   2   6        141.55        151.24        18.95 o
  -5   2   6        249.89        215.35        10.56 o
  -4   2   6        262.23        303.77        11.83 o
  -3   2   6       2323.62       2280.22        35.17 o
  -2   2   6       2987.63       3183.90        60.54 o
  -1   2   6       1275.12       1191.19        27.26 o
   0   2   6         16.88          9.19         1.41 o
   1   2   6        641.47        612.90        10.40 o
   2   2   6       3659.53       3659.83        32.53 o
   3   2   6          0.65         -1.16         1.29 o
   4   2   6        586.43        612.31        22.16 o
   5   2   6        271.46        249.40        15.36 o
   6   2   6       1367.75       1417.48        27.04 o
   7   2   6        183.21        172.79         8.68 o
   8   2   6        255.45        222.68         9.97 o
   9   2   6          7.45          9.05         4.01 o
  10   2   6         25.21         21.30         6.62 o
  11   2   6        111.57        124.58        15.90 o
  12   2   6         30.83         23.48         7.21 o
  13   2   6         41.50         38.34         9.59 o
  14   2   6        211.66        235.58        24.95 o
 -11   3   6         14.17         14.30        11.31 o
 -10   3   6         59.35         48.61         8.68 o
  -9   3   6        140.51        182.78        21.19 o
  -8   3   6         28.00         28.92         4.78 o
  -7   3   6        196.17        201.82        12.99 o
  -6   3   6        232.27        242.97        12.64 o
  -5   3   6        217.89        259.16        12.37 o
  -4   3   6        141.59        151.20         8.81 o
  -3   3   6       3839.12       4119.11        80.41 o
  -2   3   6          1.04          2.32         1.10 o
  -1   3   6       2373.84       2359.49        45.82 o
   0   3   6        377.22        419.13         9.83 o
   1   3   6        248.79        246.72         8.18 o
   2   3   6        472.03        499.24        10.30 o
   3   3   6       1636.78       1823.15        23.77 o
   4   3   6         71.44         66.34         4.37 o
   5   3   6        111.60        107.10         7.14 o
   6   3   6        863.55        830.81        41.42 o
   7   3   6       1711.58       1753.67        36.37 o
   8   3   6        156.18        144.68        15.67 o
   9   3   6         18.25         57.55        10.28 o
  10   3   6        182.52        194.34        18.72 o
  11   3   6         13.80         17.15         6.99 o
  12   3   6         35.05         37.23         9.62 o
  13   3   6          0.31         -3.98         4.21 o
  14   3   6          3.46          8.61         5.87 o
 -11   4   6         72.89        108.76        20.48 o
 -10   4   6          0.81          2.73         3.54 o
  -9   4   6         11.10         15.50         4.06 o
  -8   4   6         27.14         21.28         3.91 o
  -7   4   6        247.64        236.32        13.89 o
  -6   4   6         41.81         53.72         6.16 o
  -5   4   6        172.81        176.94        10.74 o
  -4   4   6       1268.42       1357.32        29.52 o
  -3   4   6        326.52        356.52        18.28 o
  -2   4   6       1014.51       1093.55        32.67 o
  -1   4   6       1018.48        968.35        30.07 o
   0   4   6        814.60        835.82        30.64 o
   1   4   6         67.23         63.88         8.37 o
   2   4   6        288.90        313.65        10.15 o
   3   4   6       2004.80       2047.02        36.73 o
   4   4   6          8.30         12.10         1.96 o
   5   4   6          0.13          0.47         3.15 o
   6   4   6         90.10         86.17         9.67 o
   7   4   6        365.71        351.78        20.62 o
   8   4   6        532.74        529.39        27.54 o
   9   4   6         13.06          9.24         3.81 o
  10   4   6        141.70        143.42        16.35 o
  11   4   6        390.16        399.40        28.90 o
  12   4   6         64.96         68.10        13.11 o
  13   4   6         13.59         15.83         7.34 o
  14   4   6         31.16         46.89        11.20 o
 -11   5   6         23.66         20.03         8.27 o
 -10   5   6          0.05         -1.00         2.68 o
  -9   5   6         15.00         19.53         3.79 o
  -8   5   6          3.91          1.15         2.35 o
  -7   5   6        374.60        378.00        15.48 o
  -6   5   6         49.87         44.62         5.27 o
  -5   5   6        103.31        107.38         7.38 o
  -4   5   6        231.41        209.29        15.65 o
  -3   5   6          0.73         -1.79         2.23 o
  -2   5   6        413.50        408.72        20.70 o
  -1   5   6        101.51        108.25        10.32 o
   0   5   6        162.78        166.97         6.10 o
   1   5   6          0.22         -0.72         0.72 o
   2   5   6          4.38          8.63         1.22 o
   3   5   6          0.07         -0.49         0.90 o
   4   5   6       1847.79       2014.26        26.36 o
   5   5   6          1.26          5.80         1.87 o
   6   5   6         31.92         30.23         3.99 o
   7   5   6         66.02         65.17         6.40 o
   8   5   6        473.80        505.40        26.93 o
   9   5   6          0.14         -1.96         2.77 o
  10   5   6          5.06          7.03         3.40 o
  11   5   6         44.90         42.20         9.36 o
  12   5   6          2.24          2.00         2.49 o
  13   5   6          0.86          5.05         5.75 o
  14   5   6         23.62         17.51         7.12 o
 -10   6   6         22.81         20.69         6.43 o
  -9   6   6          0.00         -0.55         1.80 o
  -8   6   6         25.04         21.60         5.13 o
  -7   6   6        118.50        112.89         8.58 o
  -6   6   6        374.30        424.84        15.99 o
  -5   6   6        398.73        417.26        18.16 o
  -4   6   6        167.22        146.45         9.95 o
  -3   6   6          1.40         43.88         5.59 o
  -2   6   6         29.05         28.96         3.96 o
  -1   6   6         98.87        105.68         6.64 o
   0   6   6        654.47        814.21        30.92 o
   1   6   6       1257.89       1248.90        38.78 o
   2   6   6        433.14        421.96        21.99 o
   3   6   6         80.99         85.36         4.26 o
   4   6   6       3335.84       3739.12        47.15 o
   5   6   6         22.37         25.14         4.37 o
   6   6   6         12.42         12.90         2.70 o
   7   6   6        300.46        302.30        14.05 o
   8   6   6        484.15        473.33        29.36 o
   9   6   6          0.59          2.14         2.19 o
  10   6   6         65.85         86.53        12.59 o
  11   6   6        720.56        789.64        40.55 o
  12   6   6          4.06         14.71         6.23 o
  13   6   6          0.36          1.31         4.63 o
  14   6   6         29.89         19.56         6.89 o
 -10   7   6         22.71         23.39         8.37 o
  -9   7   6        113.72        102.54        15.43 o
  -8   7   6          1.56          3.84         2.73 o
  -7   7   6         10.15          7.09         2.95 o
  -6   7   6          2.75          3.53         2.37 o
  -5   7   6        120.59        130.17        10.11 o
  -4   7   6        134.26        131.03        10.61 o
  -3   7   6        527.52        530.85        17.24 o
  -2   7   6        135.69        128.12         9.00 o
  -1   7   6        139.00        118.80         8.60 o
   0   7   6       1464.52       1421.06        44.00 o
   1   7   6         93.41         85.37        10.22 o
   2   7   6          7.73          5.99         2.33 o
   3   7   6        148.13        155.28        14.00 o
   4   7   6          1.76          7.01         1.42 o
   5   7   6          3.42          1.29         1.53 o
   6   7   6        217.08        206.66        10.76 o
   7   7   6        818.92        784.99        23.31 o
   8   7   6         31.73         30.89         4.97 o
   9   7   6         48.71         41.76         5.94 o
  10   7   6         24.18         22.57         6.67 o
  11   7   6         14.80         18.54         5.89 o
  12   7   6         48.12         45.16        10.49 o
  13   7   6          0.23         -3.41         4.14 o
  14   7   6        108.77        117.79        18.52 o
  -9   8   6         44.76         42.87        10.67 o
  -8   8   6         90.79         85.49        10.17 o
  -7   8   6         36.82         38.67         6.54 o
  -6   8   6          0.94          0.18         3.27 o
  -5   8   6          1.53         -1.12         2.97 o
  -4   8   6        575.12        555.66        30.85 o
  -3   8   6          0.01         -0.63         3.24 o
  -2   8   6          0.74         -0.93         3.23 o
  -1   8   6        143.75        121.19        13.22 o
   0   8   6         20.59         28.05         6.68 o
   1   8   6        228.26        223.35        17.34 o
   2   8   6         39.98         34.37         7.09 o
   3   8   6         66.75         76.51        10.38 o
   4   8   6          6.02          5.11         1.29 o
   5   8   6        622.18        678.45        25.84 o
   6   8   6         39.38         39.80         8.37 o
   7   8   6         11.17         11.20         3.04 o
   8   8   6        752.32        723.63        25.97 o
   9   8   6          6.95          9.84         3.03 o
  10   8   6         19.59         13.46         3.77 o
  11   8   6        101.26         78.19        12.56 o
  12   8   6         25.67         24.51         8.07 o
  13   8   6          1.42         -3.30         3.30 o
  14   8   6         19.64         22.75         8.18 o
  -8   9   6         73.72         88.66        15.32 o
  -7   9   6         18.56         32.86         6.15 o
  -6   9   6          3.97          4.31         3.93 o
  -5   9   6        119.28        126.03        16.32 o
  -4   9   6        115.84        112.57        14.63 o
  -3   9   6        250.18        279.61        22.28 o
  -2   9   6          3.22          8.49         4.29 o
  -1   9   6        188.47        173.66        16.56 o
   0   9   6         70.45         79.81        11.42 o
   1   9   6        320.78        328.44        22.21 o
   2   9   6         85.13         97.64        12.32 o
   3   9   6         69.65        117.94        14.02 o
   4   9   6        266.37        269.68        20.74 o
   5   9   6        276.18        286.74        11.04 o
   6   9   6         42.66         40.94         7.04 o
   7   9   6        802.06        801.28        23.91 o
   8   9   6        123.73        131.02        11.49 o
   9   9   6         14.41         35.06         9.82 o
  10   9   6         11.01          8.94         2.91 o
  11   9   6          0.15         -4.05         4.05 o
  12   9   6          0.47          5.41         4.74 o
  13   9   6          0.59         -0.04         2.94 o
  14   9   6          2.37         13.65         7.25 o
  -7  10   6          1.05         -3.54         5.47 o
  -6  10   6         51.36         36.23         9.78 o
  -5  10   6         67.29         56.80        11.16 o
  -4  10   6         15.14         21.82         7.49 o
  -3  10   6         46.76         59.80        11.36 o
  -2  10   6        106.90        115.79        14.58 o
  -1  10   6        101.79         95.14        12.94 o
   0  10   6        558.54        535.11        30.62 o
   1  10   6        106.77        114.50        13.85 o
   2  10   6          9.38         10.72         4.28 o
   3  10   6        137.15        153.41        16.31 o
   4  10   6        147.19        140.06        15.56 o
   5  10   6        138.74        129.31        15.37 o
   6  10   6         16.03         21.74         6.88 o
   7  10   6         73.52         63.24        10.73 o
   8  10   6          0.08         -1.47         4.45 o
   9  10   6          1.90          0.93         3.35 o
  10  10   6         19.18         19.94         4.24 o
  11  10   6          0.03         -0.65         1.76 o
  12  10   6          0.00         -4.09         4.09 o
  13  10   6          2.60         16.48         7.62 o
  -5  11   6          8.96          5.91         3.39 o
  -4  11   6         33.00         30.63         8.39 o
  -3  11   6         39.00         34.96         9.06 o
  -2  11   6         74.24         60.28        11.29 o
  -1  11   6         38.78         42.19         9.35 o
   0  11   6         21.40         17.08         6.00 o
   1  11   6       1072.40       1016.49        44.87 o
   2  11   6        590.03        616.09        34.32 o
   3  11   6          5.04          8.90         5.02 o
   4  11   6         72.65         86.13        12.54 o
   5  11   6         50.28         50.42         9.97 o
   6  11   6         17.38         12.83         5.73 o
   7  11   6        140.12        117.46        15.21 o
   8  11   6         42.04         38.06         8.95 o
   9  11   6         70.10         71.73        12.08 o
  10  11   6          8.81         16.48         6.01 o
  11  11   6        102.90         80.84        12.86 o
  -4  12   6         66.65         67.87        13.16 o
  -3  12   6         26.75         27.50         8.29 o
  -2  12   6          3.84         11.39         5.06 o
  -1  12   6          8.94          4.24         3.63 o
   0  12   6          5.20         10.82         4.41 o
   1  12   6         92.54         85.48        13.53 o
   2  12   6         39.66         40.34         9.53 o
   3  12   6          8.73         10.27         5.70 o
   4  12   6        443.44        452.84        31.20 o
   5  12   6         95.01         82.52        13.17 o
   6  12   6          2.65          5.89         3.55 o
   7  12   6          9.36         16.45         6.36 o
   8  12   6        157.79        184.34        20.04 o
   9  12   6          0.02          5.95         4.01 o
  10  12   6          5.30         11.89         5.22 o
  11  12   6          2.88          8.36         5.28 o
  12  12   6          8.95         21.98         7.05 o
  -2  13   6         32.91         39.80        10.57 o
  -1  13   6         86.08        107.00        15.95 o
   0  13   6          6.53          9.23         3.09 o
   1  13   6        155.20        135.80        17.48 o
   2  13   6          4.33         19.74         7.11 o
   3  13   6         68.80         57.23        11.55 o
   4  13   6        314.73        318.55        27.35 o
   5  13   6        115.76        146.19        18.49 o
   6  13   6          1.00          3.51         3.49 o
   7  13   6          0.03          5.21         4.95 o
   8  13   6         12.06          8.62         4.65 o
   9  13   6         64.88         67.86        12.60 o
  10  13   6          4.46          2.74         2.72 o
  11  13   6         17.11         20.92         6.90 o
   1  14   6         28.08         29.08         8.54 o
   2  14   6         59.03         72.41        13.77 o
   3  14   6          2.15         -2.62         5.13 o
   4  14   6          6.67          8.66         5.15 o
   5  14   6        122.28        135.49        18.52 o
   6  14   6          0.14          2.43         4.87 o
   7  14   6         25.20         27.71         8.68 o
   8  14   6          1.26          2.68         3.02 o
   9  14   6          0.39          1.72         4.38 o
  10  14   6         10.12          7.89         4.83 o
  -3 -11   7          0.20          1.68         5.33 o
  -2 -11   7          2.53         -1.81         4.60 o
  -5 -10   7         17.88         14.48         7.23 o
  -4 -10   7         19.54         16.47         7.14 o
  -3 -10   7          2.72          0.79         3.71 o
  -2 -10   7          1.90         -3.47         4.91 o
  -1 -10   7          0.02         -2.85         6.53 o
   0 -10   7          3.56         -1.71         4.47 o
   3 -10   7         29.62         30.83         5.79 o
   4 -10   7         31.89         22.09         4.85 o
   5 -10   7          1.43          4.28         2.66 o
  -6  -9   7         29.75         27.64        10.64 o
  -5  -9   7        240.92        232.48        26.94 o
  -4  -9   7          0.06         -4.92         4.92 o
  -3  -9   7          2.39          1.44         2.98 o
  -2  -9   7          1.88          5.30         6.11 o
  -1  -9   7        296.92        310.22        27.72 o
   0  -9   7          0.02         -5.19         5.19 o
   1  -9   7         11.38         14.85         3.97 o
   2  -9   7         55.40         56.02        12.12 o
   3  -9   7        589.15        702.53        26.46 o
   4  -9   7         36.49         31.21         5.89 o
   5  -9   7         39.16         43.87        10.39 o
   6  -9   7          6.73         10.08         5.39 o
  -8  -8   7         14.07         32.53        11.85 o
  -7  -8   7          4.12         10.38         6.91 o
  -6  -8   7          1.33          2.33         4.29 o
  -5  -8   7        164.13        174.45        22.40 o
  -4  -8   7        201.23        212.60        23.89 o
  -3  -8   7          9.21         -0.65         4.59 o
  -2  -8   7          8.24         12.76         5.64 o
  -1  -8   7          5.66         -1.86         3.79 o
   0  -8   7         13.76         11.51         3.62 o
   1  -8   7          0.02          6.49         2.81 o
   2  -8   7        114.90        114.17         8.22 o
   3  -8   7         44.81         52.48        10.29 o
   4  -8   7         30.09         26.26         6.88 o
   5  -8   7          0.13         -6.02         6.02 o
   6  -8   7          8.01         10.00         4.71 o
   7  -8   7         16.05         12.77         5.79 o
   8  -8   7         56.43         56.17        11.30 o
  -9  -7   7        135.38        160.02        23.37 o
  -8  -7   7          0.14          2.23         4.84 o
  -7  -7   7         49.94         63.05        15.57 o
  -6  -7   7         29.38         35.12        10.65 o
  -5  -7   7         29.12         30.22         8.88 o
  -4  -7   7          0.02          0.71         4.49 o
  -3  -7   7          4.50          4.67         4.18 o
  -2  -7   7         71.73         72.54        12.68 o
  -1  -7   7        405.44        430.55        16.99 o
   0  -7   7         89.05         71.65         7.13 o
   1  -7   7         25.72         24.98         3.69 o
   2  -7   7          0.65          0.74         2.32 o
   3  -7   7          1.41         -0.86         3.71 o
   4  -7   7         47.63         36.61         8.35 o
   5  -7   7         32.17         29.63         7.76 o
   6  -7   7         18.80         18.37         5.92 o
   7  -7   7        481.69        493.86        32.07 o
   8  -7   7         74.02         69.89        12.43 o
   9  -7   7          0.27          0.16         3.40 o
  -9  -6   7         74.30         72.41        15.48 o
  -8  -6   7        130.45        110.71        18.64 o
  -7  -6   7          7.13          5.87         5.20 o
  -6  -6   7         31.76         35.52        10.04 o
  -5  -6   7          9.32          7.18         4.92 o
  -4  -6   7        207.24        207.79        22.05 o
  -3  -6   7          0.01         -4.89         5.04 o
  -2  -6   7         84.64         82.33        13.40 o
  -1  -6   7         78.08         77.42         6.66 o
   0  -6   7         33.11         23.74         8.02 o
   1  -6   7          4.20          8.06         3.27 o
   2  -6   7         21.94         25.86         4.78 o
   3  -6   7        216.82        217.21        26.72 o
   4  -6   7          2.41          5.95         3.60 o
   5  -6   7          6.71          0.35         2.83 o
   6  -6   7         65.06         74.71        11.94 o
   7  -6   7          0.09         -4.83         4.83 o
   8  -6   7          0.20          0.26         2.34 o
   9  -6   7         13.33         12.36         5.47 o
 -10  -5   7          9.72         18.45         8.89 o
  -9  -5   7         15.79         23.40         9.69 o
  -8  -5   7        476.59        515.38        38.86 o
  -7  -5   7          0.85         -2.60         5.19 o
  -6  -5   7         23.36         18.41         7.76 o
  -5  -5   7        122.52        138.32        18.21 o
  -4  -5   7        272.06        278.39        25.05 o
  -3  -5   7         11.43          8.50         3.98 o
  -2  -5   7         77.97         79.27         5.49 o
  -1  -5   7         14.03         12.40         2.76 o
   0  -5   7        794.54        795.13        36.98 o
   1  -5   7         25.56         29.39         9.11 o
   2  -5   7        268.40        286.15        14.12 o
   3  -5   7        382.15        365.18        17.59 o
   4  -5   7        229.85        224.64        11.67 o
   5  -5   7         51.40         56.24         9.79 o
   6  -5   7         21.92         14.94         5.30 o
   7  -5   7         88.36         92.65        12.77 o
   8  -5   7          8.13          0.30         2.71 o
   9  -5   7          0.29          1.59         2.83 o
  10  -5   7         29.30         30.45         8.22 o
 -11  -4   7         90.64        109.46        19.37 o
 -10  -4   7         10.17         18.79         7.74 o
  -9  -4   7         26.40         30.81        10.06 o
  -8  -4   7         17.39          9.64         7.32 o
  -7  -4   7         29.52         34.16         9.96 o
  -6  -4   7         73.93         67.52        13.05 o
  -5  -4   7        174.43        154.09        18.36 o
  -4  -4   7        174.16        161.64        18.51 o
  -3  -4   7          2.29         -0.41         3.77 o
  -2  -4   7         20.44         16.27         2.63 o
  -1  -4   7          4.50          5.61         3.89 o
   0  -4   7       1246.14       1384.67        47.28 o
   1  -4   7        109.55         86.17         7.50 o
   2  -4   7          4.94          9.90         2.95 o
   3  -4   7         43.67         42.29         5.01 o
   4  -4   7          3.53         -0.64         2.61 o
   5  -4   7         77.33         69.96        10.09 o
   6  -4   7         22.71         23.06         6.38 o
   7  -4   7         52.43         50.05         9.27 o
   8  -4   7         42.81         42.25         8.86 o
   9  -4   7         13.42         21.88         7.27 o
  10  -4   7        218.77        229.28        22.35 o
  11  -4   7          8.66          7.12         4.11 o
 -11  -3   7          2.27          6.16         6.33 o
 -10  -3   7          4.08          6.25         6.41 o
  -9  -3   7          1.97         -5.16         5.16 o
  -8  -3   7         19.27          9.99         6.21 o
  -7  -3   7          1.27          4.18         4.81 o
  -6  -3   7         26.84         24.53         7.21 o
  -5  -3   7         37.53         65.27        11.87 o
  -4  -3   7        262.23        259.99        22.47 o
  -3  -3   7        287.92        286.78        22.39 o
  -2  -3   7          1.75          2.28         1.42 o
  -1  -3   7        888.07        865.97        37.58 o
   0  -3   7          1.57          4.52         4.27 o
   1  -3   7         84.11         87.21         7.29 o
   2  -3   7          0.40          0.73         1.73 o
   3  -3   7         61.16         53.37         5.25 o
   4  -3   7         45.99         30.03         2.83 o
   5  -3   7        631.78        609.83        45.86 o
   6  -3   7          5.84          5.71         3.61 o
   7  -3   7         27.22         23.17         6.07 o
   8  -3   7         37.62         39.06         8.39 o
   9  -3   7         18.80         24.09         7.37 o
  10  -3   7        271.79        263.33        23.87 o
  11  -3   7          8.64         10.18         5.48 o
 -11  -2   7        197.88        220.14        26.72 o
 -10  -2   7         82.04         75.56        15.07 o
  -9  -2   7         16.05         22.29         7.21 o
  -8  -2   7          2.68         -0.83         3.89 o
  -7  -2   7         98.11        100.49        15.61 o
  -6  -2   7         66.50         88.94        14.53 o
  -5  -2   7         29.99         19.21         6.80 o
  -4  -2   7        497.12        469.71        28.88 o
  -3  -2   7        267.00        229.30        19.26 o
  -2  -2   7        287.98        310.12        21.49 o
  -1  -2   7         28.07         23.65         4.66 o
   0  -2   7       1637.99       1653.79        84.73 o
   1  -2   7        176.07        160.32        13.82 o
   2  -2   7         11.04         14.36         2.94 o
   3  -2   7         69.20         63.56         4.25 o
   4  -2   7          0.64         -0.65         1.44 o
   5  -2   7          6.33          5.53         1.28 o
   6  -2   7        130.80        143.38        14.01 o
   7  -2   7         56.58         46.91         8.71 o
   8  -2   7         97.08         92.62        12.76 o
   9  -2   7          2.02          0.75         2.70 o
  10  -2   7          6.22          0.77         3.74 o
  11  -2   7          0.81         -0.70         4.33 o
  12  -2   7         16.55         23.38         7.68 o
 -12  -1   7          2.81         -5.74         8.70 o
 -11  -1   7         17.31         20.87         9.03 o
 -10  -1   7          8.48         -0.62         3.61 o
  -9  -1   7          3.65         -1.12         4.92 o
  -8  -1   7          0.00         -1.74         3.97 o
  -7  -1   7        444.20        418.42        30.45 o
  -6  -1   7          5.90          4.09         3.18 o
  -5  -1   7        199.78        205.17        19.48 o
  -4  -1   7        218.42        192.01        17.93 o
  -3  -1   7       1431.50       1434.27        48.32 o
  -2  -1   7        512.68        489.27        17.16 o
  -1  -1   7         45.04         47.16         3.92 o
   0  -1   7        486.57        445.00        13.78 o
   1  -1   7       1103.16       1176.06        20.36 o
   2  -1   7         32.25         31.20         5.62 o
   3  -1   7        127.30        115.47         7.01 o
   4  -1   7       1567.82       1564.81        27.40 o
   5  -1   7        153.02        143.61         6.62 o
   6  -1   7         32.81         32.35         6.49 o
   7  -1   7         92.15         97.25        11.77 o
   8  -1   7        209.84        193.78        17.40 o
   9  -1   7         17.24         11.18         4.12 o
  10  -1   7          0.57         -0.74         3.74 o
  11  -1   7         74.33         66.37        11.86 o
  12  -1   7         15.09         20.38         6.11 o
 -12   0   7          0.27          6.91         6.18 o
 -11   0   7         14.91         16.89         7.24 o
 -10   0   7         34.15         31.40        10.05 o
  -9   0   7          2.11         -6.40         6.40 o
  -8   0   7        707.12        711.01        41.29 o
  -7   0   7         58.95         49.90        10.55 o
  -6   0   7         28.24         29.66         6.32 o
  -5   0   7          6.41          7.29         2.28 o
  -4   0   7         77.75         72.44         4.38 o
  -3   0   7        943.15        900.46        39.40 o
  -2   0   7         30.02         37.41         2.39 o
  -1   0   7         59.15         62.20         4.42 o
   0   0   7       1156.85       1332.80        27.77 o
   1   0   7        706.22        638.10        14.10 o
   2   0   7         88.36         92.44         6.21 o
   3   0   7        394.37        372.03        12.31 o
   4   0   7        941.18        964.62        19.91 o
   5   0   7          6.18          4.88         1.78 o
   6   0   7         10.73          6.17         0.96 o
   7   0   7        126.63        116.19        12.45 o
   8   0   7         64.45         48.23         8.76 o
   9   0   7         37.50         22.74         6.34 o
  10   0   7          0.39         -1.96         4.02 o
  11   0   7         21.86         16.42         6.76 o
  12   0   7         59.95         46.03        10.27 o
  13   0   7          0.82          0.61         2.85 o
 -12   1   7         57.10         61.69        14.56 o
 -11   1   7          1.89         -4.37         5.36 o
 -10   1   7          8.07         13.90         6.90 o
  -9   1   7         36.71         42.24        10.38 o
  -8   1   7        218.27        184.34        20.71 o
  -7   1   7          5.22          3.20         3.36 o
  -6   1   7        410.31        425.27        14.88 o
  -5   1   7        139.28        167.55         8.56 o
  -4   1   7        267.16        240.82         9.80 o
  -3   1   7        608.50        680.24        16.73 o
  -2   1   7       2422.49       2368.50        58.38 o
  -1   1   7        229.27        251.29         7.52 o
   0   1   7         63.24         60.67         3.91 o
   1   1   7         13.33          4.25         1.06 o
   2   1   7          1.44          4.19         1.98 o
   3   1   7          5.06          1.66         1.90 o
   4   1   7         32.65         31.22         3.45 o
   5   1   7        640.53        694.46        15.65 o
   6   1   7          0.62          0.77         1.07 o
   7   1   7         25.72         20.72         1.68 o
   8   1   7       1127.74       1163.50        42.84 o
   9   1   7          0.99         -0.73         2.61 o
  10   1   7         10.79         13.06         5.70 o
  11   1   7        192.59        206.67        20.79 o
  12   1   7          1.18         -0.31         3.27 o
  13   1   7          6.96          6.46         3.97 o
 -11   2   7         18.99         36.08         8.53 o
 -10   2   7          3.15         14.33         6.63 o
  -9   2   7         67.79         72.63        13.78 o
  -8   2   7        123.78        116.33        16.38 o
  -7   2   7          0.02         -0.21         1.33 o
  -6   2   7        280.93        295.99        13.43 o
  -5   2   7          4.60          2.13         1.59 o
  -4   2   7         23.58         35.31        10.09 o
  -3   2   7       1986.16       1923.05        32.79 o
  -2   2   7        699.78        666.97        13.53 o
  -1   2   7        470.41        485.46        11.42 o
   0   2   7        454.10        436.50        16.31 o
   1   2   7       2749.27       2588.57        41.50 o
   2   2   7        721.90        737.18        18.21 o
   3   2   7        153.19        142.26         7.66 o
   4   2   7        117.01        123.70        10.08 o
   5   2   7       2867.56       2679.46        57.73 o
   6   2   7        200.36        189.74        14.33 o
   7   2   7         18.12         12.94         2.65 o
   8   2   7        167.83        142.04         8.19 o
   9   2   7        111.25        108.30        13.08 o
  10   2   7         28.40         25.14         7.10 o
  11   2   7        676.59        731.14        38.68 o
  12   2   7         34.75         32.23         8.23 o
  13   2   7         24.52         17.50         5.92 o
 -11   3   7         32.52         28.74        14.13 o
 -10   3   7        215.39        222.73        19.67 o
  -9   3   7         39.92         47.26        10.68 o
  -8   3   7         27.48         24.40         6.73 o
  -7   3   7        169.64        181.11        11.75 o
  -6   3   7          9.19         10.19         3.06 o
  -5   3   7          0.54          0.13         1.62 o
  -4   3   7        563.39        553.75        17.84 o
  -3   3   7       4451.77       4746.80        61.34 o
  -2   3   7       3737.25       3667.08       122.52 o
  -1   3   7       1063.36       1066.73        73.30 o
   0   3   7        953.49        868.70        32.44 o
   1   3   7       1748.79       1847.07        29.54 o
   2   3   7         84.94         80.93         4.44 o
   3   3   7        182.18        189.83         7.13 o
   4   3   7        128.00        118.86         7.18 o
   5   3   7         13.04         12.52         2.59 o
   6   3   7         62.31         70.34         8.52 o
   7   3   7         68.75         61.31         5.88 o
   8   3   7        275.89        234.31        13.40 o
   9   3   7         25.03         19.46         5.80 o
  10   3   7         28.99         28.27         7.14 o
  11   3   7        168.02        219.29        20.81 o
  12   3   7          0.48         -1.75         3.88 o
  13   3   7         71.59         72.62        13.17 o
  14   3   7         19.56         27.08         8.59 o
 -11   4   7          0.01         -6.31         6.31 o
 -10   4   7         12.07          8.37         4.23 o
  -9   4   7        100.52        103.36        20.73 o
  -8   4   7         25.12         28.32         5.55 o
  -7   4   7         86.34         95.19         8.86 o
  -6   4   7         28.95         28.92         4.79 o
  -5   4   7         90.57         98.03         8.14 o
  -4   4   7        110.80        113.24         8.53 o
  -3   4   7         56.44         54.73         9.30 o
  -2   4   7        270.57        310.98        16.99 o
  -1   4   7         38.67         35.41         3.64 o
   0   4   7         22.47         22.40         2.84 o
   1   4   7        143.71        172.89         7.70 o
   2   4   7         21.27         25.63         2.44 o
   3   4   7         15.96         13.84         2.53 o
   4   4   7        178.20        162.72         6.90 o
   5   4   7        661.38        659.20        18.55 o
   6   4   7        343.95        341.67        14.13 o
   7   4   7        141.72        135.02        12.36 o
   8   4   7       2307.91       2434.14        62.84 o
   9   4   7        124.38        139.86        14.72 o
  10   4   7         68.21         79.99        12.01 o
  11   4   7        230.86        222.54        21.25 o
  12   4   7        289.28        330.95        27.50 o
  13   4   7         34.11         41.97        10.09 o
  14   4   7          1.71          3.68         3.90 o
 -10   5   7         72.45         80.15        11.28 o
  -9   5   7          1.93          6.04         3.83 o
  -8   5   7         25.33         20.15         3.87 o
  -7   5   7        613.14        653.52        21.54 o
  -6   5   7         82.12         93.96         9.66 o
  -5   5   7         12.18         19.95         4.44 o
  -4   5   7        322.13        324.50        35.58 o
  -3   5   7        165.29        164.69        13.72 o
  -2   5   7          4.84          2.82         2.63 o
  -1   5   7         26.68         34.63         3.54 o
   0   5   7          0.05         -0.98         0.98 o
   1   5   7         16.84         19.13         2.35 o
   2   5   7        184.90        212.11         6.31 o
   3   5   7         25.78         30.61         2.59 o
   4   5   7        332.92        359.99        10.78 o
   5   5   7         34.53         23.96         3.52 o
   6   5   7         72.06         69.91         6.18 o
   7   5   7         15.35         17.69         3.36 o
   8   5   7         59.09         57.43         8.94 o
   9   5   7         95.80         74.74        11.00 o
  10   5   7        112.51        136.79        15.68 o
  11   5   7         26.97         20.34         6.70 o
  12   5   7          1.91         -0.22         4.25 o
  13   5   7         66.84         58.91        12.18 o
  14   5   7          0.00          1.65         5.96 o
  -9   6   7          4.90          7.28         3.49 o
  -8   6   7         78.34         89.95         8.32 o
  -7   6   7        278.49        280.37        14.13 o
  -6   6   7        180.89        171.61        10.31 o
  -5   6   7         21.58         28.34         4.85 o
  -4   6   7         14.53         16.10         3.63 o
  -3   6   7        266.89        267.35        18.68 o
  -2   6   7        772.05        822.37        32.65 o
  -1   6   7        124.69        125.77        14.34 o
   0   6   7         17.00         13.75         1.80 o
   1   6   7       1535.27       1304.51       196.82 o
   2   6   7        162.36        141.01         6.92 o
   3   6   7         58.53         51.22         3.06 o
   4   6   7        541.43        613.22        42.87 o
   5   6   7         66.32         71.55         6.01 o
   6   6   7        593.73        614.96        18.90 o
   7   6   7         27.30         29.02         4.33 o
   8   6   7         20.60         27.01         4.64 o
   9   6   7        903.50        895.36        38.21 o
  10   6   7         90.71         85.40        12.29 o
  11   6   7          2.24          5.44         3.49 o
  12   6   7          0.26         -0.57         3.77 o
  13   6   7         18.73         19.40         6.69 o
  14   6   7          4.99          3.40         2.19 o
  -9   7   7          0.05          1.30         3.03 o
  -8   7   7          3.34          0.10         3.17 o
  -7   7   7        578.23        679.30        27.16 o
  -6   7   7        355.91        379.61        19.25 o
  -5   7   7        299.50        294.14        15.70 o
  -4   7   7        393.40        385.37        16.81 o
  -3   7   7        295.01        307.60        13.96 o
  -2   7   7         73.09         69.71         8.23 o
  -1   7   7        130.67        123.57         4.30 o
   0   7   7         47.55        143.20        14.39 o
   1   7   7          0.02          3.15         3.23 o
   2   7   7         32.45         29.67         6.51 o
   3   7   7        184.75        193.59        16.35 o
   4   7   7          6.07          6.41         1.60 o
   5   7   7        246.49        261.19        10.67 o
   6   7   7        965.62        982.29        24.16 o
   7   7   7          0.21          1.58         1.78 o
   8   7   7         42.89         43.14         5.93 o
   9   7   7       2805.25       2920.07        53.88 o
  10   7   7          1.43         -2.29         3.44 o
  11   7   7         15.93         24.82         6.71 o
  12   7   7         32.65         31.39         8.43 o
  13   7   7          3.97         -2.33         4.74 o
  14   7   7          1.47          0.14         4.10 o
  -9   8   7          0.05         -5.41         5.41 o
  -8   8   7          2.26          5.70         4.31 o
  -7   8   7          3.71          7.56         2.99 o
  -6   8   7          2.77          1.75         2.33 o
  -5   8   7         19.38         19.05         6.19 o
  -4   8   7         83.50         83.22        11.99 o
  -3   8   7          0.37          2.02         3.37 o
  -2   8   7        282.35        271.02        20.53 o
  -1   8   7        114.34        103.43        12.59 o
   0   8   7         19.19         17.39         4.96 o
   1   8   7        281.32        277.45        20.08 o
   2   8   7         83.42         76.12        10.54 o
   3   8   7          2.10          9.53         4.63 o
   4   8   7        316.89        330.41         8.13 o
   5   8   7       2034.72       2318.00        99.78 o
   6   8   7          0.77          1.99         2.63 o
   7   8   7         26.47         33.60         4.83 o
   8   8   7        770.57        731.52        23.83 o
   9   8   7          2.82          1.30         2.87 o
  10   8   7        109.96         86.08         8.90 o
  11   8   7          0.82         -0.05         3.26 o
  12   8   7         26.23         22.24         6.17 o
  13   8   7         37.31         36.50         9.86 o
  14   8   7          1.33          2.94         3.52 o
  -8   9   7          9.22          6.07         5.31 o
  -7   9   7         87.99         89.80        10.56 o
  -6   9   7         19.55         27.32         7.18 o
  -5   9   7         67.05         57.56        11.23 o
  -4   9   7         29.02         26.21         7.49 o
  -3   9   7         57.79         55.51        10.08 o
  -2   9   7         91.53        101.15        13.19 o
  -1   9   7         67.45         66.74        10.64 o
   0   9   7          4.70         11.50         4.93 o
   1   9   7        249.82        260.75        20.27 o
   2   9   7          9.54          8.70         4.81 o
   3   9   7          6.47          2.18         2.82 o
   4   9   7        136.28        134.97        14.87 o
   5   9   7         17.45         21.25         6.04 o
   6   9   7        431.05        440.75        22.44 o
   7   9   7         35.12         32.82         4.64 o
   8   9   7         27.56         29.11         4.94 o
   9   9   7         88.51         79.80         8.19 o
  10   9   7          4.78          2.23         4.02 o
  11   9   7          1.86         -0.86         3.04 o
  12   9   7          2.84          6.61         4.44 o
  13   9   7         25.68         10.57         4.96 o
  14   9   7          0.01         -2.64         3.66 o
  -6  10   7          0.73         -4.53         4.53 o
  -5  10   7         15.96         17.17         6.54 o
  -4  10   7         69.45         69.93        12.29 o
  -3  10   7          1.54         -1.69         3.12 o
  -2  10   7        345.92        314.01        24.49 o
  -1  10   7        122.01        157.38        17.20 o
   0  10   7        609.72        625.78        33.73 o
   1  10   7         37.91         31.02         7.72 o
   2  10   7         27.19         22.85         6.95 o
   3  10   7         16.49         12.34         4.96 o
   4  10   7         36.01         40.56         8.44 o
   5  10   7        610.72        627.56        34.62 o
   6  10   7         87.34         83.37        12.31 o
   7  10   7         65.47         57.67        10.61 o
   8  10   7          5.30         -4.57         4.57 o
   9  10   7        193.47        174.69        19.05 o
  10  10   7          0.57         -0.38         4.53 o
  11  10   7          0.16         -2.40         2.40 o
  -5  11   7          5.53          0.57         4.73 o
  -4  11   7         80.30         75.63        13.05 o
  -3  11   7          7.55         -5.40         5.40 o
  -2  11   7          2.44          0.34         3.15 o
  -1  11   7         54.69         71.60        12.00 o
   0  11   7          4.91          2.37         3.08 o
   1  11   7        422.07        393.78        27.82 o
   2  11   7          2.75          3.62         2.76 o
   3  11   7          9.66          1.53         3.71 o
   4  11   7        110.26        120.48        15.59 o
   5  11   7          6.16         13.29         5.36 o
   6  11   7        920.22        928.96        44.50 o
   7  11   7          0.00          4.33         4.72 o
   8  11   7         11.50          5.48         3.47 o
   9  11   7          2.54          5.65         5.13 o
  10  11   7         89.55         99.30        14.94 o
  11  11   7          8.25          6.87         4.24 o
  -3  12   7          8.76         -2.27         4.38 o
  -2  12   7          6.02          3.76         4.98 o
  -1  12   7          5.12         -1.75         3.35 o
   0  12   7          4.52          9.83         5.28 o
   1  12   7        124.20        110.74        15.61 o
   2  12   7         25.91         23.81         8.03 o
   3  12   7         72.06         77.16        12.91 o
   4  12   7        194.89        204.46        20.62 o
   5  12   7         25.45         35.67         9.69 o
   6  12   7          3.63          9.46         5.03 o
   7  12   7         22.57         28.77         8.20 o
   8  12   7         37.15         34.54         9.22 o
   9  12   7        163.44        179.27        20.38 o
  10  12   7          0.60          2.14         4.61 o
  11  12   7          0.13          8.85         5.94 o
  12  12   7          3.08         -2.53         2.75 o
  -1  13   7          2.43          8.34         6.27 o
   0  13   7         34.02         35.65         9.19 o
   1  13   7         10.83          5.11         3.48 o
   2  13   7         23.78         24.22         7.73 o
   3  13   7        196.01        224.46        23.15 o
   4  13   7         17.16          6.32         4.97 o
   5  13   7         53.04         64.25        11.94 o
   6  13   7         69.18         73.48        14.03 o
   7  13   7         14.75          5.46         4.72 o
   8  13   7          0.01          0.98         3.20 o
   9  13   7          2.74          6.09         4.13 o
  10  13   7         51.29         39.24        10.09 o
  11  13   7         61.20         79.76        14.21 o
   2  14   7          5.92         13.87         7.31 o
   3  14   7          5.78          8.47         5.90 o
   4  14   7          0.86         -0.97         3.16 o
   5  14   7         71.30         72.58        13.76 o
   6  14   7        285.55        329.77        29.61 o
   7  14   7          2.75         11.73         6.48 o
   8  14   7          1.15          4.67         4.47 o
   9  14   7          7.15         14.44         7.16 o
  -2 -11   8          0.06          1.83         3.22 o
  -4 -10   8         14.85         25.93        10.39 o
  -3 -10   8         20.19         20.83         8.44 o
  -2 -10   8         73.56         57.26        12.76 o
  -1 -10   8          0.01         -5.30         5.30 o
  -5  -9   8          0.19         -2.36         5.53 o
  -4  -9   8          6.99          7.59         5.88 o
  -3  -9   8         10.02          1.28         3.49 o
  -2  -9   8          0.00          1.42         3.55 o
  -1  -9   8          3.39          3.08         3.35 o
   0  -9   8         13.78         22.01         8.86 o
   3  -9   8         56.55         67.22         8.48 o
   4  -9   8          3.14          3.92         2.88 o
   5  -9   8          0.23         -3.73         3.73 o
  -6  -8   8        294.25        331.84        32.78 o
  -5  -8   8         86.04        108.68        18.34 o
  -4  -8   8         35.20         19.59         8.85 o
  -3  -8   8        173.51        172.37        21.77 o
  -2  -8   8          0.80          4.68         2.77 o
  -1  -8   8         24.31         31.62         9.52 o
   0  -8   8         45.62         52.24        10.86 o
   1  -8   8          2.01          1.73         2.81 o
   2  -8   8          2.19         -2.73         2.73 o
   3  -8   8          0.29          6.63         4.76 o
   4  -8   8        134.64        172.08        18.66 o
   5  -8   8         23.22         17.22         6.47 o
   6  -8   8          0.76         -1.34         2.85 o
   7  -8   8         16.77         10.31         5.06 o
  -7  -7   8         13.99          8.26         4.73 o
  -6  -7   8         45.45         60.17        13.98 o
  -5  -7   8        123.85        128.33        19.48 o
  -4  -7   8          0.53         -5.15         6.05 o
  -3  -7   8         31.57         39.72        10.57 o
  -2  -7   8         94.27         88.83        14.78 o
  -1  -7   8         22.41         31.46         9.31 o
   0  -7   8         19.84         16.02         5.15 o
   1  -7   8         75.22         71.87         7.41 o
   2  -7   8         25.73         22.92         5.12 o
   3  -7   8          5.16         16.48         6.89 o
   4  -7   8          7.34         11.52         5.28 o
   5  -7   8         10.05         10.16         4.29 o
   6  -7   8          0.34         -4.62         4.80 o
   7  -7   8        107.98        112.45        15.80 o
   8  -7   8         12.51         12.01         4.94 o
  -8  -6   8         38.19         20.79         8.31 o
  -7  -6   8          0.12          9.58         6.94 o
  -6  -6   8         51.44         58.79        13.25 o
  -5  -6   8          7.52          1.42         3.79 o
  -4  -6   8         66.62         77.86        14.27 o
  -3  -6   8         20.85         30.50         8.78 o
  -2  -6   8         15.93         20.74         8.11 o
  -1  -6   8          0.10         -3.84         4.33 o
   0  -6   8          0.55         -0.33         1.57 o
   1  -6   8         13.29         18.32         4.37 o
   2  -6   8         26.34         27.33         4.75 o
   3  -6   8          0.12         -2.08         2.61 o
   4  -6   8          2.31          0.75         3.34 o
   5  -6   8          0.01          3.05         3.81 o
   6  -6   8         35.33         33.08         8.60 o
   7  -6   8         18.96         19.93         6.26 o
   8  -6   8          1.59          5.45         4.33 o
   9  -6   8         43.69         43.42         9.73 o
  -9  -5   8         87.78         94.93        18.13 o
  -8  -5   8        105.96         95.07        17.35 o
  -7  -5   8          6.28          7.42         5.36 o
  -6  -5   8         80.79         79.86        15.18 o
  -5  -5   8         40.88         31.78         9.79 o
  -4  -5   8          5.27          6.46         3.53 o
  -3  -5   8          0.15         -0.15         3.34 o
  -2  -5   8         14.17         19.62         6.41 o
  -1  -5   8          6.50          5.99         3.41 o
   0  -5   8         41.80         47.36         9.33 o
   1  -5   8         67.65         58.34         7.13 o
   2  -5   8        887.14        881.54        26.74 o
   3  -5   8         29.20         23.98         4.09 o
   4  -5   8          0.87         -3.16         3.79 o
   5  -5   8         38.74         43.24         8.84 o
   6  -5   8         28.91         34.71         8.24 o
   7  -5   8         55.93         43.10         9.36 o
   8  -5   8          0.04          2.24         3.78 o
   9  -5   8         57.86         72.59        12.85 o
  10  -5   8          1.69          7.17         5.08 o
 -10  -4   8          0.07         -4.95         5.22 o
  -9  -4   8         41.51         44.23        12.26 o
  -8  -4   8        124.87        121.88        19.42 o
  -7  -4   8        102.25        104.31        17.25 o
  -6  -4   8          0.57          9.35         6.03 o
  -5  -4   8          8.72         11.67         6.48 o
  -4  -4   8        120.66        112.68        15.91 o
  -3  -4   8         48.83         52.13        10.46 o
  -2  -4   8         28.56         21.13         7.39 o
  -1  -4   8          8.76          8.63         3.93 o
   0  -4   8          1.41          5.02         2.91 o
   1  -4   8         47.36         40.09         5.95 o
   2  -4   8        228.40        266.61        14.80 o
   3  -4   8         84.41         75.08         7.03 o
   4  -4   8         59.17         60.00         6.10 o
   5  -4   8        107.28        110.43        13.02 o
   6  -4   8          1.66          2.99         3.73 o
   7  -4   8         57.52         63.80        10.97 o
   8  -4   8          7.79         22.71         7.10 o
   9  -4   8         40.53         47.77        10.75 o
  10  -4   8         19.82         18.18         6.85 o
 -10  -3   8          0.59         -3.70         4.32 o
  -9  -3   8         74.57         75.19        14.58 o
  -8  -3   8         51.97         54.48        12.50 o
  -7  -3   8          0.97          0.59         4.44 o
  -6  -3   8         17.29         13.61         6.61 o
  -5  -3   8        545.21        541.89        35.32 o
  -4  -3   8          0.01          2.17         3.99 o
  -3  -3   8        247.62        249.66        21.78 o
  -2  -3   8        467.31        475.98        31.89 o
  -1  -3   8        511.08        533.77        35.68 o
   0  -3   8         23.35         21.39         3.49 o
   1  -3   8          0.08         -1.70         2.11 o
   2  -3   8        953.19        947.52        25.57 o
   3  -3   8         50.82         43.93         6.83 o
   4  -3   8         16.25         17.81         3.47 o
   5  -3   8        327.31        331.18        15.41 o
   6  -3   8        283.09        278.00        20.90 o
   7  -3   8         11.78          8.33         3.86 o
   8  -3   8          0.28         -0.87         2.97 o
   9  -3   8        207.80        217.98        20.87 o
  10  -3   8         25.58         28.79         7.41 o
  11  -3   8          3.12          9.28         5.97 o
 -10  -2   8          1.48         -4.31         7.46 o
  -9  -2   8         57.51         46.13        10.89 o
  -8  -2   8          1.22          8.36         6.52 o
  -7  -2   8        116.48         86.71        14.82 o
  -6  -2   8        290.50        244.94        23.83 o
  -5  -2   8        423.24        406.12        29.34 o
  -4  -2   8          0.44          1.41         3.89 o
  -3  -2   8         18.40         19.46         6.25 o
  -2  -2   8        351.43        322.59        32.20 o
  -1  -2   8        515.73        507.46        57.59 o
   0  -2   8         71.36         69.95         6.03 o
   1  -2   8        231.90        218.10        11.76 o
   2  -2   8         66.85         64.17         6.16 o
   3  -2   8        376.66        396.57        14.90 o
   4  -2   8         15.03         14.97         2.89 o
   5  -2   8       1716.08       1618.54        28.97 o
   6  -2   8        385.16        369.61        23.27 o
   7  -2   8          2.32         -0.06         2.87 o
   8  -2   8        242.11        243.08        20.28 o
   9  -2   8          5.41          7.88         4.97 o
  10  -2   8          6.53         -1.41         3.02 o
  11  -2   8          0.16         -1.60         2.95 o
  12  -2   8         15.16         18.28         6.78 o
 -11  -1   8         36.44         32.98         9.96 o
 -10  -1   8          3.56         -0.67         4.44 o
  -9  -1   8        176.18        143.11        20.42 o
  -8  -1   8         90.44         97.28        16.44 o
  -7  -1   8          0.78         11.56         4.73 o
  -6  -1   8        170.27        136.84        17.25 o
  -5  -1   8         28.40         18.59         6.60 o
  -4  -1   8         91.42         85.93        12.72 o
  -3  -1   8        143.89        131.43        14.88 o
  -2  -1   8        170.86        145.15         6.98 o
  -1  -1   8        927.33        951.76        19.72 o
   0  -1   8         13.28         15.56         4.97 o
   1  -1   8        294.25        293.39        10.34 o
   2  -1   8        331.99        334.88        13.51 o
   3  -1   8        197.42        182.91         9.63 o
   4  -1   8         49.37         47.76         4.85 o
   5  -1   8        407.11        372.11        12.90 o
   6  -1   8        505.90        355.25        69.71 o
   7  -1   8          3.40          3.06         2.75 o
   8  -1   8        242.37        221.00        19.14 o
   9  -1   8        137.39        124.93        14.76 o
  10  -1   8         19.19         23.62         7.75 o
  11  -1   8          4.98          2.43         3.92 o
  12  -1   8         27.49         27.21         8.57 o
 -11   0   8          4.50          5.30         4.88 o
 -10   0   8          0.00          1.06         5.71 o
  -9   0   8         31.30         26.67         8.88 o
  -8   0   8          6.06         10.07         6.52 o
  -7   0   8          8.43          5.80         3.23 o
  -6   0   8         56.82         56.37        11.25 o
  -5   0   8        146.99        145.00        16.85 o
  -4   0   8         76.69         64.23        12.15 o
  -3   0   8        106.36        102.00        12.68 o
  -2   0   8          9.90          5.14         1.28 o
  -1   0   8          1.13          2.93         1.24 o
   0   0   8          7.52         46.08         4.78 o
   1   0   8         37.43         32.12         3.33 o
   2   0   8       2317.77       2401.81        38.80 o
   3   0   8          1.47          2.22         1.61 o
   4   0   8         29.82         30.16         3.66 o
   5   0   8         58.84         67.41         5.15 o
   6   0   8         28.97         38.09         7.33 o
   7   0   8        126.25        100.27        11.91 o
   8   0   8          5.80         -0.26         2.98 o
   9   0   8        121.39         97.99        12.97 o
  10   0   8        157.28        170.07        18.12 o
  11   0   8          0.36          1.28         3.39 o
  12   0   8          0.25          0.47         3.34 o
 -11   1   8          0.00          7.35         5.62 o
 -10   1   8          1.40          2.11         3.77 o
  -9   1   8          2.63          2.97         4.28 o
  -8   1   8        211.43        242.50        25.00 o
  -7   1   8        360.85        350.87        28.42 o
  -6   1   8         56.31         70.03        11.82 o
  -5   1   8        329.05        318.98        12.24 o
  -4   1   8         87.54         72.78         5.65 o
  -3   1   8         19.12         17.45         2.87 o
  -2   1   8       1369.31       1247.83        37.55 o
  -1   1   8        327.34        311.96        10.30 o
   0   1   8         18.84         23.55         3.44 o
   1   1   8          5.26          6.69         1.62 o
   2   1   8         69.36         59.82         5.30 o
   3   1   8       1482.29       1552.86        28.27 o
   4   1   8         32.03         22.84         3.12 o
   5   1   8        209.25        213.58         9.12 o
   6   1   8        235.73        217.84         8.80 o
   7   1   8         37.32         38.12         4.40 o
   8   1   8         37.50         33.20         7.36 o
   9   1   8         32.59         29.61         7.15 o
  10   1   8         10.79          4.87         3.82 o
  11   1   8          8.72         -2.11         3.33 o
  12   1   8          2.23         -3.32         3.32 o
  13   1   8          2.33          7.19         4.00 o
 -11   2   8          8.17          3.97         3.04 o
 -10   2   8         37.44         35.90        10.23 o
  -9   2   8          0.01          5.44         4.04 o
  -8   2   8          3.16         16.59         7.06 o
  -7   2   8          1.30          1.00         3.12 o
  -6   2   8          0.11          0.23         2.34 o
  -5   2   8       1168.06       1179.60        57.46 o
  -4   2   8        205.36        205.70        17.57 o
  -3   2   8          1.17         -0.55         2.77 o
  -2   2   8       1334.86       1409.01        64.38 o
  -1   2   8       2689.59       2675.23        65.55 o
   0   2   8         70.86         78.63         5.96 o
   1   2   8          6.63          6.13         1.59 o
   2   2   8         26.62         25.16         3.13 o
   3   2   8         26.04         25.44         4.89 o
   4   2   8         42.14         47.60         6.60 o
   5   2   8        261.06        255.72        16.13 o
   6   2   8         18.01         27.96         6.00 o
   7   2   8        113.64        100.05        14.09 o
   8   2   8         42.25         56.10         9.35 o
   9   2   8        185.55        163.64        16.64 o
  10   2   8          9.12          1.72         2.55 o
  11   2   8        202.41        193.43        19.92 o
  12   2   8         15.08          5.40         3.71 o
  13   2   8         60.99         60.13        12.35 o
 -11   3   8         17.82         26.62         7.89 o
 -10   3   8         22.03          8.34         4.26 o
  -9   3   8         48.87         42.02        10.95 o
  -8   3   8          5.21          3.37         4.33 o
  -7   3   8         13.64          9.51         4.09 o
  -6   3   8         31.93         27.45         4.61 o
  -5   3   8        491.80        492.76        18.20 o
  -4   3   8         13.25         14.43         3.02 o
  -3   3   8        875.55        975.97        24.12 o
  -2   3   8        337.21        335.51        13.34 o
  -1   3   8        728.07        786.34        20.53 o
   0   3   8        635.86        598.37        23.60 o
   1   3   8        283.38        291.55        16.68 o
   2   3   8          6.54          7.21         2.04 o
   3   3   8         82.73         95.83         6.55 o
   4   3   8        135.80        134.86         8.07 o
   5   3   8          5.37          1.64         1.74 o
   6   3   8        632.03        648.06        27.32 o
   7   3   8         70.84         73.96         6.56 o
   8   3   8         45.09         44.56         8.23 o
   9   3   8         12.99          5.37         2.74 o
  10   3   8       1404.60       1460.59        52.95 o
  11   3   8         58.92         48.86         9.45 o
  12   3   8          0.03          8.45         4.75 o
  13   3   8          7.90         11.09         5.00 o
 -11   4   8         74.57         70.65        12.77 o
 -10   4   8         71.08         71.89        11.32 o
  -9   4   8          2.11          2.31         7.37 o
  -8   4   8          0.33          9.69         6.64 o
  -7   4   8         14.14         11.67         5.04 o
  -6   4   8        109.28        126.22        10.14 o
  -5   4   8        755.24        778.18        24.33 o
  -4   4   8        116.90        118.05        13.28 o
  -3   4   8        634.27        620.92        29.21 o
  -2   4   8         71.00         84.24         6.98 o
  -1   4   8        324.59        341.91        18.47 o
   0   4   8        390.78        413.04        20.81 o
   1   4   8         54.59         49.69         4.45 o
   2   4   8          0.73          2.21         1.01 o
   3   4   8       1973.98       1845.87        25.58 o
   4   4   8         89.70        101.20         6.86 o
   5   4   8        175.37        169.16        10.93 o
   6   4   8        539.53        550.41        18.33 o
   7   4   8         61.17         46.58         7.35 o
   8   4   8         92.17         92.47        11.38 o
   9   4   8         98.28        101.39        12.66 o
  10   4   8        315.98        300.10        23.06 o
  11   4   8          0.01          4.53         3.98 o
  12   4   8         13.71         26.18         7.47 o
  13   4   8         11.03         12.78         6.60 o
  14   4   8         20.44         28.15         8.65 o
 -10   5   8         63.99         61.90        14.24 o
  -9   5   8          0.10          0.55         2.76 o
  -8   5   8         24.47         29.74         6.78 o
  -7   5   8          2.28          7.00         4.71 o
  -6   5   8         98.39        105.38         9.61 o
  -5   5   8        306.45        345.28        16.77 o
  -4   5   8        139.13        130.17        20.33 o
  -3   5   8          0.08         -2.10         2.10 o
  -2   5   8        344.16        319.97        19.10 o
  -1   5   8        350.82        330.35        41.13 o
   0   5   8        500.62        466.75        42.99 o
   1   5   8         90.06         96.36         5.94 o
   2   5   8         96.95         79.39         5.66 o
   3   5   8         40.41         53.05         3.64 o
   4   5   8         85.94         80.56         4.89 o
   5   5   8         17.75         23.36         8.00 o
   6   5   8        181.83        174.28        10.02 o
   7   5   8       1195.93       1311.86        30.88 o
   8   5   8         57.68         52.79         8.43 o
   9   5   8          0.96          4.47         3.19 o
  10   5   8        180.04        171.61        17.23 o
  11   5   8        341.79        340.46        26.17 o
  12   5   8         11.92          9.60         5.54 o
  13   5   8         58.30         77.83        13.45 o
  14   5   8        147.97        135.43        18.87 o
  -9   6   8          0.99         11.40         7.30 o
  -8   6   8          6.18          4.24         3.09 o
  -7   6   8         13.17         19.40         3.88 o
  -6   6   8        320.04        362.57        15.86 o
  -5   6   8          2.54          1.55         3.24 o
  -4   6   8         64.32         68.07         7.65 o
  -3   6   8        131.65        115.55        12.86 o
  -2   6   8        174.21        171.44        14.79 o
  -1   6   8        422.02        329.73        38.74 o
   0   6   8        586.44        585.87        35.67 o
   1   6   8        315.56        303.57        15.73 o
   2   6   8        129.82        130.22        12.61 o
   3   6   8       1116.42       1135.04        47.52 o
   4   6   8        146.66        158.83        10.08 o
   5   6   8         54.23         49.38         4.60 o
   6   6   8       1563.20       1613.31        32.53 o
   7   6   8         86.27         90.68         7.70 o
   8   6   8         76.06         90.89         8.08 o
   9   6   8        373.91        397.96        24.92 o
  10   6   8         18.57         20.81         6.27 o
  11   6   8        435.38        408.67        28.34 o
  12   6   8          4.71          7.03         4.95 o
  13   6   8         66.89         82.97        14.06 o
  14   6   8          4.94          9.48         6.35 o
  -9   7   8          0.00         -5.21         5.21 o
  -8   7   8          3.05          4.82         3.03 o
  -7   7   8         13.37         22.63         8.11 o
  -6   7   8         14.26         13.11         6.06 o
  -5   7   8        645.06        681.70        25.93 o
  -4   7   8          0.32          3.57         2.80 o
  -3   7   8        152.23        157.74        10.42 o
  -2   7   8         41.59         42.32         5.03 o
  -1   7   8         18.46         16.75         2.95 o
   0   7   8         29.57         26.09         2.55 o
   1   7   8        136.60        170.08        15.35 o
   2   7   8         32.65         35.47         7.25 o
   3   7   8        188.45        181.97        16.27 o
   4   7   8         32.31         37.28         3.52 o
   5   7   8         71.95         85.02         6.13 o
   6   7   8         16.33         19.31         3.40 o
   7   7   8         62.18         78.04         7.02 o
   8   7   8         14.98         15.16         5.01 o
   9   7   8         36.50         31.29         5.03 o
  10   7   8         58.97         53.09         9.69 o
  11   7   8         88.37         83.91        12.66 o
  12   7   8         10.24         11.22         5.52 o
  13   7   8          2.66          0.28         3.09 o
  14   7   8         84.75         90.50        15.74 o
  -8   8   8          0.72          1.16        10.62 o
  -7   8   8          0.38          0.19         2.59 o
  -6   8   8         79.83         82.12         9.59 o
  -5   8   8          6.08         12.28         5.63 o
  -4   8   8         22.03         19.48         6.03 o
  -3   8   8          0.01         -3.82         3.82 o
  -2   8   8          3.36          2.90         3.57 o
  -1   8   8         77.00         75.31        11.06 o
   0   8   8         64.91        113.77        13.78 o
   1   8   8          6.58          5.55         2.54 o
   2   8   8         87.98         91.59        11.85 o
   3   8   8        714.33        755.10        35.03 o
   4   8   8          7.61         11.06         3.94 o
   5   8   8         46.01         49.54         5.62 o
   6   8   8          0.36         -0.79         1.62 o
   7   8   8        564.69        584.96        19.74 o
   8   8   8       1214.84       1244.31        31.53 o
   9   8   8          3.90          3.80         3.65 o
  10   8   8         89.93         92.51        11.39 o
  11   8   8          9.10          8.51         4.72 o
  12   8   8          2.28          7.96         4.74 o
  13   8   8          1.50          3.83         3.84 o
  14   8   8        104.93        103.84        16.08 o
  -8   9   8          2.63         -2.20         5.15 o
  -7   9   8          2.46         -3.15         3.15 o
  -6   9   8         12.62         16.68         5.56 o
  -5   9   8          9.73          7.62         4.37 o
  -4   9   8         32.53         21.70         6.54 o
  -3   9   8          0.63         -1.29         2.93 o
  -2   9   8         80.44         76.13        12.20 o
  -1   9   8         35.09         36.73         8.42 o
   0   9   8        229.08        212.46        18.97 o
   1   9   8         36.43         29.05         6.87 o
   2   9   8        138.34        134.29        15.05 o
   3   9   8        430.86        396.56        26.04 o
   4   9   8          4.99          7.00         4.33 o
   5   9   8          9.17          3.00         3.44 o
   6   9   8         68.64         79.12        12.28 o
   7   9   8        744.51        801.09        44.10 o
   8   9   8         31.47         39.25         7.32 o
   9   9   8         19.35         16.46         3.90 o
  10   9   8          1.23         -0.75         3.27 o
  11   9   8        265.20        305.80        23.95 o
  12   9   8         23.67         22.41         6.51 o
  13   9   8          0.00         -5.04         5.04 o
  14   9   8         11.64         19.95         7.52 o
  -7  10   8         46.81         43.28        11.68 o
  -6  10   8         20.71         17.92         5.25 o
  -5  10   8          4.37         -1.93         3.77 o
  -4  10   8          3.60          7.82         4.45 o
  -3  10   8         25.33         24.09         7.70 o
  -2  10   8          1.50         -2.41         2.97 o
  -1  10   8         50.01         41.36         9.31 o
   0  10   8         91.69         81.43        12.22 o
   1  10   8        146.22        144.59        16.13 o
   2  10   8          4.08          1.44         3.04 o
   3  10   8        449.40        452.45        29.19 o
   4  10   8        237.82        253.82        21.97 o
   5  10   8        283.61        272.91        23.01 o
   6  10   8        172.74        155.22        17.49 o
   7  10   8         70.92         83.40        13.23 o
   8  10   8          1.58         -2.03         3.17 o
   9  10   8          6.21         11.10         5.36 o
  10  10   8         46.11         45.41         9.86 o
  11  10   8         15.64         24.52         7.95 o
  -5  11   8         53.61         45.17        11.36 o
  -4  11   8         40.28         38.58         9.54 o
  -3  11   8          0.00         -0.31         3.27 o
  -2  11   8          9.26         13.26         6.03 o
  -1  11   8         13.41         13.37         6.14 o
   0  11   8        269.27        253.69        22.82 o
   1  11   8          0.50          2.93         2.52 o
   2  11   8         45.44         40.60         9.17 o
   3  11   8         83.53         83.54        12.93 o
   4  11   8        234.45        275.21        23.78 o
   5  11   8        485.11        459.65        31.26 o
   6  11   8          2.20          7.71         5.58 o
   7  11   8          0.01         -3.47         4.01 o
   8  11   8         22.40         13.69         5.98 o
   9  11   8          5.76          3.19         2.92 o
  10  11   8         69.13         66.46        12.74 o
  11  11   8         42.69         31.76         9.12 o
  -3  12   8          8.93          8.17         6.26 o
  -2  12   8          1.49          0.63         4.00 o
  -1  12   8         56.64         46.50        10.34 o
   0  12   8         12.63          7.72         4.93 o
   1  12   8         17.37         18.34         7.44 o
   2  12   8          0.10          3.58         2.81 o
   3  12   8         42.12         36.89         9.07 o
   4  12   8        441.22        448.16        31.83 o
   5  12   8        352.07        345.88        28.09 o
   6  12   8         13.88         15.53         6.63 o
   7  12   8        202.68        215.94        22.21 o
   8  12   8         25.29         38.25        10.11 o
   9  12   8         26.01         23.77         7.91 o
  10  12   8          9.20          2.49         3.41 o
  11  12   8         40.13         59.41        12.46 o
  12  12   8        148.32        159.33        20.19 o
  -1  13   8        163.05        140.72        18.94 o
   0  13   8        263.31        298.94        27.11 o
   1  13   8        116.80        105.08        15.70 o
   2  13   8         35.45         42.94        10.29 o
   3  13   8         37.85         36.43         9.12 o
   4  13   8         53.10         71.48        12.70 o
   5  13   8         97.52         81.47        13.95 o
   6  13   8          0.00          3.75         4.36 o
   7  13   8          0.62          1.30         3.35 o
   8  13   8         20.44         13.80         6.10 o
   9  13   8         29.77         25.18         7.75 o
  10  13   8         26.90         18.67         7.13 o
   3  14   8          0.01         -1.13         4.38 o
   4  14   8         16.57         28.50         8.68 o
   5  14   8          1.46          8.55         6.03 o
   6  14   8          9.53          2.55         3.06 o
   7  14   8         35.38         28.91         8.63 o
   8  14   8          1.46         -2.12         3.78 o
  -2 -10   9         84.80         77.34        15.22 o
  -4  -9   9        168.22        190.28        25.37 o
  -3  -9   9         10.84         27.77        10.13 o
  -2  -9   9          1.47         10.70         6.85 o
  -1  -9   9          2.45         -4.68         5.57 o
   3  -9   9          1.50         -0.21         3.44 o
   5  -9   9          0.00         -5.48         5.48 o
  -5  -8   9          5.46          8.65         6.64 o
  -4  -8   9        107.43         97.27        17.15 o
  -3  -8   9          1.90          9.54         6.06 o
  -2  -8   9          1.87         -1.04         3.84 o
  -1  -8   9         45.89         55.97        12.19 o
   0  -8   9         22.10         23.77         8.67 o
   3  -8   9         27.36         26.05         8.01 o
   4  -8   9         69.12         76.88        13.40 o
   5  -8   9          4.22          5.09         5.71 o
  -6  -7   9         14.27         14.41         9.51 o
  -5  -7   9         48.65         42.23        11.47 o
  -4  -7   9         19.23         15.70         7.05 o
  -3  -7   9          8.29          6.02         4.16 o
  -2  -7   9          6.13         16.52         7.52 o
  -1  -7   9         25.76         36.76         9.10 o
   0  -7   9        193.87        197.52        21.17 o
   1  -7   9          0.03         -0.74         4.62 o
   2  -7   9         32.52         35.60         9.69 o
   3  -7   9         87.94         88.70        13.98 o
   4  -7   9         19.02         18.94         8.00 o
   5  -7   9          9.48         12.51         6.02 o
   6  -7   9          2.14          1.13         3.19 o
   7  -7   9        130.89        155.77        19.08 o
  -7  -6   9         11.22         12.91         6.70 o
  -6  -6   9         44.39         52.70        12.99 o
  -5  -6   9          1.61         11.08         6.54 o
  -4  -6   9         20.65         36.88        10.95 o
  -3  -6   9         79.65         78.58        14.45 o
  -2  -6   9         38.70         31.71         9.58 o
  -1  -6   9         56.09         63.55        12.47 o
   0  -6   9         64.77         74.44        13.03 o
   1  -6   9         16.46         22.12         6.66 o
   2  -6   9          0.91          1.94         4.37 o
   3  -6   9         43.74         50.43         9.51 o
   4  -6   9          1.53          5.01         3.75 o
   5  -6   9          1.63         -2.42         3.67 o
   6  -6   9         38.81         44.99         9.92 o
   7  -6   9         21.36         31.61         8.58 o
   8  -6   9          5.13          6.20         4.42 o
  -8  -5   9        157.99        152.58        22.69 o
  -7  -5   9        111.50        113.18        18.83 o
  -6  -5   9         36.07         31.51        10.08 o
  -5  -5   9          0.00         -0.59         3.39 o
  -4  -5   9         36.01         24.65         8.15 o
  -3  -5   9         20.51         21.50         7.19 o
  -2  -5   9          1.71         -2.11         3.59 o
  -1  -5   9         92.40         87.94        13.52 o
   0  -5   9        324.58        320.41        25.28 o
   1  -5   9         31.82         29.59         7.65 o
   2  -5   9         30.88         30.33         9.06 o
   3  -5   9        403.06        420.88        25.63 o
   4  -5   9         72.37         61.48        10.79 o
   5  -5   9         23.43         26.09         7.17 o
   6  -5   9         22.10         28.16         7.19 o
   7  -5   9          0.53         -3.62         3.71 o
   8  -5   9          2.10          0.10         3.45 o
   9  -5   9         40.71         43.40        10.48 o
  -9  -4   9        110.57        114.58        20.03 o
  -8  -4   9         42.84         34.46        10.19 o
  -7  -4   9          0.19          3.32         5.06 o
  -6  -4   9         19.67         25.22         9.34 o
  -5  -4   9        186.30        186.53        21.94 o
  -4  -4   9         82.34         83.75        14.50 o
  -3  -4   9          1.16         -1.35         4.48 o
  -2  -4   9         31.03         38.34         9.01 o
  -1  -4   9         19.71         25.67         7.46 o
   0  -4   9         29.50         29.64         7.53 o
   1  -4   9         22.00         15.02         3.54 o
   2  -4   9          0.27         -1.19         7.75 o
   3  -4   9        785.34        784.26        29.81 o
   4  -4   9        707.82        737.58        22.91 o
   5  -4   9          5.18          3.56         3.16 o
   6  -4   9          1.68         -1.46         3.11 o
   7  -4   9         11.33          3.01         3.30 o
   8  -4   9         21.78         24.58         7.62 o
   9  -4   9          3.50         10.03         5.68 o
  10  -4   9         75.86         87.10        14.17 o
  -9  -3   9         19.39         22.95         8.92 o
  -8  -3   9          5.17          5.30         4.76 o
  -7  -3   9          6.46          5.27         3.76 o
  -6  -3   9         18.66         12.82         6.25 o
  -5  -3   9         55.33         48.35        10.57 o
  -4  -3   9         35.34         37.41         9.37 o
  -3  -3   9        217.51        184.51        19.63 o
  -2  -3   9         13.62         14.59         5.63 o
  -1  -3   9         88.46         86.42        12.46 o
   0  -3   9        224.82        218.98        19.12 o
   1  -3   9        175.94        163.53        11.14 o
   2  -3   9        103.85        105.86         8.88 o
   3  -3   9       1266.56       1425.69        32.83 o
   4  -3   9        614.03        601.14        19.85 o
   5  -3   9         34.60         33.52         7.65 o
   6  -3   9         44.24         56.92         9.99 o
   7  -3   9          0.69          0.14         3.15 o
   8  -3   9         10.38         10.47         4.51 o
   9  -3   9         43.87         43.56         9.86 o
  10  -3   9         14.50         18.88         7.44 o
  -9  -2   9         28.23         38.88        11.04 o
  -8  -2   9          9.63         13.33         7.23 o
  -7  -2   9         62.42         81.86        15.12 o
  -6  -2   9          9.45         16.25         7.76 o
  -5  -2   9        104.59        121.36        16.93 o
  -4  -2   9        143.61        149.31        18.13 o
  -3  -2   9         74.90         69.59        12.00 o
  -2  -2   9         51.90         48.95        10.07 o
  -1  -2   9         20.13         22.23         6.22 o
   0  -2   9          5.22          5.75         2.01 o
   1  -2   9         10.78         11.30         3.41 o
   2  -2   9        332.49        331.55        15.08 o
   3  -2   9        528.03        556.03        19.00 o
   4  -2   9        362.32        383.87        24.74 o
   5  -2   9        295.42        272.21        11.80 o
   6  -2   9         25.72         41.80         8.49 o
   7  -2   9         37.04         22.32         6.73 o
   8  -2   9        452.91        466.51        29.13 o
   9  -2   9         16.46         20.99         7.05 o
  10  -2   9          4.24          5.73         3.74 o
  11  -2   9         20.27         16.92         5.95 o
 -10  -1   9         45.42         55.73        14.72 o
  -9  -1   9          0.01         -3.59         3.94 o
  -8  -1   9         26.25         49.58        12.66 o
  -7  -1   9        131.37        135.97        18.61 o
  -6  -1   9         19.86         24.10         8.19 o
  -5  -1   9        194.58        186.69        20.59 o
  -4  -1   9         25.91         23.14         6.68 o
  -3  -1   9        515.66        492.09        30.90 o
  -2  -1   9          5.00          5.69         4.73 o
  -1  -1   9         11.38         13.49         2.42 o
   0  -1   9        307.55        259.22        25.99 o
   1  -1   9         83.57         84.14         8.49 o
   2  -1   9         41.42         41.89         5.19 o
   3  -1   9          0.01          3.16         2.81 o
   4  -1   9        172.13        180.16        11.11 o
   5  -1   9         39.67         44.21         4.72 o
   6  -1   9        144.00        124.02        13.59 o
   7  -1   9         43.31         53.07         9.26 o
   8  -1   9        768.95        715.66        35.52 o
   9  -1   9          5.47          6.95         3.71 o
  10  -1   9         11.35         10.67         5.28 o
  11  -1   9          2.10          6.16         5.04 o
  12  -1   9          9.58          4.01         4.08 o
 -10   0   9          4.35          3.12         3.61 o
  -9   0   9         10.10         32.74        10.10 o
  -8   0   9        126.67        138.01        19.77 o
  -7   0   9          2.63         -2.74         5.05 o
  -6   0   9          7.01         43.26        10.60 o
  -5   0   9        181.70        152.50        18.02 o
  -4   0   9         14.68         -1.37         4.26 o
  -3   0   9        102.98        115.92        14.64 o
  -2   0   9          3.66          3.13         1.17 o
  -1   0   9        252.96        214.23        24.14 o
   0   0   9       2346.10       2298.59       113.43 o
   1   0   9        102.69        107.19        10.58 o
   2   0   9        122.77        124.47         8.53 o
   3   0   9          7.43          7.36         2.33 o
   4   0   9       1186.62       1277.03        27.27 o
   5   0   9         81.05         89.02         6.41 o
   6   0   9          0.06          2.77         1.37 o
   7   0   9         43.20         38.14         7.92 o
   8   0   9         51.65         39.05         8.02 o
   9   0   9          1.66         -1.87         3.83 o
  10   0   9         38.48         53.87        10.61 o
  11   0   9         41.19         36.77         9.14 o
  12   0   9         46.68         55.09        11.80 o
 -10   1   9         13.39          6.90         4.71 o
  -9   1   9          1.38         -7.41         7.41 o
  -8   1   9        209.11        203.44        23.51 o
  -7   1   9          1.57         -0.82         5.02 o
  -6   1   9        104.48        120.28        16.58 o
  -5   1   9         10.49         -0.07         3.42 o
  -4   1   9        146.05        139.70         8.13 o
  -3   1   9        479.48        502.38        18.57 o
  -2   1   9         30.40         28.23         3.11 o
  -1   1   9          0.22          0.65         1.01 o
   0   1   9        106.52        102.35        14.70 o
   1   1   9       1050.86       1112.21        40.11 o
   2   1   9        313.93        313.85        13.11 o
   3   1   9       1079.63       1147.30        25.37 o
   4   1   9         28.25         30.44         4.70 o
   5   1   9         11.90         15.45         2.78 o
   6   1   9         23.49         22.72         3.41 o
   7   1   9         77.26         65.41         5.42 o
   8   1   9          6.01          1.89         3.65 o
   9   1   9         26.43         25.36         6.21 o
  10   1   9          0.01         -1.95         3.62 o
  11   1   9        158.11        187.28        19.63 o
  12   1   9          9.26          7.39         3.22 o
  13   1   9          0.68          0.10         3.89 o
 -10   2   9          0.07         -1.89         3.58 o
  -9   2   9         79.83         89.23        16.76 o
  -8   2   9        187.95        179.27        22.55 o
  -7   2   9         32.06         27.13         8.43 o
  -6   2   9         29.92         38.12         9.32 o
  -5   2   9          0.64          0.90         1.29 o
  -4   2   9         73.38         74.44         6.47 o
  -3   2   9        380.41        406.18        15.18 o
  -2   2   9        144.26        155.30        13.16 o
  -1   2   9        260.60        254.24        11.54 o
   0   2   9          5.47          0.47         1.48 o
   1   2   9        287.47        312.32        14.16 o
   2   2   9        347.37        368.86        11.35 o
   3   2   9        330.12        347.42        12.98 o
   4   2   9       1200.30       1195.95        25.01 o
   5   2   9          5.42          4.98         1.76 o
   6   2   9          2.31         -3.81         3.81 o
   7   2   9        373.26        400.19        23.44 o
   8   2   9          6.98         -0.17         2.69 o
   9   2   9        117.80        126.04        14.48 o
  10   2   9          4.55         -2.82         4.23 o
  11   2   9         62.27         50.60        10.66 o
  12   2   9         26.02         39.70         9.09 o
  13   2   9         29.09         24.33         7.61 o
 -10   3   9         84.55         98.22        17.54 o
  -9   3   9          6.25         12.74         6.43 o
  -8   3   9         10.00          8.57         5.86 o
  -7   3   9          2.10         -6.30         6.30 o
  -6   3   9         14.59         96.36        16.04 o
  -5   3   9        399.83        382.44        16.41 o
  -4   3   9         73.11         71.86         6.74 o
  -3   3   9        170.47        288.02        13.41 o
  -2   3   9         22.31         18.74         3.45 o
  -1   3   9         52.46         61.29        11.72 o
   0   3   9        179.09        175.77         9.90 o
   1   3   9       1288.58       1351.75        39.90 o
   2   3   9         37.64         38.75         7.50 o
   3   3   9        120.55        136.33         8.32 o
   4   3   9         20.47         20.44         3.31 o
   5   3   9          4.75          2.75         3.31 o
   6   3   9         11.39         12.20         4.09 o
   7   3   9          0.20          2.94         3.14 o
   8   3   9        544.19        578.77        29.48 o
   9   3   9         64.14         65.35        10.56 o
  10   3   9          0.10         -2.62         4.31 o
  11   3   9         70.22         76.85        12.46 o
  12   3   9         81.93         80.58        13.32 o
  13   3   9         75.74         63.60        12.48 o
 -10   4   9         10.36         13.40         6.11 o
  -9   4   9         79.68         58.67        13.87 o
  -8   4   9          2.21          3.99         4.40 o
  -7   4   9          3.37         10.10         4.83 o
  -6   4   9          0.71         -0.37         2.25 o
  -5   4   9          1.01          3.65         2.65 o
  -4   4   9        705.99        758.50        23.68 o
  -3   4   9          6.33          4.16         3.11 o
  -2   4   9        373.93        393.79        15.88 o
  -1   4   9         67.68         71.90         6.63 o
   0   4   9         63.52         56.67         7.81 o
   1   4   9        573.20        578.34        25.27 o
   2   4   9         30.19         27.45         3.75 o
   3   4   9         76.53         76.12         6.01 o
   4   4   9        248.00        252.40        11.37 o
   5   4   9        947.89        974.99        24.48 o
   6   4   9          6.91          9.18         3.10 o
   7   4   9         13.34         17.07         4.68 o
   8   4   9         64.47         58.01         9.46 o
   9   4   9         65.30         63.16        10.13 o
  10   4   9          0.38         -3.42         3.42 o
  11   4   9         64.86         63.45        11.36 o
  12   4   9        201.18        236.41        22.40 o
  13   4   9         17.23         17.43         6.56 o
 -10   5   9         59.56         71.45        16.44 o
  -9   5   9         78.18         73.14        15.14 o
  -8   5   9          2.45          1.73         2.76 o
  -7   5   9         18.51         18.62         7.12 o
  -6   5   9         18.91         21.61         4.87 o
  -5   5   9        243.71        273.56        15.28 o
  -4   5   9        524.60        526.38        20.49 o
  -3   5   9        447.25        439.37        18.01 o
  -2   5   9        903.97        849.16        33.13 o
  -1   5   9        142.90        142.93        13.10 o
   0   5   9        357.88        341.79        36.75 o
   1   5   9        144.23        136.76         7.81 o
   2   5   9         47.51         53.00         5.00 o
   3   5   9         62.32         51.89         4.04 o
   4   5   9        102.44        100.02        11.68 o
   5   5   9        629.80        713.35        20.28 o
   6   5   9         41.09         45.98         8.47 o
   7   5   9          0.58         -0.91         3.38 o
   8   5   9       1020.40       1073.78        39.36 o
   9   5   9         12.45         12.82         4.56 o
  10   5   9          2.28          4.11         4.37 o
  11   5   9         14.04         18.35         5.95 o
  12   5   9         60.15         57.97        10.89 o
  13   5   9          1.56         -2.56         2.95 o
  14   5   9          6.41         10.72         5.14 o
  -9   6   9         66.22         77.47        15.80 o
  -8   6   9         23.13         22.56         8.76 o
  -7   6   9         17.42         10.73         3.27 o
  -6   6   9         34.59         93.79         9.92 o
  -5   6   9         11.75          9.47         3.64 o
  -4   6   9        100.09        118.47        10.26 o
  -3   6   9          5.91         99.74        12.46 o
  -2   6   9        333.27        328.92        21.22 o
  -1   6   9          0.07          0.10         2.52 o
   0   6   9        263.34        199.93        23.97 o
   1   6   9          0.15         -0.57         1.40 o
   2   6   9        289.60        263.72        22.54 o
   3   6   9          1.00          7.28         2.29 o
   4   6   9         10.36          7.22         1.61 o
   5   6   9        316.44        333.16        13.21 o
   6   6   9        323.19        347.56        17.00 o
   7   6   9        294.83        305.87        14.44 o
   8   6   9        402.02        442.17        18.50 o
   9   6   9       1983.89       2124.76        60.53 o
  10   6   9          2.12         -3.25         3.64 o
  11   6   9        188.33        169.87        18.13 o
  12   6   9          5.53          8.98         4.03 o
  13   6   9         71.85         68.43        12.44 o
  14   6   9          0.50         -6.56         6.56 o
  -9   7   9         27.94         29.80         9.61 o
  -8   7   9         25.56         20.88         8.94 o
  -7   7   9         11.85         11.69         3.93 o
  -6   7   9         52.23         56.32         7.89 o
  -5   7   9          0.95          6.21         2.31 o
  -4   7   9          4.21         -1.04         2.63 o
  -3   7   9        159.50        161.00        15.99 o
  -2   7   9         16.11          7.93         3.74 o
  -1   7   9        306.94        282.52        20.49 o
   0   7   9          2.58         -1.91         2.83 o
   1   7   9        107.30        100.86        12.14 o
   2   7   9        735.43        757.83        34.12 o
   3   7   9        270.26        298.92        21.20 o
   4   7   9        258.00        235.95        16.18 o
   5   7   9        863.70        927.14        47.25 o
   6   7   9         47.75         54.39         5.72 o
   7   7   9         70.60         84.01         7.50 o
   8   7   9        690.84        744.58        24.10 o
   9   7   9        123.03        106.04         9.29 o
  10   7   9         95.27         88.01        11.68 o
  11   7   9          0.01          1.81         2.87 o
  12   7   9        152.58        145.69        17.06 o
  13   7   9          6.48          2.45         3.00 o
  14   7   9          0.07          2.17         3.09 o
  -8   8   9          1.71         -0.81         4.28 o
  -7   8   9          4.50          1.82         2.97 o
  -6   8   9         10.33         14.71         7.38 o
  -5   8   9         33.16         37.72         6.41 o
  -4   8   9         27.20         29.86         8.63 o
  -3   8   9         28.34         22.21         6.46 o
  -2   8   9        136.08        153.71        16.15 o
  -1   8   9        172.57        153.91        15.65 o
   0   8   9        146.16        156.57        15.92 o
   1   8   9          4.57          1.23         2.48 o
   2   8   9        114.94         88.75        12.26 o
   3   8   9          4.53          3.12         2.31 o
   4   8   9         84.70         63.37        10.03 o
   5   8   9          0.24          2.58         1.47 o
   6   8   9        532.90        564.72        17.74 o
   7   8   9         20.98         24.92         6.11 o
   8   8   9        363.11        378.38        16.89 o
   9   8   9         75.08         69.93         7.67 o
  10   8   9          9.35          8.95         3.80 o
  11   8   9          0.30          3.92         3.07 o
  12   8   9          5.12          2.52         2.55 o
  13   8   9         28.97         34.73         8.75 o
  14   8   9          4.43         13.12         6.53 o
  -7   9   9          0.03          4.85         2.75 o
  -6   9   9          3.96          4.76         4.06 o
  -5   9   9          0.72         -2.46         2.46 o
  -4   9   9         30.99         34.28         8.71 o
  -3   9   9        152.77        175.48        18.38 o
  -2   9   9         10.93         15.70         5.93 o
  -1   9   9         58.92         61.59        10.44 o
   0   9   9         28.64         45.69         8.97 o
   1   9   9         35.38         39.26         8.52 o
   2   9   9          2.15         -2.21         3.74 o
   3   9   9         56.41        101.83        13.77 o
   4   9   9        101.95        114.23        14.49 o
   5   9   9          9.23         20.62         6.39 o
   6   9   9         54.68        107.10        14.58 o
   7   9   9          1.18          0.75         3.21 o
   8   9   9        100.94        108.60        14.87 o
   9   9   9         86.38         82.86        13.61 o
  10   9   9          1.49         -0.67         1.85 o
  11   9   9         11.59         18.67         6.01 o
  12   9   9        106.96        104.40        14.43 o
  -6  10   9          7.69         14.85         5.20 o
  -5  10   9          2.55          5.66         4.89 o
  -4  10   9          0.66          2.16         2.89 o
  -3  10   9        215.94        213.16        21.54 o
  -2  10   9         28.24         19.52         6.34 o
  -1  10   9         22.04         21.07         6.43 o
   0  10   9         15.73         11.07         4.92 o
   1  10   9         12.18          8.15         5.73 o
   2  10   9        325.93        317.34        24.73 o
   3  10   9         67.32         78.29        12.57 o
   4  10   9          2.76          8.16         5.82 o
   5  10   9         46.86         31.90         8.09 o
   6  10   9         30.90         17.33         5.17 o
   7  10   9          2.54          5.35         4.32 o
   8  10   9         12.08         13.46         5.55 o
   9  10   9         57.02         52.87        10.94 o
  10  10   9        270.87        296.23        26.58 o
  11  10   9          2.18          7.90         5.82 o
  -4  11   9         16.11         13.02         6.11 o
  -3  11   9         93.15         86.36        14.04 o
  -2  11   9          0.00         -2.69         3.82 o
  -1  11   9          4.20          1.20         3.32 o
   0  11   9         62.30         79.41        13.13 o
   1  11   9          7.30          4.40         4.46 o
   2  11   9         23.67         21.22         6.87 o
   3  11   9         21.19         18.61         6.27 o
   4  11   9         49.67         67.85        11.97 o
   5  11   9          6.73          9.06         4.93 o
   6  11   9        842.54        868.45        43.95 o
   7  11   9         19.53         15.05         6.49 o
   8  11   9         21.20         34.46         9.18 o
   9  11   9          1.46          9.45         6.95 o
  10  11   9        159.28        182.65        21.27 o
  11  11   9          7.03         -0.70         2.98 o
  -2  12   9          0.19          4.10         3.08 o
  -1  12   9         30.67         29.48         8.47 o
   0  12   9        152.10        118.52        16.78 o
   1  12   9         90.42        106.69        15.34 o
   2  12   9         84.44         64.91        12.41 o
   3  12   9         30.21         34.96         9.27 o
   4  12   9          0.11         -5.20         5.20 o
   5  12   9         28.22         25.16         8.37 o
   6  12   9          2.37         11.15         5.38 o
   7  12   9         47.41         52.50        11.55 o
   8  12   9         22.85         28.70         8.85 o
   9  12   9        411.64        478.95        35.42 o
  10  12   9          0.01         -7.62         7.62 o
  11  12   9          2.86         17.02         7.55 o
   0  13   9         37.14         25.62         8.72 o
   1  13   9        182.56        170.70        20.74 o
   2  13   9         34.10         26.86         8.49 o
   3  13   9          2.07         -4.75         4.75 o
   4  13   9         21.87         22.02         8.06 o
   5  13   9         31.25         34.23         9.84 o
   6  13   9        158.30        197.93        22.63 o
   7  13   9         22.29         13.24         6.71 o
   8  13   9          7.18          9.77         6.10 o
   9  13   9         14.49          9.25         6.04 o
   5  14   9          3.62          6.50         5.15 o
  -2  -9  10          1.07          3.02         3.46 o
  -1  -9  10         18.55         16.73         6.95 o
  -4  -8  10         32.77         36.43        11.05 o
  -3  -8  10         16.38         30.24        10.48 o
  -2  -8  10         17.68          7.84         7.05 o
  -1  -8  10         19.37         17.90         6.53 o
   0  -8  10          9.67         16.06         7.37 o
   3  -8  10          4.27          9.68         5.62 o
  -5  -7  10          2.80         -1.62         4.87 o
  -4  -7  10          0.47         11.99         5.56 o
  -3  -7  10        173.25        192.66        23.79 o
  -2  -7  10         22.70         27.64         8.95 o
  -1  -7  10          4.55         -1.02         4.25 o
   0  -7  10         52.35         39.94        10.55 o
   1  -7  10        317.31        322.66        27.07 o
   3  -7  10          0.00         -0.58         4.09 o
   4  -7  10          3.07         11.31         6.81 o
   5  -7  10         14.53         13.22         7.32 o
  -6  -6  10         20.33         -2.54         6.72 o
  -5  -6  10          2.47          5.77         5.32 o
  -4  -6  10          0.06          0.23         5.35 o
  -3  -6  10          3.52         -1.65         4.05 o
  -2  -6  10         46.40         58.83        12.22 o
  -1  -6  10          5.68          8.83         5.70 o
   0  -6  10         11.45         10.21         6.28 o
   1  -6  10          8.07         17.40         6.56 o
   2  -6  10         62.49         69.46        12.73 o
   3  -6  10          6.50         13.10         6.27 o
   4  -6  10          5.77          5.16         3.84 o
   5  -6  10          0.10          6.36         5.66 o
   6  -6  10          1.61         -2.97         4.10 o
   7  -6  10          8.35          7.75         5.54 o
  -7  -5  10          0.02         -8.07         8.83 o
  -6  -5  10         43.27         35.34        10.88 o
  -5  -5  10          0.46          5.46         5.00 o
  -4  -5  10          5.92         -4.85         4.85 o
  -3  -5  10         85.14         77.11        14.38 o
  -2  -5  10          5.54          6.15         5.28 o
  -1  -5  10          1.84          5.97         5.55 o
   0  -5  10          1.24          1.64         2.79 o
   1  -5  10        132.74        134.73        16.44 o
   2  -5  10         95.91        116.06        10.58 o
   3  -5  10          0.43         -5.56         5.56 o
   4  -5  10          1.96         -4.04         5.53 o
   5  -5  10        124.76        116.74        15.42 o
   6  -5  10          3.68          0.96         3.22 o
   7  -5  10         10.98         10.62         5.54 o
   8  -5  10          8.43         -1.52         2.86 o
  -7  -4  10         13.16          8.87         6.58 o
  -6  -4  10          8.35          7.70         5.17 o
  -5  -4  10          6.17          7.21         5.72 o
  -4  -4  10         26.80         18.77         8.25 o
  -3  -4  10         10.63          7.17         5.11 o
  -2  -4  10         24.05         33.85         8.96 o
  -1  -4  10        104.43         91.03        14.61 o
   0  -4  10          0.62          7.69         6.16 o
   1  -4  10         14.73         15.62         6.39 o
   2  -4  10          0.09         -0.85         1.96 o
   3  -4  10        146.81        152.73        11.29 o
   4  -4  10        361.71        418.49        27.76 o
   5  -4  10         91.40         84.11        12.78 o
   6  -4  10          3.52         14.52         6.47 o
   7  -4  10         29.76         31.99         8.38 o
   8  -4  10        125.82        136.98        16.91 o
   9  -4  10         67.39         71.20        12.83 o
  -8  -3  10         60.84         58.08        13.33 o
  -7  -3  10          0.75          5.39         5.03 o
  -6  -3  10         14.28         15.05         7.48 o
  -5  -3  10         21.02         20.71         8.04 o
  -4  -3  10        138.58        110.50        16.80 o
  -3  -3  10        411.71        424.89        31.51 o
  -2  -3  10        154.25        149.63        18.16 o
  -1  -3  10        248.93        248.19        22.38 o
   0  -3  10          3.71         -2.83         4.45 o
   1  -3  10        455.18        461.32        28.35 o
   2  -3  10        358.96        369.16        21.42 o
   3  -3  10        243.62        261.30        14.16 o
   4  -3  10        102.36         81.58         7.78 o
   5  -3  10        393.93        407.10        26.46 o
   6  -3  10          1.94          1.64         4.09 o
   7  -3  10          0.20          9.36         5.73 o
   8  -3  10         28.56         14.68         5.29 o
   9  -3  10        639.50        752.31        40.81 o
  10  -3  10          0.00         -5.12         5.12 o
  -8  -2  10         20.30         19.56         7.18 o
  -7  -2  10         17.49         12.22         7.08 o
  -6  -2  10         22.22         28.91        10.06 o
  -5  -2  10         35.14         43.96        10.66 o
  -4  -2  10          7.69         14.58         6.16 o
  -3  -2  10         41.26         42.87        10.99 o
  -2  -2  10        554.76        576.09        34.39 o
  -1  -2  10          4.16          1.14         3.06 o
   0  -2  10         59.09         60.80        10.89 o
   1  -2  10         65.30         57.74        10.06 o
   2  -2  10        256.28        270.59        14.45 o
   3  -2  10        135.64        137.91         9.94 o
   4  -2  10          1.16         -0.71         1.88 o
   5  -2  10        516.96        501.50        28.59 o
   6  -2  10         39.83         31.96         7.61 o
   7  -2  10          5.42         -0.69         2.99 o
   8  -2  10        200.27        205.99        19.92 o
   9  -2  10        126.91        175.55        18.96 o
  10  -2  10          0.59          1.38         3.51 o
  -9  -1  10          3.39          0.67         3.94 o
  -8  -1  10          0.44         -2.86         4.05 o
  -7  -1  10         35.82         48.24        11.87 o
  -6  -1  10        370.83        370.75        31.25 o
  -5  -1  10          4.86          7.14         4.80 o
  -4  -1  10        133.87        110.49        16.14 o
  -3  -1  10        287.01        281.07        24.76 o
  -2  -1  10        409.55        417.05        28.57 o
  -1  -1  10         25.75         24.14         7.15 o
   0  -1  10         62.82         61.23        10.30 o
   1  -1  10         54.90         60.27         9.91 o
   2  -1  10         42.01         34.31         5.13 o
   3  -1  10        105.54        110.94         8.64 o
   4  -1  10          8.49          9.09         4.22 o
   5  -1  10         41.65         40.09         4.95 o
   6  -1  10          7.30         12.12         5.08 o
   7  -1  10          8.01          5.31         3.21 o
   8  -1  10        181.94        186.02        18.42 o
   9  -1  10         82.91         68.25        11.52 o
  10  -1  10          0.01          8.61         5.25 o
  11  -1  10         24.66         25.13         7.87 o
  -9   0  10          1.13          4.96         5.91 o
  -8   0  10          0.01         -0.36         5.40 o
  -7   0  10         59.63         67.59        13.64 o
  -6   0  10         95.68         81.93        15.21 o
  -5   0  10         25.31         25.63         8.97 o
  -4   0  10        219.62        244.48        22.98 o
  -3   0  10         76.44         60.63        10.95 o
  -2   0  10        714.71        729.26        36.87 o
  -1   0  10         82.51         93.04        12.53 o
   0   0  10        257.18        279.08        20.79 o
   1   0  10        269.18        250.53        18.79 o
   2   0  10         22.14         24.02         4.55 o
   3   0  10         67.20         55.93         6.29 o
   4   0  10          6.03          6.69         2.47 o
   5   0  10        622.04        609.42        19.01 o
   6   0  10         37.46         29.21         3.82 o
   7   0  10         11.37         17.24         5.74 o
   8   0  10         15.49         15.02         5.46 o
   9   0  10          0.01          3.82         4.25 o
  10   0  10         56.18         58.30        10.97 o
  11   0  10         35.81         28.98         8.00 o
  12   0  10         31.78         32.76         8.80 o
  -9   1  10         31.44         30.18        10.09 o
  -8   1  10         31.55         46.23        12.38 o
  -7   1  10         25.78         30.76         9.84 o
  -6   1  10          9.54          3.37         4.98 o
  -5   1  10        142.26        138.94        17.94 o
  -4   1  10          4.63          4.34         4.65 o
  -3   1  10        475.44        440.45        19.96 o
  -2   1  10         64.30         57.02        10.85 o
  -1   1  10          0.00         -0.71         1.58 o
   0   1  10        164.48        141.93        14.80 o
   1   1  10         52.79         52.50         8.78 o
   2   1  10        157.13        175.14        10.44 o
   3   1  10        499.32        565.30        18.59 o
   4   1  10         57.22         54.41         5.57 o
   5   1  10          7.91          2.27         1.51 o
   6   1  10         35.01         31.60         4.14 o
   7   1  10         16.43         18.22         5.59 o
   8   1  10          5.35         -2.24         4.01 o
   9   1  10        218.44        243.59        20.89 o
  10   1  10         52.63         33.30         7.79 o
  11   1  10         22.60         27.81         8.05 o
  12   1  10          2.12         -0.99         3.34 o
  -9   2  10          3.29          2.44         4.33 o
  -8   2  10         10.78          6.87         4.60 o
  -7   2  10         43.19         33.92        10.08 o
  -6   2  10          3.14          3.30         6.19 o
  -5   2  10          9.39          6.75         4.52 o
  -4   2  10         15.08         11.85         5.52 o
  -3   2  10       1104.70       1081.34        26.88 o
  -2   2  10        569.96        590.84        27.81 o
  -1   2  10        154.84        128.89         8.94 o
   0   2  10         23.21         22.43         3.96 o
   1   2  10        702.13        702.44        21.06 o
   2   2  10        301.49        331.01        25.34 o
   3   2  10        138.44        144.25         8.99 o
   4   2  10          0.94         -0.83         1.58 o
   5   2  10          6.11          8.46         2.51 o
   6   2  10         47.79         57.17         5.40 o
   7   2  10        285.24        301.44        12.34 o
   8   2  10          0.04          3.32         2.55 o
   9   2  10          0.88          4.66         4.43 o
  10   2  10          1.55          1.14         2.54 o
  11   2  10         15.60         12.04         4.69 o
  12   2  10          6.63         14.52         6.55 o
  13   2  10         63.21         75.99        13.73 o
  -9   3  10         29.79         31.84        10.70 o
  -8   3  10          3.01         -4.44         6.36 o
  -7   3  10         12.89         18.62         4.35 o
  -6   3  10         46.43         43.32        11.13 o
  -5   3  10         13.18         18.45         6.48 o
  -4   3  10        560.30        522.08        19.48 o
  -3   3  10          0.01          1.95         2.20 o
  -2   3  10        895.64        885.42        24.55 o
  -1   3  10        407.83        444.42        16.88 o
   0   3  10         32.99         35.86         5.52 o
   1   3  10        250.66        248.48        13.31 o
   2   3  10        127.45         97.73         6.10 o
   3   3  10        190.59        212.30        11.14 o
   4   3  10         87.56         96.77        10.15 o
   5   3  10          0.00          3.65         3.28 o
   6   3  10        454.47        482.49        24.64 o
   7   3  10          0.10          1.53         2.66 o
   8   3  10          2.18          4.54         3.55 o
   9   3  10        140.10        132.50        14.85 o
  10   3  10         76.01         89.94        12.76 o
  11   3  10         14.69         12.16         4.68 o
  12   3  10          1.54         -5.00         5.00 o
  13   3  10         64.64         62.30        12.43 o
  -9   4  10         24.97         20.14         9.22 o
  -8   4  10         16.35         30.59        10.55 o
  -7   4  10         13.59         13.33         6.43 o
  -6   4  10        256.99        249.84        25.35 o
  -5   4  10        162.03        165.63        11.61 o
  -4   4  10        480.79        469.70        19.23 o
  -3   4  10        510.91        507.94        19.50 o
  -2   4  10         75.16         64.66         6.67 o
  -1   4  10          7.50          2.08         2.09 o
   0   4  10        137.57        134.69        10.76 o
   1   4  10          5.36          4.64         2.13 o
   2   4  10        619.16        593.37        27.92 o
   3   4  10        310.04        297.94        12.93 o
   4   4  10        207.04        220.89        11.27 o
   5   4  10        284.03        308.03        13.86 o
   6   4  10        241.94        255.30        17.18 o
   7   4  10          3.45         -2.70         3.71 o
   8   4  10         72.69         88.34        11.35 o
   9   4  10         43.44         41.08         8.42 o
  10   4  10        524.42        586.51        32.89 o
  11   4  10         28.38         25.33         7.63 o
  12   4  10         61.68         63.81        11.51 o
  13   4  10          4.00         -0.89         4.88 o
  -8   5  10          1.53         -2.38         3.68 o
  -7   5  10          0.16         14.48         8.13 o
  -6   5  10          7.26          9.11         5.66 o
  -5   5  10          2.74          6.47         2.67 o
  -4   5  10        296.61        272.15        15.18 o
  -3   5  10        393.90        429.41        18.55 o
  -2   5  10        306.71        332.52        28.83 o
  -1   5  10        292.66        268.81        18.65 o
   0   5  10        175.41        195.64        15.77 o
   1   5  10        163.67        172.45        14.74 o
   2   5  10         70.05         56.95         8.80 o
   3   5  10        370.33        393.85        16.33 o
   4   5  10          0.09         -1.58         1.58 o
   5   5  10        726.95        799.29        22.45 o
   6   5  10        182.34        166.03        10.38 o
   7   5  10        384.21        448.42        23.50 o
   8   5  10          4.72          4.56         3.61 o
   9   5  10         76.33         87.58        11.70 o
  10   5  10        374.88        430.27        27.47 o
  11   5  10         42.47         50.62        10.12 o
  12   5  10         24.96         25.42         7.82 o
  13   5  10         25.83         39.62         9.76 o
  -8   6  10         81.33         82.51        16.60 o
  -7   6  10          0.02          3.09         4.98 o
  -6   6  10        148.45        157.35        12.95 o
  -5   6  10         54.82         45.00         6.83 o
  -4   6  10          0.46          2.99         2.37 o
  -3   6  10         31.04         29.46         5.53 o
  -2   6  10          0.01         -0.20         2.31 o
  -1   6  10        518.33        513.20        27.38 o
   0   6  10         51.76         50.78         8.89 o
   1   6  10          9.47         10.10         4.37 o
   2   6  10         26.56         30.51         6.73 o
   3   6  10        630.07        569.91        29.05 o
   4   6  10         38.00         40.51         4.60 o
   5   6  10         45.83         48.18         6.34 o
   6   6  10        271.56        273.75        13.27 o
   7   6  10        180.33        195.96        11.72 o
   8   6  10         15.31         11.87         4.49 o
   9   6  10        673.53        709.37        33.15 o
  10   6  10         90.00         83.73        11.93 o
  11   6  10        411.34        422.90        28.38 o
  12   6  10          3.70          0.03         2.86 o
  13   6  10         56.09         71.61        12.80 o
  14   6  10          1.17          0.73         3.36 o
  -8   7  10         21.16         19.30         9.08 o
  -7   7  10         31.00         24.48        10.34 o
  -6   7  10          0.00         -2.56         2.56 o
  -5   7  10          9.24         14.27         3.99 o
  -4   7  10         28.32         20.07         4.76 o
  -3   7  10         14.43          5.89         3.85 o
  -2   7  10          2.15          3.27         3.38 o
  -1   7  10         27.58         25.94         6.53 o
   0   7  10         34.76         23.47         6.57 o
   1   7  10         43.89         46.48         8.55 o
   2   7  10        291.43        291.99        21.56 o
   3   7  10         20.33         20.11         5.48 o
   4   7  10        139.85        126.60         8.67 o
   5   7  10        185.24        184.31         9.97 o
   6   7  10          2.50          1.59         1.73 o
   7   7  10         54.09         51.62         6.77 o
   8   7  10        156.97        164.50        11.09 o
   9   7  10          8.54         20.95         6.00 o
  10   7  10         49.91         52.77         9.36 o
  11   7  10          4.06          0.93         2.95 o
  12   7  10          4.89         -1.34         3.23 o
  13   7  10         26.68         20.13         6.62 o
  14   7  10         11.73          8.44         5.51 o
  -7   8  10         33.33         44.10        12.91 o
  -6   8  10         23.78         26.97        11.46 o
  -5   8  10         23.03          8.28         8.40 o
  -4   8  10          4.40          2.01         2.65 o
  -3   8  10          6.01          6.15         2.74 o
  -2   8  10        103.90        118.61        14.55 o
  -1   8  10        667.87        600.26        32.92 o
   0   8  10         61.82         44.17         8.87 o
   1   8  10         33.47         22.68         6.19 o
   2   8  10         11.79          6.84         3.81 o
   3   8  10        101.88        104.52        13.19 o
   4   8  10          0.76          5.09         3.88 o
   5   8  10         98.31         89.95        12.65 o
   6   8  10        151.82        155.24         9.46 o
   7   8  10        594.52        639.26        20.99 o
   8   8  10         73.61         74.50         7.51 o
   9   8  10         63.79         72.26         7.77 o
  10   8  10         18.30         18.53         5.58 o
  11   8  10          0.39         -1.78         1.99 o
  12   8  10          1.21          5.18         3.92 o
  13   8  10         44.07         38.17         9.15 o
  14   8  10         30.63         27.79         8.17 o
  -6   9  10          1.27         -0.94         3.06 o
  -5   9  10          0.33         -0.66         7.66 o
  -4   9  10         68.87         59.48        11.35 o
  -3   9  10         27.83         31.00         8.36 o
  -2   9  10         77.87         77.30        12.44 o
  -1   9  10          1.65         -2.18         3.42 o
   0   9  10          0.52         -2.53         3.99 o
   1   9  10          9.63          0.41         3.29 o
   2   9  10          7.37          3.23         3.17 o
   3   9  10        170.15        152.44        16.91 o
   4   9  10        998.97       1027.29        45.04 o
   5   9  10         89.38         78.10        12.44 o
   6   9  10        100.78        125.61        16.07 o
   7   9  10         33.53         37.68         9.54 o
   8   9  10        130.83        129.53        16.57 o
   9   9  10         15.47         11.64         4.46 o
  10   9  10         58.01         59.47        12.14 o
  -6  10  10         15.36          5.99         5.64 o
  -5  10  10        151.64        149.26        18.54 o
  -4  10  10          4.69         -2.96         4.53 o
  -3  10  10          3.60          3.52         3.35 o
  -2  10  10         97.62         91.51        14.15 o
  -1  10  10          5.18          9.21         4.89 o
   0  10  10        190.47        235.72        22.00 o
   1  10  10          0.27          7.41         4.68 o
   2  10  10         86.61         70.54        11.95 o
   3  10  10         58.65         36.19         8.74 o
   4  10  10         28.81         18.89         6.85 o
   5  10  10         23.15         22.36         6.78 o
   6  10  10        107.24        112.99        15.17 o
   7  10  10        271.40        240.96        22.92 o
   8  10  10        182.54        194.14        21.12 o
   9  10  10         21.31         24.02         7.08 o
  10  10  10        190.86        193.93        22.11 o
  11  10  10         12.53         19.86         8.24 o
  -4  11  10         38.97         43.99        10.72 o
  -3  11  10          4.28          3.93         5.29 o
  -2  11  10         16.13         16.45         5.82 o
  -1  11  10         13.05         12.74         5.32 o
   0  11  10         49.43         55.45        11.35 o
   1  11  10          7.32          5.75         3.89 o
   2  11  10        196.58        187.16        20.10 o
   3  11  10        310.09        269.99        24.42 o
   4  11  10         10.50         14.05         5.91 o
   5  11  10          1.32          5.30         4.31 o
   6  11  10        155.06        191.82        20.68 o
   7  11  10          4.73         -2.32         4.05 o
   8  11  10         73.39         81.72        14.53 o
   9  11  10         18.24         18.02         7.05 o
  10  11  10         92.11         89.43        15.16 o
  11  11  10         13.74         23.74         8.79 o
  -2  12  10         73.72         68.31        12.93 o
  -1  12  10          7.60          6.27         4.65 o
   0  12  10         10.88         12.06         6.49 o
   1  12  10          0.48          3.30         3.42 o
   2  12  10        137.19        144.71        18.85 o
   3  12  10        113.61        116.27        16.60 o
   4  12  10         91.47         83.16        14.17 o
   5  12  10         13.71         22.80         7.87 o
   6  12  10         30.62         34.73         9.20 o
   7  12  10        165.76        178.79        21.08 o
   8  12  10         46.27         43.13        10.88 o
   9  12  10         10.47          2.33         4.00 o
  10  12  10         13.00         14.40         5.91 o
   1  13  10          0.65          5.23         4.55 o
   2  13  10          0.09         13.49         7.40 o
   3  13  10          0.65          0.13         3.46 o
   4  13  10        109.88         99.77        16.10 o
   5  13  10         19.11         24.97         7.47 o
   6  13  10         35.05         28.99         9.14 o
   7  13  10         61.23         51.52        11.14 o
   8  13  10          6.44          7.86         5.07 o
  -2  -8  11          0.22         -2.91         2.91 o
  -1  -8  11         10.87         10.52         5.58 o
  -4  -7  11          6.48          2.93         4.45 o
  -3  -7  11          7.14          4.64         5.33 o
  -2  -7  11          5.31          5.14         5.66 o
  -1  -7  11         13.55         11.30         4.83 o
   0  -7  11          0.88         -6.70         6.70 o
   3  -7  11         21.93          3.03         5.13 o
  -5  -6  11         15.43         20.35         9.57 o
  -4  -6  11         11.37         14.85         8.22 o
  -3  -6  11         51.45         60.55        13.60 o
  -2  -6  11          5.79          9.55         5.55 o
  -1  -6  11         30.85         33.37         9.66 o
   0  -6  11          0.41         -0.42         3.41 o
   1  -6  11         20.39         30.35         8.72 o
   3  -6  11         62.82         57.22        12.25 o
   4  -6  11          0.03          5.73         4.57 o
   5  -6  11          1.19         -0.84         5.51 o
  -5  -5  11         75.02         55.89        13.07 o
  -4  -5  11          0.18         -1.70         4.28 o
  -3  -5  11          6.02          3.38         4.68 o
  -2  -5  11         17.34         24.33         9.76 o
  -1  -5  11        411.50        438.43        32.99 o
   0  -5  11         31.33         32.82         9.13 o
   1  -5  11          3.06          5.22         4.00 o
   2  -5  11         56.47         50.08        10.03 o
   3  -5  11          6.12          0.11         6.63 o
   4  -5  11          0.18         -2.92         4.83 o
   5  -5  11         23.83         31.81         8.49 o
   6  -5  11          1.76         -0.57         3.85 o
   7  -5  11         37.06         32.75         9.71 o
  -6  -4  11         27.87         28.57         9.44 o
  -5  -4  11          2.19         -3.90         3.90 o
  -4  -4  11         93.37         87.50        16.23 o
  -3  -4  11          0.42          1.71         5.67 o
  -2  -4  11         42.59         36.28         9.66 o
  -1  -4  11         79.27         84.28        14.29 o
   0  -4  11          1.59          5.48         4.95 o
   1  -4  11         22.34         12.84         5.66 o
   2  -4  11         47.72         49.51         7.11 o
   3  -4  11          6.81          3.83         4.99 o
   4  -4  11         10.19         12.87         5.89 o
   5  -4  11         24.85         31.30         7.89 o
   6  -4  11         15.75         18.55         6.82 o
   7  -4  11          6.08         -3.62         4.75 o
   8  -4  11         37.69         39.53         9.44 o
  -7  -3  11         55.91         70.76        15.75 o
  -6  -3  11          1.02          1.00         3.36 o
  -5  -3  11         33.13         37.05        10.35 o
  -4  -3  11         23.70         19.00         7.78 o
  -3  -3  11          0.57          5.25         3.10 o
  -2  -3  11         40.95         52.52        11.23 o
  -1  -3  11        659.51        748.72        41.51 o
   0  -3  11         28.66         27.46         7.68 o
   1  -3  11          5.97          7.23         3.92 o
   2  -3  11         74.38         80.46         8.71 o
   3  -3  11        117.10        113.35         9.85 o
   4  -3  11        170.00        181.84        18.89 o
   5  -3  11          0.46         -3.01         3.70 o
   6  -3  11         79.69         83.79        13.07 o
   7  -3  11         72.40         64.83        11.65 o
   8  -3  11          2.27         -1.20         3.68 o
   9  -3  11        113.59        142.24        17.99 o
  -7  -2  11         87.93        100.74        18.11 o
  -6  -2  11          4.28          6.01         5.31 o
  -5  -2  11         39.42         36.42        11.01 o
  -4  -2  11         45.71         51.08        11.98 o
  -3  -2  11          3.74         -2.61         4.44 o
  -2  -2  11         13.15          8.15         4.53 o
  -1  -2  11        108.51        114.84        15.51 o
   0  -2  11         31.58         23.94         6.73 o
   1  -2  11         34.93         46.93         9.92 o
   2  -2  11       1200.52       1272.30        34.14 o
   3  -2  11        168.46        182.69        12.16 o
   4  -2  11         18.06         19.63         4.74 o
   5  -2  11         13.78         16.73         6.30 o
   6  -2  11          1.43          7.83         4.37 o
   7  -2  11         38.25         33.85         8.04 o
   8  -2  11          6.95          4.69         4.05 o
   9  -2  11          0.34          5.84         5.56 o
  10  -2  11         39.04         43.86        10.25 o
  -7  -1  11         33.94         35.28        10.42 o
  -6  -1  11        102.52         91.90        16.34 o
  -5  -1  11         35.46         45.10        11.26 o
  -4  -1  11          9.84         11.56         5.20 o
  -3  -1  11         25.66         38.58        10.26 o
  -2  -1  11        319.31        337.66        27.02 o
  -1  -1  11        294.78        294.35        24.17 o
   0  -1  11        253.64        259.91        22.05 o
   1  -1  11         27.29         32.83         8.76 o
   2  -1  11         58.07         53.25         6.55 o
   3  -1  11        609.22        616.14        22.07 o
   4  -1  11          7.69          5.41         2.18 o
   5  -1  11          6.05          5.18         2.18 o
   6  -1  11          5.39         18.54         6.21 o
   7  -1  11         99.12         95.02        13.11 o
   8  -1  11          8.17          4.77         3.08 o
   9  -1  11         30.07         40.77         9.43 o
  10  -1  11         46.74         49.89        10.73 o
  -8   0  11          8.49         14.35         8.04 o
  -7   0  11          1.03         -1.81         3.77 o
  -6   0  11         21.69         18.68         7.56 o
  -5   0  11        101.87        101.84        16.52 o
  -4   0  11        191.90        176.34        20.30 o
  -3   0  11        146.75        178.28        19.78 o
  -2   0  11          1.32         -0.47         3.81 o
  -1   0  11        973.04        971.39        43.56 o
   0   0  11        817.72        953.09        41.73 o
   1   0  11         11.72          9.36         4.34 o
   2   0  11          9.87          7.25         2.98 o
   3   0  11        161.21        150.25        13.38 o
   4   0  11         31.71         36.22         5.24 o
   5   0  11         81.11         80.85         7.34 o
   6   0  11          6.40          1.28         2.66 o
   7   0  11        164.65        136.72        15.04 o
   8   0  11         16.09         16.14         6.05 o
   9   0  11          2.00          2.36         3.02 o
  10   0  11         97.05         99.03        14.77 o
  11   0  11          0.43         -4.07         4.34 o
  -8   1  11         24.35         26.76         9.97 o
  -7   1  11         14.45         11.80         7.61 o
  -6   1  11         10.64         14.11         7.05 o
  -5   1  11         45.22         35.97         9.35 o
  -4   1  11        193.41        195.12        21.06 o
  -3   1  11         65.78         48.51        11.07 o
  -2   1  11         34.86         30.47         7.58 o
  -1   1  11          9.53         13.74         4.66 o
   0   1  11        670.01        670.76        34.06 o
   1   1  11         20.38         11.87         4.55 o
   2   1  11         10.72          5.19         4.89 o
   3   1  11         36.97         37.32         5.21 o
   4   1  11          0.93          0.42         4.84 o
   5   1  11          1.98          0.00         1.89 o
   6   1  11         40.71         34.99         5.01 o
   7   1  11        465.58        499.59        28.57 o
   8   1  11          2.59          5.53         4.18 o
   9   1  11         17.35         19.74         6.26 o
  10   1  11          1.11          1.99         2.29 o
  11   1  11         76.93         98.10        14.90 o
  12   1  11          0.06          2.67         4.68 o
  -8   2  11          0.14         -0.20         3.81 o
  -7   2  11          6.77         -2.95         4.10 o
  -6   2  11         50.11         52.85        12.22 o
  -5   2  11          3.35          8.46         4.94 o
  -4   2  11         81.73         75.02        13.14 o
  -3   2  11         58.66         39.30         9.99 o
  -2   2  11         66.20         69.75         6.95 o
  -1   2  11          2.71          2.30         2.13 o
   0   2  11        671.60        720.18        22.49 o
   1   2  11        457.56        453.20        26.44 o
   2   2  11         21.00         27.38         4.64 o
   3   2  11        304.89        308.15        14.09 o
   4   2  11         65.16         66.51         6.63 o
   5   2  11         80.54         71.41         6.63 o
   6   2  11         72.36         76.07         6.62 o
   7   2  11        686.01        643.87        22.44 o
   8   2  11         53.90         56.23         9.67 o
   9   2  11         38.87         51.74         9.94 o
  10   2  11         34.71         30.86         7.96 o
  11   2  11        133.58        141.06        17.33 o
  12   2  11         15.56         13.96         6.43 o
  -8   3  11          5.38          5.15         5.55 o
  -7   3  11          9.89         15.89         7.40 o
  -6   3  11         25.54         36.77        10.27 o
  -5   3  11          0.18          0.50         3.76 o
  -4   3  11         61.80         56.97        11.18 o
  -3   3  11       1081.63       1177.19        32.81 o
  -2   3  11        442.35        446.59        18.11 o
  -1   3  11        578.95        561.90        20.24 o
   0   3  11        231.63        224.56        12.67 o
   1   3  11        321.09        337.74        15.36 o
   2   3  11         47.23         35.06         5.32 o
   3   3  11        411.29        429.46        13.71 o
   4   3  11          3.39          1.49         2.34 o
   5   3  11          4.63          6.77         2.92 o
   6   3  11         33.85         38.68         4.78 o
   7   3  11         29.91         32.34         4.28 o
   8   3  11         44.15         21.47         5.71 o
   9   3  11         24.62         30.61         7.41 o
  10   3  11         31.53         23.73         7.53 o
  11   3  11          4.85         -2.32         4.40 o
  12   3  11        122.00        127.49        16.73 o
  -8   4  11          8.88          5.26         4.84 o
  -7   4  11         35.69         31.39         9.25 o
  -6   4  11         93.15        116.33        18.28 o
  -5   4  11        120.95        100.07        15.98 o
  -4   4  11          7.64          3.97         4.82 o
  -3   4  11         51.03         41.99         5.83 o
  -2   4  11         27.79         28.54         5.12 o
  -1   4  11        187.71        210.32        12.46 o
   0   4  11         21.83         26.57         4.53 o
   1   4  11         25.17         22.50         4.20 o
   2   4  11         26.41         22.22         6.07 o
   3   4  11        220.54        233.49        12.06 o
   4   4  11        305.95        297.48        16.80 o
   5   4  11        382.13        404.58        22.04 o
   6   4  11         43.96         42.56         7.22 o
   7   4  11          5.53          0.86         2.61 o
   8   4  11        888.32        928.59        38.46 o
   9   4  11        178.39        170.72        16.67 o
  10   4  11         48.05         47.48         9.26 o
  11   4  11         47.81         35.34         8.54 o
  12   4  11        440.01        469.62        32.75 o
  13   4  11          3.70          3.01         5.12 o
  -7   5  11         20.79         30.59        10.04 o
  -6   5  11         12.79         10.94         7.54 o
  -5   5  11         89.45         77.82        14.31 o
  -4   5  11         17.24         12.24         3.92 o
  -3   5  11          8.08          7.12         2.33 o
  -2   5  11         18.09         16.12         3.83 o
  -1   5  11         21.29         20.15         7.79 o
   0   5  11        141.49        148.95        14.22 o
   1   5  11         29.90         33.14         7.24 o
   2   5  11         13.70         18.12         5.21 o
   3   5  11        231.71        260.42        12.66 o
   4   5  11         39.12         53.13         6.83 o
   5   5  11        271.51        263.05        13.28 o
   6   5  11         32.03         37.60         5.15 o
   7   5  11        362.82        375.37        22.35 o
   8   5  11          2.09          1.36         2.58 o
   9   5  11        199.51        202.62        18.05 o
  10   5  11          0.17          0.61         3.09 o
  11   5  11         20.09         24.07         7.22 o
  12   5  11          5.16          1.31         2.64 o
  13   5  11         21.61         24.79         7.48 o
  -7   6  11         10.72         12.41         6.48 o
  -6   6  11         36.02         30.71         9.87 o
  -5   6  11         17.91         21.54         8.05 o
  -4   6  11        269.42        300.24        17.32 o
  -3   6  11          0.66          0.33         1.82 o
  -2   6  11          2.07          7.60         3.22 o
  -1   6  11         39.72         38.88         7.78 o
   0   6  11         71.87         72.07        10.47 o
   1   6  11         11.19          3.81         3.62 o
   2   6  11        112.41        114.89        13.12 o
   3   6  11          1.54         -4.25         4.25 o
   4   6  11         16.97          7.47         5.68 o
   5   6  11        376.51        414.83        20.74 o
   6   6  11        233.16        271.09        13.69 o
   7   6  11         24.47         20.37         4.04 o
   8   6  11        204.26        210.69        16.97 o
   9   6  11        234.93        246.34        19.53 o
  10   6  11         29.98         35.53         8.11 o
  11   6  11         86.89        111.25        14.68 o
  12   6  11        200.54        226.66        21.90 o
  13   6  11          0.02          3.18         4.11 o
  -6   7  11          0.27         -3.01         4.34 o
  -5   7  11          1.89          5.02         3.42 o
  -4   7  11          7.69          5.73         2.22 o
  -3   7  11          7.19          1.36         4.48 o
  -2   7  11          0.00          1.10         2.99 o
  -1   7  11        334.91        352.53        24.54 o
   0   7  11         15.95          9.12         3.84 o
   1   7  11        612.20        625.93        32.46 o
   2   7  11         36.61         39.00         8.20 o
   3   7  11          6.58          5.42         4.82 o
   4   7  11        171.27        157.11         9.45 o
   5   7  11        181.69        220.59        11.53 o
   6   7  11         99.84         95.95         7.91 o
   7   7  11        116.77        120.31         9.34 o
   8   7  11        974.75       1060.13        30.14 o
   9   7  11        207.24        230.42        18.43 o
  10   7  11          0.00         -0.24         2.45 o
  11   7  11          3.93          7.44         4.46 o
  12   7  11          0.68         -3.45         4.01 o
  13   7  11          1.34          0.94         3.05 o
  14   7  11          5.38         10.94         6.22 o
  -6   8  11         58.68         47.19        12.93 o
  -5   8  11          0.64          2.41         6.80 o
  -4   8  11          8.76         10.72         3.78 o
  -3   8  11          4.75         -2.70         3.78 o
  -2   8  11          0.47         -3.31         3.31 o
  -1   8  11          0.03         -3.59         4.20 o
   0   8  11        786.87        755.03        37.37 o
   1   8  11         10.87          2.53         2.28 o
   2   8  11        114.32        104.27        13.80 o
   3   8  11          8.48         -2.26         4.42 o
   4   8  11        256.15        233.38        20.52 o
   5   8  11        706.77        646.91        35.45 o
   6   8  11         10.72          4.81         3.86 o
   7   8  11          0.81          3.63         4.46 o
   8   8  11        195.55        207.61        12.76 o
   9   8  11          1.67          2.95         2.59 o
  10   8  11         17.90         21.14         6.10 o
  11   8  11          3.83          2.75         3.17 o
  12   8  11         20.22         19.72         6.43 o
  13   8  11         92.15        103.99        15.08 o
  -5   9  11         27.75         16.40         4.84 o
  -4   9  11         44.73         51.54         8.16 o
  -3   9  11         62.69         71.84        12.34 o
  -2   9  11          7.94          8.07         4.82 o
  -1   9  11         29.22         20.10         6.62 o
   0   9  11          4.37          1.39         2.52 o
   1   9  11         76.13         68.30        11.71 o
   2   9  11          0.35         -0.19         2.71 o
   3   9  11         96.10         80.11        12.52 o
   4   9  11       1335.70       1329.32        52.28 o
   5   9  11          2.60          4.35         5.27 o
   6   9  11          6.87         15.85         5.79 o
   7   9  11        120.85        145.93        17.91 o
   8   9  11        677.74        738.36        41.47 o
   9   9  11          0.05         -4.24         4.54 o
  10   9  11          0.07          8.97         5.95 o
  -5  10  11          0.08         -2.36         3.07 o
  -4  10  11         39.36         56.60        12.11 o
  -3  10  11        309.89        324.96        27.67 o
  -2  10  11          8.59          2.90         3.80 o
  -1  10  11         85.24         86.46        13.62 o
   0  10  11          6.45          5.58         3.64 o
   1  10  11          0.34         -5.28         5.28 o
   2  10  11          4.69          9.25         5.54 o
   3  10  11          1.97          1.70         3.02 o
   4  10  11        237.00        225.48        22.12 o
   5  10  11         27.45         29.26         7.99 o
   6  10  11        370.95        374.26        28.67 o
   7  10  11         34.78         26.13         8.44 o
   8  10  11         63.06         60.39        11.81 o
   9  10  11         34.20         38.54        11.27 o
  10  10  11          0.35         -4.03         4.03 o
  11  10  11         12.88         11.75         4.98 o
  -3  11  11         79.58         72.29        14.08 o
  -2  11  11          3.68          6.79         4.38 o
  -1  11  11         34.48         22.23         7.62 o
   0  11  11         44.10         38.31         9.12 o
   1  11  11        108.45        108.89        16.28 o
   2  11  11         22.76         35.76         9.54 o
   3  11  11         29.74         42.90        10.39 o
   4  11  11        105.62        101.88        15.06 o
   5  11  11         77.86         85.76        14.10 o
   6  11  11          0.00         -1.08         3.29 o
   7  11  11          8.58          5.75         3.04 o
   8  11  11        139.75        134.26        18.49 o
   9  11  11          0.14         -5.71         5.71 o
  10  11  11         59.92         69.71        13.60 o
  -1  12  11        144.37        119.08        17.63 o
   0  12  11         38.60         23.99         7.83 o
   1  12  11         29.92         29.67         9.09 o
   2  12  11          5.88          0.82         4.51 o
   3  12  11        175.10        186.93        21.49 o
   4  12  11          2.60         -0.71         4.73 o
   5  12  11          2.43         -0.21         2.99 o
   6  12  11        170.91        175.06        20.73 o
   7  12  11         14.20          4.96         5.45 o
   8  12  11          8.22         15.33         6.74 o
   9  12  11         49.82         62.87        13.01 o
   2  13  11          1.20         -3.61         5.50 o
   3  13  11        307.62        282.93        27.45 o
   4  13  11         43.93         26.79         9.01 o
   5  13  11          7.72          5.72         4.29 o
   6  13  11          3.12          0.27         3.24 o
  -2  -7  12          1.04         -5.52         7.99 o
  -1  -7  12         31.95         34.92        10.44 o
  -3  -6  12          8.12          7.68         6.19 o
  -2  -6  12          3.87          3.50         3.65 o
  -1  -6  12         31.91         49.76        12.32 o
   0  -6  12         18.40         34.10         9.66 o
  -4  -5  12         11.45         25.65         9.14 o
  -3  -5  12        209.99        260.04        28.28 o
  -2  -5  12         20.91         32.39        10.37 o
  -1  -5  12         17.48         24.75         8.84 o
   0  -5  12         14.01          9.15         4.89 o
   1  -5  12          0.06          1.65         3.44 o
   3  -5  12         26.11         35.08         9.73 o
   4  -5  12        104.92        128.00        17.59 o
   5  -5  12          2.05         -3.98         4.52 o
  -5  -4  12          0.01          1.31         4.38 o
  -4  -4  12         66.31         62.52        13.98 o
  -3  -4  12         60.09         28.15         9.22 o
  -2  -4  12          3.85         -1.46         5.21 o
  -1  -4  12         45.63         47.88        11.21 o
   0  -4  12         45.86         43.06         9.23 o
   1  -4  12         36.13         39.29         9.67 o
   2  -4  12        188.80        179.26        19.00 o
   3  -4  12         17.10         17.87         6.65 o
   4  -4  12         13.09         36.69         9.62 o
   5  -4  12         36.41         36.56         9.18 o
   6  -4  12          1.51          4.45         4.25 o
   7  -4  12          0.23          3.64         3.17 o
  -5  -3  12         19.14         20.02         9.23 o
  -4  -3  12        248.68        263.30        27.70 o
  -3  -3  12         37.30         49.58        12.71 o
  -2  -3  12         23.21         20.07         8.69 o
  -1  -3  12          1.28          2.75         4.91 o
   0  -3  12        182.32        164.89        19.16 o
   1  -3  12         71.51         64.45        12.45 o
   2  -3  12         87.55         79.52        12.33 o
   3  -3  12         48.00         48.59         6.92 o
   4  -3  12         19.17         26.99         7.86 o
   5  -3  12          0.40         -1.72         4.70 o
   6  -3  12         20.53         23.61         7.67 o
   7  -3  12          0.11          1.60         4.57 o
   8  -3  12          2.73          8.86         5.76 o
  -6  -2  12          0.24         -0.35         5.14 o
  -5  -2  12         29.49         25.66         9.63 o
  -4  -2  12         70.31         71.64        14.68 o
  -3  -2  12         34.34         41.15        10.59 o
  -2  -2  12         28.24         16.05         6.86 o
  -1  -2  12         36.02         38.36         9.75 o
   0  -2  12        144.80        136.32        17.56 o
   1  -2  12          3.26          6.10         5.15 o
   2  -2  12       2465.59       2705.62        56.47 o
   3  -2  12         18.84         12.53         3.79 o
   4  -2  12         83.64         83.29        12.53 o
   5  -2  12        145.32        163.17        17.76 o
   6  -2  12         39.06         50.51        10.45 o
   7  -2  12         30.45         29.11         7.46 o
   8  -2  12         34.44         47.88        11.01 o
   9  -2  12          3.96          2.06         3.41 o
  -6  -1  12        125.49        137.74        20.37 o
  -5  -1  12         16.95         24.32         9.23 o
  -4  -1  12          1.03         -2.15         5.64 o
  -3  -1  12          4.00          0.51         4.28 o
  -2  -1  12          1.95         -5.46         5.46 o
  -1  -1  12          0.01         -3.80         3.80 o
   0  -1  12         15.31         23.31         7.90 o
   1  -1  12        219.02        226.32        20.97 o
   2  -1  12         83.72         98.41         9.48 o
   3  -1  12          6.75          6.31         3.22 o
   4  -1  12          0.60          2.16         4.82 o
   5  -1  12        136.35        132.92        15.26 o
   6  -1  12         36.22         52.14        10.40 o
   7  -1  12          0.36          3.05         3.99 o
   8  -1  12         15.45          6.53         4.04 o
   9  -1  12         19.67         25.91         7.95 o
  10  -1  12          3.59          3.96         4.24 o
  -7   0  12          1.16          0.84         4.93 o
  -6   0  12          9.75         22.71         8.50 o
  -5   0  12         21.95         21.30         7.98 o
  -4   0  12          9.78         10.05         5.00 o
  -3   0  12          4.93         23.14         8.25 o
  -2   0  12        733.33        775.59        42.79 o
  -1   0  12         12.76         10.60         5.85 o
   0   0  12         42.44        111.16        15.24 o
   1   0  12        105.81         92.52        13.02 o
   2   0  12         12.31         16.02         3.62 o
   3   0  12         17.89         15.22         3.73 o
   4   0  12          1.00          1.45         1.88 o
   5   0  12        159.70        143.60        10.32 o
   6   0  12         49.44         55.30        10.03 o
   7   0  12         25.72         23.02         7.06 o
   8   0  12         68.08         65.04        11.61 o
   9   0  12          2.66         12.39         6.50 o
  10   0  12          0.62          2.62         3.33 o
  -7   1  12         52.15         36.20        11.63 o
  -6   1  12         88.24         80.97        15.78 o
  -5   1  12          5.96         13.16         6.77 o
  -4   1  12         20.56         13.66         5.09 o
  -3   1  12        119.19        125.67        17.33 o
  -2   1  12        246.32        236.30        22.70 o
  -1   1  12        178.50        178.46        19.10 o
   0   1  12        426.52        401.41        28.02 o
   1   1  12        294.42        266.96        21.70 o
   2   1  12          0.21          5.39         4.20 o
   3   1  12        141.54        163.69        11.39 o
   4   1  12         44.42         44.45         5.74 o
   5   1  12         58.82         42.13         5.68 o
   6   1  12          3.51         10.29         5.30 o
   7   1  12          8.27          5.20         3.71 o
   8   1  12         32.01         33.38         7.97 o
   9   1  12        440.61        459.43        30.36 o
  10   1  12          2.11          2.37         3.33 o
  11   1  12          9.68          4.48         2.84 o
  -7   2  12          3.22          0.86         3.51 o
  -6   2  12         10.50          1.98         4.91 o
  -5   2  12         39.97         20.03         6.01 o
  -4   2  12          6.10          4.50         3.76 o
  -3   2  12          0.22         -0.81         3.92 o
  -2   2  12        123.89        110.75        15.45 o
  -1   2  12         37.63         32.64         5.14 o
   0   2  12          0.12          3.88         4.97 o
   1   2  12         11.34          5.54         3.66 o
   2   2  12        550.88        577.05        30.77 o
   3   2  12        117.10        119.51        19.38 o
   4   2  12         18.14         17.63         5.05 o
   5   2  12          2.30          1.50         1.95 o
   6   2  12         34.56         39.66         5.35 o
   7   2  12         18.51         18.01         6.06 o
   8   2  12          9.46         11.19         5.46 o
   9   2  12         30.40         36.22         8.30 o
  10   2  12         10.48         11.29         5.32 o
  11   2  12          4.44          6.67         4.93 o
  12   2  12         57.77         64.72        12.76 o
  -7   3  12          2.33         -2.66         6.12 o
  -6   3  12         38.05         36.06         9.94 o
  -5   3  12          1.21          1.94         4.51 o
  -4   3  12         11.79         15.06         7.01 o
  -3   3  12         35.34         62.35        12.51 o
  -2   3  12          2.34          1.49         3.87 o
  -1   3  12         35.21         27.70         5.90 o
   0   3  12         66.86        128.84        10.16 o
   1   3  12        433.71        455.81        18.97 o
   2   3  12          5.15          7.15         2.25 o
   3   3  12        137.37        140.95        10.00 o
   4   3  12         11.83         18.72         3.91 o
   5   3  12          7.35          9.08         2.85 o
   6   3  12          6.40          2.53         2.20 o
   7   3  12          6.64         11.14         3.08 o
   8   3  12         33.08         25.91         7.12 o
   9   3  12         89.35        116.01        14.65 o
  10   3  12        385.49        366.92        27.08 o
  11   3  12          6.73         13.77         5.28 o
  12   3  12         88.64         88.01        14.50 o
  -6   4  12          5.09         11.25         7.72 o
  -5   4  12          0.00         -6.40         6.40 o
  -4   4  12          0.01         15.36         7.23 o
  -3   4  12        150.60        159.21        19.38 o
  -2   4  12         67.81         57.13        12.47 o
  -1   4  12        213.67        220.92        13.36 o
   0   4  12        181.25        193.29        12.59 o
   1   4  12          3.83         -0.05         2.18 o
   2   4  12        200.09        208.80        12.85 o
   3   4  12          0.44         -1.37         1.92 o
   4   4  12         41.67         39.47         4.44 o
   5   4  12         86.77         85.14        10.63 o
   6   4  12        335.45        344.53        22.21 o
   7   4  12          5.79          6.99         4.39 o
   8   4  12          0.20         -0.33         2.36 o
   9   4  12        497.89        522.54        30.60 o
  10   4  12         45.00         30.71         7.84 o
  11   4  12          1.50          3.71         4.51 o
  12   4  12         26.17         32.38         8.67 o
  -6   5  12          0.92         -6.11         6.48 o
  -5   5  12        167.73        200.36        24.26 o
  -4   5  12          8.26         10.51         5.42 o
  -3   5  12          0.50          1.47         2.56 o
  -2   5  12         50.45         40.40         5.93 o
  -1   5  12        128.95        127.03        10.50 o
   0   5  12        208.01        215.33        13.30 o
   1   5  12        162.86        163.18        11.62 o
   2   5  12        488.76        467.08        27.31 o
   3   5  12        585.67        611.78        31.79 o
   4   5  12         56.61         51.18        12.87 o
   5   5  12        261.12        267.09        17.56 o
   6   5  12         25.07         12.09         3.96 o
   7   5  12        147.25        156.69        14.66 o
   8   5  12          6.73          6.31         3.91 o
   9   5  12          3.46          4.33         3.01 o
  10   5  12         80.76         87.65        12.59 o
  11   5  12          6.61          6.75         5.04 o
  12   5  12          1.47         -0.87         2.74 o
  13   5  12          0.52          1.59         3.74 o
  -6   6  12         23.79         25.18         8.85 o
  -5   6  12          0.01          4.77         5.94 o
  -4   6  12         91.82        128.21        18.54 o
  -3   6  12         54.94         78.30         9.03 o
  -2   6  12         11.05         20.80         4.96 o
  -1   6  12         70.82         57.19         8.78 o
   0   6  12          0.36         35.09         7.98 o
   1   6  12        247.82        193.55        17.51 o
   2   6  12        289.76        241.52        20.04 o
   3   6  12         47.28         39.51         8.62 o
   4   6  12          7.81          6.48         2.69 o
   5   6  12         45.11         34.96         5.10 o
   6   6  12       2038.02       2143.85        43.17 o
   7   6  12         20.96         27.18         4.72 o
   8   6  12         12.50         11.06         4.00 o
   9   6  12         83.85         84.70        11.84 o
  10   6  12        103.01        117.76        14.38 o
  11   6  12          0.39          3.13         2.76 o
  12   6  12         24.83         45.39        10.18 o
  13   6  12          0.01          1.93         3.18 o
  -5   7  12         13.36          8.91         6.78 o
  -4   7  12         35.06         39.84         7.01 o
  -3   7  12         28.28         30.10         6.03 o
  -2   7  12         74.40         61.41         8.09 o
  -1   7  12          4.24          1.54         2.71 o
   0   7  12         11.38          2.13         3.97 o
   1   7  12          0.82          0.38         2.68 o
   2   7  12         95.59        102.94        13.24 o
   3   7  12          1.90          4.34         3.31 o
   4   7  12         27.92         31.91         7.97 o
   5   7  12          1.60          1.13         1.84 o
   6   7  12        107.03        107.01         8.80 o
   7   7  12        210.71        245.17        13.82 o
   8   7  12         20.47         19.84         4.14 o
   9   7  12        165.18        166.97        16.11 o
  10   7  12          5.02          7.34         4.01 o
  11   7  12         38.70         49.55         9.67 o
  12   7  12         13.15         14.37         5.85 o
  13   7  12         29.07         33.56         9.40 o
  -5   8  12          4.11         -2.26         4.61 o
  -4   8  12         16.88         33.29         6.90 o
  -3   8  12         10.28         17.02         4.97 o
  -2   8  12        234.26        227.95        21.30 o
  -1   8  12        409.90        417.07        28.49 o
   0   8  12          3.69          0.14         2.48 o
   1   8  12         70.22         68.72        11.88 o
   2   8  12         22.85         34.80         8.38 o
   3   8  12          2.79          0.32         3.20 o
   4   8  12         45.36         36.35         8.36 o
   5   8  12         76.17         95.15        14.01 o
   6   8  12        435.19        492.67        32.25 o
   7   8  12         59.60         63.93        11.52 o
   8   8  12         35.74         29.29         8.30 o
   9   8  12         23.13         11.99         5.87 o
  -4   9  12         33.12         27.37         6.31 o
  -3   9  12         16.87         14.86         4.80 o
  -2   9  12         15.11         11.11         5.22 o
  -1   9  12          1.21         -4.62         4.62 o
   0   9  12          3.70         46.98        10.32 o
   1   9  12          2.13          0.82         2.91 o
   2   9  12         15.17         21.25         6.66 o
   3   9  12         33.45         35.20         8.72 o
   4   9  12        333.21        342.21        26.39 o
   5   9  12        183.08        159.70        18.78 o
   6   9  12          0.02          2.52         4.38 o
   7   9  12          0.65         -1.26         4.07 o
   8   9  12         69.88         87.78        14.54 o
   9   9  12        149.75        205.72        22.55 o
  10   9  12        107.06        135.30        18.70 o
  -4  10  12         14.02         12.14         4.76 o
  -3  10  12         15.14         20.74         7.48 o
  -2  10  12         15.94         16.67         6.73 o
  -1  10  12          0.32         -5.97         5.97 o
   0  10  12         40.57         35.90         8.99 o
   1  10  12         12.15         10.74         5.67 o
   2  10  12         83.22         69.34        12.81 o
   3  10  12         51.96         49.07        10.34 o
   4  10  12         14.77         10.02         6.18 o
   5  10  12         12.73          7.70         5.09 o
   6  10  12         18.99         15.36         6.51 o
   7  10  12        240.16        252.54        24.85 o
   8  10  12          7.54          7.90         5.51 o
   9  10  12         20.83         31.96         9.82 o
  10  10  12          0.87          1.34         4.20 o
  -3  11  12          8.46          7.89         4.62 o
  -2  11  12         11.76         14.66         6.47 o
  -1  11  12          1.17          6.76         4.58 o
   0  11  12         27.74         30.40         8.70 o
   1  11  12         22.59         22.86         7.32 o
   2  11  12          0.58          0.35         3.23 o
   3  11  12         10.53         10.80         6.13 o
   4  11  12         49.95         43.22        10.96 o
   5  11  12          7.30          8.35         5.61 o
   6  11  12         16.80         31.23         8.89 o
   7  11  12          2.02          2.54         5.03 o
   8  11  12         33.07         34.84         9.38 o
   9  11  12          3.08          9.35         5.43 o
   0  12  12         15.65         17.62         7.03 o
   1  12  12          5.19         10.28         5.79 o
   2  12  12          5.72         -3.93         3.93 o
   3  12  12          5.33          4.38         5.51 o
   4  12  12        253.08        243.69        24.99 o
   5  12  12        144.34        151.05        19.64 o
   6  12  12         59.53         91.97        15.55 o
   7  12  12         62.56         62.41        13.65 o
   8  12  12          3.52         16.42         8.01 o
  -2  -6  13          2.57          6.73         5.39 o
  -1  -6  13         27.07         29.79         9.17 o
  -3  -5  13         54.06         43.18        12.48 o
  -2  -5  13         27.82         36.48        10.88 o
  -1  -5  13        215.03        243.91        26.65 o
   0  -5  13         34.89         41.91        11.24 o
  -3  -4  13          1.74          6.05         5.88 o
  -2  -4  13          1.79          4.63         6.15 o
  -1  -4  13         58.28         57.61        12.80 o
   0  -4  13          2.81          8.72         5.72 o
   1  -4  13          7.73         17.29         6.28 o
   3  -4  13        310.88        338.42        28.87 o
   4  -4  13          0.07         -3.64         4.27 o
   5  -4  13         10.90          7.56         5.36 o
  -4  -3  13         10.09         10.81         8.24 o
  -3  -3  13          6.01         13.71         7.17 o
  -2  -3  13         24.98         30.15        10.45 o
  -1  -3  13         24.01         35.37         9.94 o
   0  -3  13          9.87          9.22         5.29 o
   1  -3  13         17.69          9.10         4.67 o
   2  -3  13         13.42          7.88         4.08 o
   3  -3  13        153.94        186.18        20.90 o
   4  -3  13         67.74         57.50        11.84 o
   5  -3  13         17.36         17.31         7.11 o
   6  -3  13         67.98         75.98        13.33 o
  -5  -2  13         87.41         78.15        16.16 o
  -4  -2  13         32.31         30.16         9.74 o
  -3  -2  13         23.86         30.13        10.15 o
  -2  -2  13          0.75         -4.41         5.20 o
  -1  -2  13         29.67         30.41         9.90 o
   0  -2  13        343.19        339.30        28.86 o
   1  -2  13        173.79        173.56        19.57 o
   2  -2  13        745.06        775.28        40.69 o
   3  -2  13         66.35         67.29         8.57 o
   4  -2  13        153.26        160.25        18.75 o
   5  -2  13          1.30         -3.94         6.25 o
   6  -2  13         18.97         23.50         8.09 o
   7  -2  13         13.24         17.82         6.38 o
   8  -2  13         37.55         65.45        12.67 o
  -5  -1  13          2.49          3.93         3.32 o
  -4  -1  13         22.83         17.59         8.49 o
  -3  -1  13         22.13         22.85         8.88 o
  -2  -1  13          0.00          0.47         3.51 o
  -1  -1  13          4.82          1.08         4.63 o
   0  -1  13          0.05          6.54         4.90 o
   1  -1  13         22.92         21.27         8.02 o
   2  -1  13        187.44        190.63        19.93 o
   3  -1  13         31.15         44.22         6.66 o
   4  -1  13          2.23          4.63         4.76 o
   5  -1  13          1.63         -0.62         4.70 o
   6  -1  13          0.16          8.56         6.02 o
   7  -1  13        315.46        399.06        29.01 o
   8  -1  13         39.21         42.07         9.96 o
   9  -1  13          0.40          4.20         4.05 o
  -5   0  13         73.10         77.82        15.94 o
  -4   0  13         20.66         14.88         7.17 o
  -3   0  13          5.19          2.20         4.04 o
  -2   0  13         49.84         52.07        12.78 o
  -1   0  13         28.25         24.62         8.83 o
   0   0  13         92.08        164.12        19.15 o
   1   0  13         50.32         53.72        10.47 o
   2   0  13         91.11         80.38        12.54 o
   3   0  13        132.92        133.24        11.09 o
   4   0  13          2.81          3.68         3.01 o
   5   0  13          9.90         19.87         6.88 o
   6   0  13         18.91         14.26         6.63 o
   7   0  13        182.78        212.47        20.51 o
   8   0  13         22.64         21.98         6.37 o
   9   0  13          8.22          7.70         4.88 o
  -5   1  13          2.65         -0.08         4.16 o
  -4   1  13         45.61         57.83        13.03 o
  -3   1  13         37.93         25.72         7.80 o
  -2   1  13         25.31         17.25         7.72 o
  -1   1  13          1.47         -3.85         3.85 o
   0   1  13         92.99         91.09        13.92 o
   1   1  13          0.57          2.67         4.58 o
   2   1  13        160.27        182.35        18.37 o
   3   1  13        664.50        730.97        25.60 o
   4   1  13          7.99          9.94         3.57 o
   5   1  13          2.16          2.30         2.11 o
   6   1  13         34.11         38.14         8.46 o
   7   1  13         61.84         61.63        11.33 o
   8   1  13          2.26          3.77         2.57 o
   9   1  13          0.00          0.44         3.43 o
  10   1  13          2.02          7.70         4.83 o
  -5   2  13          4.25         -1.04         4.40 o
  -4   2  13          3.57          3.65         3.87 o
  -3   2  13         14.40         17.17         7.20 o
  -2   2  13         81.69         87.80        14.44 o
  -1   2  13        190.60        180.69        20.06 o
   0   2  13        711.72        744.84        39.79 o
   1   2  13        179.14        196.01        19.34 o
   2   2  13          2.80          4.61         4.52 o
   3   2  13        131.05        136.36        10.84 o
   4   2  13         36.24         35.89         5.47 o
   5   2  13          7.92         14.55         3.87 o
   6   2  13         55.20         58.76        10.02 o
   7   2  13         36.79         39.03         8.64 o
   8   2  13          4.07         -1.75         4.02 o
   9   2  13          0.74         -3.17         4.09 o
  10   2  13         10.42          1.76         3.66 o
  11   2  13          1.13         -1.34         2.99 o
  -5   3  13          0.28          3.45         5.38 o
  -4   3  13         53.21         58.47        12.90 o
  -3   3  13          6.43          8.35         4.49 o
  -2   3  13          3.84          0.15         4.36 o
  -1   3  13        118.42        130.10        17.52 o
   0   3  13         51.51         53.07         6.94 o
   1   3  13         80.76         77.53        11.53 o
   2   3  13         15.44         35.01         8.20 o
   3   3  13        586.49        638.51        22.90 o
   4   3  13          9.16          7.98         3.50 o
   5   3  13         34.32         33.39         5.09 o
   6   3  13         29.33         28.40         4.68 o
   7   3  13         18.81         21.82         6.72 o
   8   3  13        130.75        118.58        14.34 o
   9   3  13          7.70         19.19         6.69 o
  10   3  13         76.27         88.29        13.74 o
  11   3  13          5.26          1.07         2.46 o
  -5   4  13        165.13        140.41        21.07 o
  -4   4  13         15.07         18.04         6.98 o
  -3   4  13          4.27          0.92         3.60 o
  -2   4  13         10.59          3.36         3.65 o
  -1   4  13         22.72         29.09         5.20 o
   0   4  13        204.47        207.19        13.52 o
   1   4  13         67.70         54.80         6.95 o
   2   4  13          9.83         10.37         3.47 o
   3   4  13        140.21        108.02         9.68 o
   4   4  13         52.13         55.98         6.80 o
   5   4  13         20.16          9.32         8.08 o
   6   4  13         61.28         71.22         7.03 o
   7   4  13          1.83          4.23         2.42 o
   8   4  13        263.96        256.55        21.21 o
   9   4  13         24.43         17.99         5.53 o
  10   4  13          2.61          5.58         3.98 o
  11   4  13        184.92        189.24        20.29 o
  12   4  13         28.77         23.76         7.43 o
  -5   5  13        120.11         92.90        17.09 o
  -4   5  13         20.24         15.85         8.41 o
  -3   5  13          4.37         -6.59         6.59 o
  -2   5  13         72.51         75.88        13.55 o
  -1   5  13         12.68         11.57         6.15 o
   0   5  13         39.06         39.40         6.64 o
   1   5  13          3.63          4.44         4.77 o
   2   5  13          0.95         -0.23         3.59 o
   3   5  13        138.06        131.86        10.58 o
   4   5  13         63.69         67.63         7.26 o
   5   5  13         40.93         43.54         6.55 o
   6   5  13          0.39         -1.59         3.42 o
   7   5  13         55.56         65.69        10.55 o
   8   5  13         98.18         99.20        12.82 o
   9   5  13         42.73         49.26         9.65 o
  10   5  13          0.48         -0.11         2.66 o
  11   5  13          0.67         -1.93         4.07 o
  12   5  13         29.25         28.42         8.18 o
  -5   6  13          0.92          1.62         3.71 o
  -4   6  13         11.79         13.40         7.66 o
  -3   6  13          0.67         10.91         6.52 o
  -2   6  13         60.42         63.66         8.19 o
  -1   6  13         53.31         56.78         8.01 o
   0   6  13         84.36         76.54         8.74 o
   1   6  13         66.50         55.23         7.36 o
   2   6  13          4.16         -0.73         2.89 o
   3   6  13          6.39          5.46         3.42 o
   4   6  13          9.05          6.72         3.93 o
   5   6  13         50.61         46.18         6.18 o
   6   6  13         31.80         33.65         5.45 o
   7   6  13         49.44         42.68         7.95 o
   8   6  13        114.93        129.73        14.25 o
   9   6  13         44.48         45.13         8.94 o
  10   6  13         15.35         18.79         5.82 o
  11   6  13        112.32        124.29        15.81 o
  12   6  13          0.94         -0.43         4.69 o
  13   6  13          8.78         16.12         6.58 o
  -4   7  13          9.62          6.34         6.58 o
  -3   7  13          6.16          8.63         4.46 o
  -2   7  13          1.18         -2.03         6.98 o
  -1   7  13         39.52         39.94         6.83 o
   0   7  13         19.11         25.05         7.33 o
   1   7  13        237.33        197.90        18.89 o
   2   7  13         53.60         55.02        10.19 o
   3   7  13          4.02          2.94         2.65 o
   4   7  13         48.84         48.32         9.99 o
   5   7  13          1.78         -2.48         3.57 o
   6   7  13         49.42         45.60         9.91 o
   7   7  13         41.00         30.51         8.26 o
   8   7  13         89.63         89.52        11.49 o
   9   7  13        199.58        235.81        19.61 o
  10   7  13          4.40          6.58         4.54 o
  11   7  13         18.09         26.22         7.41 o
  12   7  13        174.87        175.69        18.99 o
  -3   8  13          0.42          6.80         8.09 o
  -2   8  13         13.01          7.08         8.65 o
  -1   8  13        101.65         88.99        13.37 o
   0   8  13        158.93        157.49        17.85 o
   1   8  13         89.41         94.25        13.41 o
   2   8  13          0.99          0.54         3.01 o
   3   8  13          6.45          5.66         3.67 o
   4   8  13         16.29         19.42         6.73 o
   5   8  13         13.46         17.25         6.85 o
   6   8  13         30.06         27.40         7.49 o
   7   8  13        158.00        143.25        17.96 o
   8   8  13        104.84        112.43        16.37 o
  -3   9  13         25.63         15.93         6.50 o
  -2   9  13         53.66         48.75        10.72 o
  -1   9  13          1.56         -4.14         4.23 o
   0   9  13         64.53         78.70        13.26 o
   1   9  13        256.21        231.26        22.46 o
   2   9  13          5.92          5.40         3.49 o
   3   9  13          2.89          1.93         2.45 o
   4   9  13         56.56         47.95        10.22 o
   5   9  13         51.42         63.50        12.49 o
   6   9  13         75.85         66.46        12.41 o
   7   9  13          5.85          4.08         3.62 o
   8   9  13        173.23        208.78        22.47 o
   9   9  13         28.64         19.62         7.40 o
  -3  10  13         52.79         70.84        13.66 o
  -2  10  13          0.53         -1.14         3.92 o
  -1  10  13          9.84         13.36         6.80 o
   0  10  13          0.99         -3.05         3.05 o
   1  10  13         13.46         18.35         7.70 o
   2  10  13         70.09         53.58        10.85 o
   3  10  13         60.42         57.38        11.79 o
   4  10  13         50.57         37.80         9.56 o
   5  10  13          0.19         -0.83         3.09 o
   6  10  13         24.92         28.02         9.30 o
   7  10  13         61.83         57.12        12.08 o
   8  10  13         16.03         24.68         9.34 o
   9  10  13         17.84         23.15         8.19 o
  -2  11  13          7.35          3.98         3.78 o
  -1  11  13          0.50         -1.98         4.94 o
   0  11  13         14.89          9.43         5.66 o
   1  11  13          4.45         -1.42         3.86 o
   2  11  13         60.64         48.28        10.90 o
   3  11  13          1.73         10.62         5.27 o
   4  11  13         55.84         49.14        11.14 o
   5  11  13          2.42         -1.37         2.75 o
   6  11  13          2.27         20.04         7.92 o
   7  11  13          0.00          2.32         3.85 o
   8  11  13         13.60         18.43         7.41 o
   2  12  13          1.86         -0.63         4.21 o
   3  12  13          0.04         -5.17         5.17 o
   4  12  13          3.05         -0.45         3.85 o
   5  12  13          0.48          4.19         3.87 o
   6  12  13          0.08         -0.48         3.16 o
  -1  -5  14          8.59          1.42         5.47 o
  -2  -4  14         10.77          5.67         4.86 o
  -1  -4  14         21.52         28.50         9.14 o
   0  -4  14         16.02         14.46         6.45 o
  -3  -3  14         28.67         17.48         6.67 o
  -2  -3  14          6.08          5.17         3.89 o
  -1  -3  14         15.17         12.54         6.08 o
   0  -3  14         22.17         14.38         6.93 o
   1  -3  14          8.75         12.06         5.30 o
   4  -3  14        241.98        267.30        25.99 o
  -3  -2  14          7.94          6.24         4.55 o
  -2  -2  14         42.67         31.78        10.25 o
  -1  -2  14          7.92         11.18         5.59 o
   0  -2  14         64.47         58.94        12.48 o
   1  -2  14          1.65          6.43         4.50 o
   2  -2  14        139.17        136.50        17.63 o
   4  -2  14         18.00         11.55         5.37 o
   5  -2  14         11.56          6.50         5.27 o
   6  -2  14          5.43          6.22         4.52 o
  -4  -1  14         38.68         39.42        12.52 o
  -3  -1  14         16.99         26.09        10.30 o
  -2  -1  14         13.04          4.78         4.93 o
  -1  -1  14          0.92         -1.80         2.84 o
   0  -1  14        140.49        137.57        18.84 o
   1  -1  14         75.40         62.99        12.53 o
   2  -1  14        122.30        108.05        15.59 o
   3  -1  14          3.99          0.33         3.35 o
   4  -1  14         42.93         51.87        10.76 o
   5  -1  14          1.09          0.75         3.56 o
   6  -1  14          2.54         -2.24         5.55 o
   7  -1  14         69.10        100.10        15.01 o
  -4   0  14         14.22         11.91         6.68 o
  -3   0  14          6.49         -0.91         3.73 o
  -2   0  14          7.65          1.68         3.38 o
  -1   0  14          0.70          9.74         5.74 o
   0   0  14         10.09         52.78        11.77 o
   1   0  14        138.06        128.95        17.01 o
   2   0  14        326.61        306.02        26.05 o
   3   0  14         16.45         12.48         6.03 o
   4   0  14         20.58         23.12         7.78 o
   5   0  14         33.43         31.53         8.18 o
   6   0  14          0.05         -0.11         3.85 o
   7   0  14          0.12         -1.67         3.48 o
   8   0  14         10.21         14.44         5.47 o
  -4   1  14         55.14         68.21        15.00 o
  -3   1  14          6.17          4.11         3.42 o
  -2   1  14          0.97         -2.86         4.64 o
  -1   1  14         19.47         18.28         8.28 o
   0   1  14          2.12          0.95         3.47 o
   1   1  14         15.73          8.31         4.74 o
   2   1  14          3.31         -3.66         4.57 o
   3   1  14          1.50         -2.46         2.97 o
   4   1  14        148.27        146.28        15.70 o
   5   1  14        426.49        450.88        29.92 o
   6   1  14          7.61          3.58         3.02 o
   7   1  14          0.88         -4.85         4.85 o
   8   1  14        102.30         89.15        14.08 o
   9   1  14         14.66          7.01         4.62 o
  -4   2  14          0.15         -5.27         5.29 o
  -3   2  14         24.28         32.15        10.66 o
  -2   2  14         23.81         13.61         7.00 o
  -1   2  14         23.50         24.33         7.26 o
   0   2  14         80.44         77.20        13.41 o
   1   2  14         13.85          7.03         4.90 o
   2   2  14         10.63         11.04         5.18 o
   3   2  14          1.36          3.14         3.84 o
   4   2  14         27.31         31.83         5.54 o
   5   2  14          0.92          1.69         2.30 o
   6   2  14         96.50        118.60        14.83 o
   7   2  14          6.87         14.47         6.37 o
   8   2  14          0.08          1.43         3.18 o
   9   2  14          0.72          0.30         3.96 o
  10   2  14         74.04         74.25        13.01 o
  -4   3  14        114.46        108.80        17.76 o
  -3   3  14         15.99         16.17         7.84 o
  -2   3  14          1.93          9.66         4.83 o
  -1   3  14         60.80         52.07        11.75 o
   0   3  14          0.01          7.34         4.53 o
   1   3  14         17.33          7.89         4.82 o
   2   3  14         40.89         38.56         9.78 o
   3   3  14          1.19         -3.69         4.86 o
   4   3  14          1.74          6.74         3.26 o
   5   3  14        109.28        117.64         9.83 o
   6   3  14         31.66         33.61         7.66 o
   7   3  14          0.00          0.50         3.08 o
   8   3  14        132.96        135.90        16.04 o
   9   3  14         23.70         10.84         4.67 o
  10   3  14          0.08         -0.09         5.13 o
  11   3  14          0.33          3.69         4.34 o
  -4   4  14          3.64         -1.43         5.63 o
  -3   4  14        157.97        113.94        18.48 o
  -2   4  14          1.82          1.66         3.74 o
  -1   4  14          1.18         -2.98         4.74 o
   0   4  14         11.95         22.78         6.45 o
   1   4  14         10.08         16.27         4.57 o
   2   4  14         46.55         57.65         7.46 o
   3   4  14         45.38         34.17         8.99 o
   4   4  14         12.82         10.52         4.95 o
   5   4  14          3.13          1.83         2.33 o
   6   4  14         14.56         20.60         4.18 o
   7   4  14          0.74         -4.03         4.03 o
   8   4  14         97.85         98.45        13.85 o
   9   4  14         27.12         28.39         7.52 o
  10   4  14          7.53         12.14         4.55 o
  11   4  14          4.00         -4.11         4.11 o
  -4   5  14        247.32        228.40        26.69 o
  -3   5  14          0.01         14.49         7.38 o
  -2   5  14         12.32         10.25         4.05 o
  -1   5  14          6.53          7.44         4.89 o
   0   5  14         61.52         63.27         8.06 o
   1   5  14         56.89         64.59         8.17 o
   2   5  14          0.32          1.49         2.95 o
   3   5  14         47.49         39.73         6.68 o
   4   5  14         84.05         72.96         8.68 o
   5   5  14          1.47          1.33         2.19 o
   6   5  14         20.03         22.68         5.41 o
   7   5  14         90.21         86.80        16.14 o
   8   5  14        154.77        164.59        17.44 o
   9   5  14        276.00        261.55        22.28 o
  10   5  14          4.40          7.00         3.87 o
  11   5  14         12.24         12.40         4.82 o
  12   5  14          6.03         -1.59         4.00 o
  -3   6  14         33.23         19.65         7.55 o
  -2   6  14          6.58         -1.76         5.33 o
  -1   6  14          6.87         11.51         6.27 o
   0   6  14         17.03         14.95         5.80 o
   1   6  14        413.99        411.20        20.57 o
   2   6  14         23.15         29.50         5.68 o
   3   6  14         10.45          5.78         3.32 o
   4   6  14          4.26         14.70         5.20 o
   5   6  14         31.95         25.55         4.74 o
   6   6  14         61.54         53.27         8.78 o
   7   6  14        124.45        131.87        14.60 o
   8   6  14         13.77         10.38         4.52 o
   9   6  14          1.32          5.09         3.05 o
  10   6  14        209.88        214.43        20.48 o
  11   6  14          8.98         -1.20         3.76 o
  12   6  14          4.49         11.26         5.34 o
  -3   7  14          0.03          1.49         4.35 o
  -2   7  14          4.36         -5.90         5.90 o
  -1   7  14         15.39         16.09         5.09 o
   0   7  14         10.65         34.65         6.19 o
   1   7  14         42.16         40.51         8.13 o
   2   7  14         87.55         72.84        11.91 o
   3   7  14         24.89         23.56         7.15 o
   4   7  14         95.63         78.46        12.81 o
   5   7  14          1.98         -2.34         3.58 o
   6   7  14         32.97         21.62         7.51 o
   7   7  14         47.06         52.86        11.73 o
  -2   8  14          0.21         -1.91         4.76 o
  -1   8  14          0.00          1.29         2.10 o
   0   8  14          0.44          2.28         3.27 o
   1   8  14          1.25         16.72         6.23 o
   2   8  14          6.21         13.10         5.97 o
   3   8  14         59.36         53.55        11.28 o
   4   8  14        104.20        101.08        15.06 o
   5   8  14        310.60        330.99        27.28 o
   6   8  14        159.19        144.19        18.28 o
   7   8  14          2.56          2.45         3.24 o
   8   8  14          0.73          3.95         4.28 o
  -2   9  14         48.38         28.90         8.40 o
  -1   9  14         17.07         15.81         5.00 o
   0   9  14          2.53          2.47         4.25 o
   1   9  14          0.23          3.84         2.72 o
   2   9  14         40.80         34.38         8.57 o
   3   9  14         69.78         68.51        12.88 o
   4   9  14        104.90        111.63        16.23 o
   5   9  14          9.92          8.63         5.43 o
   6   9  14        186.33        200.72        21.98 o
   7   9  14         62.86         82.46        14.41 o
   8   9  14          1.49         -1.97         3.17 o
   9   9  14         10.66         11.35         5.79 o
  -2  10  14         41.92         40.39        10.30 o
  -1  10  14          5.76          4.23         4.07 o
   0  10  14          0.46         -1.24         4.60 o
   1  10  14          0.15          1.93         3.10 o
   2  10  14         15.01         11.37         5.66 o
   3  10  14          1.53         -4.12         4.12 o
   4  10  14          9.53         11.07         5.88 o
   5  10  14         43.79         46.87        11.31 o
   6  10  14         57.68         51.15        11.07 o
   7  10  14         18.45         21.36         8.11 o
   8  10  14          2.26         -3.53         3.53 o
   0  11  14          2.91         12.39         5.56 o
   1  11  14         26.10         30.98         8.94 o
   2  11  14        196.53        202.57        22.87 o
   3  11  14          0.10          6.19         4.10 o
   4  11  14          6.15         13.20         6.66 o
   5  11  14          3.15          4.86         4.47 o
   6  11  14         11.64          9.27         4.44 o
  -1  -3  15          3.59          2.05         2.99 o
   0  -3  15          3.34          6.66         5.61 o
  -2  -2  15          1.65          5.16         5.12 o
  -1  -2  15         15.43         16.45         8.55 o
   0  -2  15         58.52         50.76        11.81 o
   1  -2  15          3.30         -0.63         4.73 o
  -2  -1  15          9.49         -0.16         4.21 o
  -1  -1  15          0.45         -5.24         5.24 o
   0  -1  15        111.33         99.40        16.74 o
   1  -1  15         38.84         33.07         9.86 o
   2  -1  15         21.83         25.35         8.69 o
   4  -1  15         18.18          8.49         4.44 o
   5  -1  15         18.47         15.79         6.68 o
  -2   0  15         14.06          9.31         5.87 o
  -1   0  15         50.72         46.00        12.26 o
   0   0  15         52.61         85.12        15.42 o
   1   0  15          0.16         -4.40         4.40 o
   2   0  15         70.97         58.76        12.26 o
   3   0  15         60.88         45.20         9.86 o
   4   0  15          2.41         11.13         6.13 o
   5   0  15          1.69          6.56         5.18 o
   6   0  15         25.75         19.84         7.23 o
   7   0  15          9.85          1.91         4.00 o
  -3   1  15          2.39          1.07         4.60 o
  -2   1  15         55.08         45.61        12.32 o
  -1   1  15         20.10         11.09         4.45 o
   0   1  15         42.51         35.20         9.51 o
   1   1  15          0.01         -4.03         5.29 o
   2   1  15          6.12          2.11         4.61 o
   3   1  15         59.85         47.68        10.23 o
   4   1  15          8.78         -0.71         4.37 o
   5   1  15         34.90         49.73        10.64 o
   6   1  15         14.27         13.64         6.47 o
   7   1  15         18.56         15.02         7.27 o
   8   1  15          6.56         -2.76         4.61 o
  -3   2  15          0.38         -2.31         3.94 o
  -2   2  15         91.07         66.65        14.38 o
  -1   2  15         45.91         41.31        10.86 o
   0   2  15          8.99          7.73         5.05 o
   1   2  15         19.25         14.92         6.80 o
   2   2  15          0.12         -0.72         3.06 o
   3   2  15         75.31         64.40        11.99 o
   4   2  15         10.96          9.07         3.10 o
   5   2  15         55.72         55.72        11.27 o
   6   2  15          2.29          4.42         3.62 o
   7   2  15         47.17         46.91        10.36 o
   8   2  15         22.19         30.16         8.87 o
   9   2  15          0.00          0.02         3.30 o
  -3   3  15         72.54         71.03        14.87 o
  -2   3  15         36.66         46.66        12.11 o
  -1   3  15          4.51         13.54         6.92 o
   0   3  15          0.16         -3.60         3.60 o
   1   3  15         23.53         31.80         9.69 o
   2   3  15         31.40         26.25         7.79 o
   3   3  15         53.58         68.80        12.23 o
   4   3  15         21.17         15.17         5.81 o
   5   3  15          5.28          0.60         6.37 o
   6   3  15         18.10          7.15         4.05 o
   7   3  15        137.21        157.08        18.05 o
   8   3  15         16.75         13.64         6.15 o
   9   3  15          0.06          0.53         3.14 o
  10   3  15         47.37         44.85        10.29 o
  -2   4  15          1.18         -4.81         5.34 o
  -1   4  15         14.10         17.67         7.53 o
   0   4  15         10.19         15.81         6.68 o
   1   4  15         34.58         28.68         7.72 o
   2   4  15        108.25         98.84        15.32 o
   3   4  15        146.33        147.30        17.29 o
   4   4  15         78.21         88.89        13.78 o
   5   4  15          0.07         -0.25         2.44 o
   6   4  15          0.22         -3.67         3.84 o
   7   4  15         15.65         14.73         5.10 o
   8   4  15         92.61         85.65        13.31 o
   9   4  15          0.01         -4.93         5.12 o
  10   4  15          4.74         -4.65         4.65 o
  -2   5  15         30.15         37.75        10.74 o
  -1   5  15         10.26          4.57         3.36 o
   0   5  15         24.61         25.01         8.21 o
   1   5  15          6.13         13.55         7.03 o
   2   5  15         24.76         19.84         7.27 o
   3   5  15         20.22         14.82         4.02 o
   4   5  15          0.11         -0.43         3.17 o
   5   5  15          1.68         -0.27         2.53 o
   6   5  15          4.81          2.73         3.19 o
   7   5  15        150.57        152.71        16.73 o
   8   5  15         28.12         22.22         7.09 o
   9   5  15          3.82          8.56         4.70 o
  10   5  15         29.43         31.24         8.39 o
  11   5  15        176.33        194.89        20.96 o
  -2   6  15         25.25         10.86         6.84 o
  -1   6  15         56.25         67.31        13.42 o
   0   6  15          6.09          7.05         4.79 o
   1   6  15          0.01          0.76         2.52 o
   2   6  15          0.55          0.39         5.10 o
   3   6  15         14.11         22.24         5.34 o
   4   6  15         15.37          7.56         2.98 o
   5   6  15         98.09         90.21         9.62 o
   6   6  15         11.09         35.73         7.99 o
   9   6  15         14.35          7.34         4.07 o
  10   6  15          4.43          1.32         2.47 o
  -1   7  15         60.07         65.42        13.21 o
   0   7  15         10.85          6.72         3.16 o
   1   7  15          9.27          5.63         5.12 o
   2   7  15          0.76         -3.71         3.71 o
   3   7  15          3.22          8.72         5.15 o
   4   7  15         49.54         33.94         8.72 o
   5   7  15        189.70        168.19        19.41 o
   6   7  15         18.05         12.81         4.37 o
   0   8  15          4.84         -0.93         2.72 o
   1   8  15         12.96         12.70         4.34 o
   2   8  15         51.97         56.44        11.75 o
   3   8  15          1.57          3.41         2.79 o
   4   8  15         42.76         51.14        10.99 o
   5   8  15        381.72        364.24        29.70 o
   6   8  15         41.01         32.93         9.11 o
   7   8  15          0.63          6.11         5.23 o
   0   9  15          1.81          7.44         5.00 o
   1   9  15          0.14         -1.75         2.58 o
   2   9  15         57.65         50.20        11.23 o
   3   9  15          2.79         15.33         6.61 o
   4   9  15          0.48         -4.28         4.28 o
   5   9  15         84.72         85.52        14.75 o
   6   9  15         15.94         25.30         7.52 o
   7   9  15         77.40         59.83        12.81 o
   8   9  15        146.35        134.39        19.19 o
  -1  10  15          8.97          3.34         3.87 o
   0  10  15         53.20         52.21        11.35 o
   1  10  15         96.48         95.59        15.51 o
   2  10  15         32.62         40.35         9.81 o
   3  10  15         17.10         25.51         8.31 o
   4  10  15          0.21          1.12         3.06 o
   5  10  15          1.61         12.29         7.10 o
   6  10  15         59.39         51.30        11.46 o
   0  -2  16         11.33          3.17         4.65 o
   0  -1  16         16.08         10.66         6.16 o
   1  -1  16        260.57        296.23        29.23 o
  -1   0  16         66.61         61.14        14.88 o
   0   0  16         83.21         97.44        17.13 o
   1   0  16         48.40         42.69        11.73 o
   2   0  16         51.67         35.92         9.77 o
   5   0  16         23.11         15.79         7.39 o
  -1   1  16         68.22         75.76        15.52 o
   0   1  16          2.94          1.20         4.09 o
   1   1  16          0.08         -3.76         5.26 o
   2   1  16         31.11         34.97         9.44 o
   3   1  16          7.93         11.26         6.20 o
   5   1  16        302.90        375.20        30.05 o
   6   1  16         35.05         43.02        10.58 o
  -1   2  16          0.32         11.07         7.13 o
   0   2  16          9.92         -0.28         4.36 o
   1   2  16         11.31          3.80         3.24 o
   2   2  16         75.14         62.99        13.18 o
   3   2  16          0.71         -0.62         3.06 o
   5   2  16          0.28         11.71         6.34 o
   6   2  16          2.63         10.18         6.46 o
   7   2  16          0.76         -5.94         6.04 o
   8   2  16          0.00          8.67         6.73 o
  -1   3  16          1.05         -0.92         4.38 o
   0   3  16         15.93          7.79         5.78 o
   1   3  16         15.37         20.35         8.45 o
   2   3  16         11.22         10.10         5.91 o
   3   3  16          3.06          5.40         4.80 o
   4   3  16         41.22         34.54         8.41 o
   5   3  16        199.89        206.03        21.46 o
   6   3  16          1.47          1.15         4.17 o
   7   3  16          0.00         -1.93         5.12 o
   8   3  16          4.17         17.67         7.14 o
   9   3  16         12.49          6.22         5.18 o
  -1   4  16        117.83        106.77        19.11 o
   0   4  16          1.83          8.45         5.25 o
   1   4  16          0.55         -5.78         5.78 o
   2   4  16         25.46         17.07         7.73 o
   3   4  16         64.72         74.84        13.38 o
   4   4  16         67.89         70.26        12.77 o
   5   4  16          1.30          1.22         3.28 o
   6   4  16          1.00         -1.16         3.21 o
   7   4  16          1.06         -0.58         3.44 o
   8   4  16         66.68         62.01        12.02 o
   9   4  16        276.71        254.56        24.20 o
   0   5  16        108.48         88.23        15.60 o
   1   5  16          0.69          6.16         5.16 o
   2   5  16        112.25        107.05        16.38 o
   3   5  16         10.94         16.64         6.72 o
   4   5  16          3.21          0.24         2.90 o
   5   5  16         62.06         46.47        10.27 o
   6   5  16         11.27          3.66         3.37 o
   7   5  16          0.41          2.05         3.47 o
   8   5  16         26.08         36.41         9.62 o
   9   5  16         19.43         19.54         6.74 o
  10   5  16         14.31          7.90         4.53 o
   0   6  16         16.94         15.90         6.54 o
   1   6  16        123.85        112.17        17.83 o
   2   6  16          4.88         22.89         7.51 o
   3   6  16          1.28          0.39         6.43 o
   4   6  16         18.50         15.16         7.16 o
   5   6  16         32.74         25.68         6.60 o
   6   6  16         30.41         14.41         5.68 o
   1   7  16         65.35         80.08        14.97 o
   2   7  16         47.83         41.64         7.16 o
   3   7  16         17.81         12.37         6.43 o
   4   7  16          0.59         10.36         4.65 o
   5   7  16          0.17          2.56         2.72 o
   6   7  16          0.12         -1.35         2.67 o
   1   8  16         43.81         35.33        10.10 o
   2   8  16         59.32         66.04         9.17 o
   3   8  16         16.11         12.22         3.99 o
   4   8  16          3.85          0.90         3.87 o
   5   8  16         27.67         15.53         7.42 o
   6   8  16          0.16         -6.24         6.24 o
   7   8  16         30.53         27.60         8.46 o
   1   9  16         91.56        110.29        16.68 o
   2   9  16         28.27         35.31         9.42 o
   3   9  16         11.76         12.26         5.93 o
   4   9  16        115.39        109.75        16.86 o
   5   9  16         85.41         98.03        16.18 o
   6   9  16        368.69        385.26        32.32 o
   1  10  16         56.80         51.01        11.75 o
   2  10  16          0.12         -3.85         4.26 o
   3  10  16          1.92          2.62         3.44 o
   4  10  16         13.07         11.37         6.14 o
   1   0  17         81.93         69.96        14.24 o
   1   1  17         12.18         10.19         6.84 o
   2   1  17          8.64         11.57         6.15 o
   1   2  17          7.43          7.09         4.41 o
   2   2  17          0.46          0.07         2.56 o
   1   3  17         17.82         13.54         7.30 o
   2   3  17          0.29         -2.16         4.22 o
   3   3  17         38.17         35.93         9.69 o
   6   3  17          6.85          8.01         4.17 o
   7   3  17          0.01         -3.88         4.02 o
   1   4  17         36.34         26.10         9.30 o
   2   4  17         30.73         35.63        10.03 o
   3   4  17         46.56         47.79        10.87 o
   4   4  17         18.36         10.56         5.75 o
   6   4  17        196.02        269.56        25.38 o
   7   4  17          0.30          3.14         4.93 o
   8   4  17          4.47          8.01         5.58 o
   1   5  17          5.32          5.71         5.29 o
   2   5  17         30.51         30.68         9.34 o
   3   5  17          6.86          5.64         4.36 o
   4   5  17         23.26         36.85         9.73 o
   2   6  17          4.64         10.53         6.22 o
   3   6  17        123.80        139.76        18.57 o
   4   6  17          7.10         18.38         7.84 o
   5   6  17         25.63         24.14         7.98 o
   3   7  17        114.50        109.38        17.26 o
   4   7  17          9.25          5.58         5.61 o
   5   7  17         15.58          4.01         3.00 o
   6   7  17         11.95         14.34         6.55 o
   3   8  17         48.01         45.14        10.97 o
   4   8  17          2.09         -3.95         3.95 o
   5   8  17          0.46         -3.37         3.37 o
   6   8  17          3.07          1.96         4.03 o
   3   9  17          0.31         -2.59         2.59 o
   4   9  17         52.19         50.95        11.74 o
   3   4  18          3.71         -3.14         3.14 o
   4   5  18          0.15          5.80         3.97 o
   4   6  18          4.79          6.52         4.75 o
   5   7  18         47.83         48.56        11.14 o
                                                
